# Supplementary material for: The Function of Drosophila USP14 in Endoplasmic Reticulum Stress and Retinal Degeneration in a Model for Autosomal Dominant Retinitis Pigmentosa
Source: Biology (Basel). 2020 Oct 12;9(10):332. doi: 10.3390/biology9100332 (PMC7650538; doi:10.3390/biology9100332)
Supplement: Supplementary file 1 [file biology-09-00332-s001.zip]

Archive with 4 entries (4 files):
- Supplementary Table S2. Gene ontology (GO) analysis.xlsx
- Supplementary Table S3. Lists of antibodies used in this study.xlsx
- biology-937178-Supplementary-figures.pdf
- Supplementary Table S1. Summary of proteomic analysis.xlsx
