# Supplementary material for: The Function of Drosophila USP14 in Endoplasmic Reticulum Stress and Retinal Degeneration in a Model for Autosomal Dominant Retinitis Pigmentosa
Source: Biology (Basel). 2020 Oct 12;9(10):332. doi: 10.3390/biology9100332 (PMC7650538; doi:10.3390/biology9100332)
Supplement: Supplementary file 1 [file biology-09-00332-s001.zip › Supplementary Table S2. Gene ontology (GO) analysis.xlsx]

## Sheet: GO analysis
TM 6h vs Normal
Term	Overlap	P-value	Adjusted P-value	Old P-value	Old Adjusted P-value	Odds Ratio	Combined Score	Genes
translational elongation (GO:0006414)	25/105	2.00879e-14	5.12542e-11	0	0	6.77369	213.633	MRPS33;MRPS12;MRPL17;MRPL58;MRPL37;MRPS30;MRPL35;MRPL10;EEF1B2;MRPL9;PTCD3;MRPS27;MRPS22;MRPS18B;MRPS18A;MRPL48;MRPL45;MRPL46;MRPL21;MRPS5;MRPS18C;EEF1G;MRPL50;MRPL51;EEF1D
mitochondrial translational elongation (GO:0070125)	22/87	1.96145e-13	1.66821e-10	0	0	7.19413	210.5	PTCD3;MRPS27;MRPS22;MRPS33;MRPS12;MRPS18B;MRPS18A;MRPL17;MRPL58;MRPL37;MRPL48;MRPS30;MRPL45;MRPL35;MRPL46;MRPS5;MRPL10;MRPL21;MRPS18C;MRPL50;MRPL51;MRPL9
mitochondrial translational termination (GO:0070126)	22/89	3.25152e-13	2.37036e-10	0	0	7.03246	202.215	PTCD3;MRPS27;MRPS22;MRPS33;MRPS12;MRPS18B;MRPS18A;MRPL17;MRPL58;MRPL37;MRPL48;MRPS30;MRPL45;MRPL35;MRPL46;MRPS5;MRPL10;MRPL21;MRPS18C;MRPL50;MRPL51;MRPL9
translational termination (GO:0006415)	23/96	1.93324e-13	1.97307e-10	0	0	6.81603	199.535	PTCD3;MRPS27;MRPS22;MRPS33;MRPS12;MRPS18B;MRPS18A;MRPL17;MRPL58;MRPL37;MRPL48;MRPS30;MRPL45;MRPL35;MRPL46;MRPS5;MRPL10;MRPL21;MRPS18C;TRMT112;MRPL50;MRPL51;MRPL9
nuclear migration (GO:0007097)	5/9	5.92613e-06	0.00126004	0	0	15.8053	190.235	SUN2;DCTN4;DOCK7;HOOK3;PAFAH1B1
mitochondrial translation (GO:0032543)	23/107	2.24045e-12	1.42913e-09	0	0	6.11531	164.039	PTCD3;MRPS27;MRPS22;MRPS33;MRPS12;MRPS18B;MRPS18A;MRPL17;MRPL58;MRPL37;MRPL48;MRPS30;MRPL45;MRPL35;MRPL46;MRPL10;MRPL21;MRPS5;MRPS18C;MRPL50;MRPL51;MRPL9;HARS
mRNA processing (GO:0006397)	41/283	1.22711e-14	6.26197e-11	0	0	4.12166	132.023	ISY1;DDX46;DHX9;CELF1;SRSF1;HNRNPR;PRPF19;USP39;CCAR1;SART1;SART3;TRA2A;SYMPK;DHX16;RALY;TXNL4A;HNRNPA1;CTNNBL1;CPSF7;HNRNPA3;CPSF6;NCBP1;FUS;CPSF3;BUD31;ZCRB1;SUPT5H;SRRM1;HNRNPL;PHF5A;LSM6;SON;PSPC1;SARNP;HNRNPA2B1;RNPS1;HNRNPH2;HNRNPH3;RBMX;SNRPA;SRSF9
RNA splicing, via transesterification reactions with bulged adenosine as nucleophile (GO:0000377)	36/236	1.06267e-13	1.3557e-10	0	0	4.33975	129.641	ISY1;DDX46;DHX9;SRSF1;HNRNPR;PRPF19;USP39;CCAR1;SART1;SART3;TRA2A;SYMPK;DHX16;RALY;TXNL4A;HNRNPA1;CTNNBL1;CPSF7;HNRNPA3;NCBP1;FUS;CPSF3;BUD31;ZCRB1;SRRM1;HNRNPL;PHF5A;LSM6;PSPC1;HNRNPA2B1;RNPS1;HNRNPH2;HNRNPH3;RBMX;SNRPA;SRSF9
mRNA splicing, via spliceosome (GO:0000398)	38/261	9.9404e-14	1.69086e-10	0	0	4.14207	124.012	ISY1;DDX46;DHX9;SRSF1;HNRNPR;PRPF19;USP39;CCAR1;SART1;SART3;TRA2A;SYMPK;DHX16;RALY;TXNL4A;HNRNPA1;CTNNBL1;SRPK2;PRMT5;CPSF7;HNRNPA3;NCBP1;FUS;CPSF3;BUD31;ZCRB1;SRRM1;HNRNPL;PHF5A;LSM6;PSPC1;HNRNPA2B1;RNPS1;HNRNPH2;HNRNPH3;RBMX;SNRPA;SRSF9
translation (GO:0006412)	33/232	8.20249e-12	4.65081e-09	0	0	4.0467	103.298	VARS;RPL32;RPLP1;MRPS33;MRPS12;MRPL37;MRPL35;MRPL10;EEF1B2;NARS;TRMT112;LARS;HARS;MRPL9;PELO;RPS10;PTCD3;WARS;RPL21;MRPS18B;MRPS18A;FTSJ1;MRPS5;MRPS18C;AIMP1;EEF1G;MRPL51;PPA1;EEF1D;IARS;EEF1E1;RPS24;AARS
tRNA aminoacylation (GO:0043039)	10/40	8.80488e-07	0.000264302	0	0	7.11238	99.1664	NARS;AIMP1;WARS;VARS;LARS;PPA1;HARS;IARS;EEF1E1;AARS
tRNA aminoacylation for protein translation (GO:0006418)	10/46	3.49958e-06	0.000850399	0	0	6.18467	77.6972	NARS;AIMP1;WARS;VARS;LARS;PPA1;HARS;IARS;EEF1E1;AARS
RNA processing (GO:0006396)	26/193	4.41773e-09	2.04942e-06	0	0	3.83258	73.7297	DHX9;CELF1;SRSF1;HNRNPR;WDR62;USP39;RBM3;RBM4;DHX37;DHX16;RBM6;SRPK2;CPSF6;NCBP1;ZCRB1;SUPT5H;SRRM1;HNRNPL;LSM6;SON;HNRNPA2B1;FASTKD5;RNPS1;HNRNPH3;TARDBP;SRSF9
gene expression (GO:0010467)	43/411	1.87149e-10	9.5502e-08	0	0	2.97647	66.6703	GTF3C1;FYTTD1;RPL32;LDB1;DHX9;RPLP1;MRPS33;SRSF1;MRPS12;MRPL37;MRPL35;MRPL10;RBM3;RBM4;DHX37;SYMPK;DHX16;HARS;MRPL9;PELO;RPS10;RBM6;WARS;RPL21;NCBP1;NUP133;CPSF3;MRPS18B;MRPS18A;NUP153;ILF2;MRPS5;MRPS18C;SRRM1;HNRNPL;MRPL51;SARNP;HNRNPA2B1;RNPS1;HNRNPH3;RPS24;SRSF9;NUP37
regulation of ubiquitin protein ligase activity (GO:1904666)	8/36	2.8298e-05	0.00390283	0	0	6.32211	66.2097	GOLGA2;RAB1A;CCNB1;CDC23;ANAPC7;PLK1;CDC16;ANAPC4
mitochondrial gene expression (GO:0140053)	9/45	2.21631e-05	0.00323138	0	0	5.6899	60.9791	PTCD3;MRPL51;MRPS12;MRPS18B;FASTKD5;MRPS18A;HARS;MRPL10;MRPS18C
protein complex assembly (GO:0006461)	24/189	5.51395e-08	2.34481e-05	0	0	3.61264	60.3794	SH3GLB1;ANKRD28;NAPA;TLE3;RAB1A;CDC123;CAMK2D;TLE1;TMED10;USO1;SMARCA4;GOLGA2;SCFD1;SNX2;IRAK1;PPP6R1;ZNHIT6;TRAPPC12;LEO1;TRAPPC11;EP300;DNM1L;RBMX;FERMT2
RNA transport (GO:0050658)	13/80	4.02806e-06	0.000934327	0	0	4.62304	57.4285	NCBP1;NUP133;SRSF1;NUP153;SRRM1;ATXN2;TST;SARNP;HNRNPA2B1;FLOT1;RNPS1;HNRNPA1;SRSF9
mRNA 3'-end processing (GO:0031124)	12/74	9.6407e-06	0.00175702	0	0	4.61343	53.2829	CPSF7;CPSF6;NCBP1;SARNP;CPSF3;SRSF1;LEO1;SYMPK;PAF1;RNPS1;SRRM1;SRSF9
spliceosomal complex assembly (GO:0000245)	8/41	7.65158e-05	0.00887409	0	0	5.55112	52.6136	SRPK2;SART3;NCBP1;CELF1;SRSF1;PRPF19;TXNL4A;SRSF9
RNA metabolic process (GO:0016070)	23/191	2.75587e-07	0.000108178	0	0	3.42586	51.7454	DDX28;DDX18;HNRNPA3;DDX46;NCBP1;DDX24;WTAP;DHX9;DDX55;HNRNPR;LRPPRC;HNRNPL;RBM3;RBM4;ATXN2;HNRNPA2B1;DHX37;DHX16;HNRNPH2;HNRNPH3;HNRNPA1;RBMX;RBM6
response to endoplasmic reticulum stress (GO:0034976)	15/106	4.43607e-06	0.000984229	0	0	4.02587	49.6219	ERO1A;PDIA3;DERL1;MARCH6;HSP90B1;BAG6;UFL1;ERP44;TMX3;SELENOS;TMX1;DDRGK1;FLOT1;HYOU1;UBXN6
regulation of cellular response to heat (GO:1900034)	12/78	1.67844e-05	0.00259547	0	0	4.37685	48.1237	DNAJC2;DNAJB1;HSP90AA1;CAMK2D;NUP133;DNAJB6;BAG2;EP300;NUP153;MTOR;MAPK3;NUP37
regulation of mRNA splicing, via spliceosome (GO:0048024)	10/60	4.1546e-05	0.00557919	0	0	4.74158	47.8365	SRPK2;HNRNPL;RBM4;SON;NCBP1;WTAP;RNPS1;HNRNPA1;RBMX;SRSF9
regulation of translation (GO:0006417)	24/213	5.25577e-07	0.000167626	0	0	3.20558	46.3487	CYFIP1;CDC123;NCBP1;NUP133;DHX9;MRPL58;NUP153;GIGYF2;MTOR;RBM3;RPS6KA3;RBM4;IPO8;ILF3;ATXN2;CNOT7;CNOT2;EIF3H;EIF1B;CNOT9;EIF3D;SOX4;EIF2A;NUP37
nucleic acid metabolic process (GO:0090304)	12/80	2.1838e-05	0.00327763	0	0	4.26743	45.7974	HNRNPL;ATXN2;HNRNPA3;RAD50;NCBP1;DDX24;WTAP;HNRNPA2B1;HNRNPR;HNRNPH2;HNRNPA1;RBMX
ncRNA processing (GO:0034470)	25/227	4.7195e-07	0.000160557	0	0	3.13321	45.6395	LTV1;RPL32;POP1;RPLP1;MRPS12;ADAR;RRP9;EXOSC10;BMS1;DHX37;RPS10;LYAR;PELP1;NOP56;NOP58;RPL21;NCBP1;CSNK1E;BYSL;PRKRA;HNRNPA2B1;SBDS;TSR1;RPS24;AARS
establishment of protein localization to organelle (GO:0072594)	10/62	5.56205e-05	0.00709578	0	0	4.58863	44.9546	PDIA3;IPO11;IPO8;NUP133;CSE1L;NUP153;IPO7;HK2;KPNB1;HK1
positive regulation of ubiquitin protein ligase activity (GO:1904668)	12/82	2.81678e-05	0.00399278	0	0	4.16334	43.6207	GOLGA2;PSMD9;RAB1A;CCNB1;CDC23;PSMB5;PSMD4;ANAPC7;PLK1;CDC16;ANAPC4;PSMF1
cellular macromolecule biosynthetic process (GO:0034645)	34/367	2.93837e-07	0.000107104	0	0	2.63565	39.6408	GTF3C1;RPL32;LDB1;RPLP1;MRPS33;MRPS12;MRPL37;MRPL35;MRPL10;EEF1B2;POLD1;HARS;MRPL9;PELO;RPS10;RBM14;DUT;WARS;RPL21;RFC2;MRPS18B;MRPS18A;NAP1L1;ILF2;MRPS5;MRPS18C;EEF1G;RAD50;MRPL51;NASP;EEF1D;RNPS1;TOP1;RPS24
ERAD pathway (GO:0036503)	11/77	7.56932e-05	0.00898284	0	0	4.06421	38.5646	BAG6;NPLOC4;SELENOS;FAF2;DERL1;UBE4B;SDF2;ERLIN2;MARCH6;UBXN6;HSP90B1
ribonucleoprotein complex assembly (GO:0022618)	18/156	9.80619e-06	0.00172555	0	0	3.28263	37.857	SRPK2;ISY1;PRMT5;HSP90AA1;NCBP1;DHX9;CELF1;SRSF1;PRPF19;PATL1;SART1;ATXN2;SART3;BRIX1;TXNL4A;RPS10;EIF2A;SRSF9
mRNA-containing ribonucleoprotein complex export from nucleus (GO:0071427)	13/100	4.77396e-05	0.00624654	0	0	3.69844	36.7985	FYTTD1;NCBP1;NUP133;CPSF3;SRSF1;NUP153;SRRM1;SARNP;HNRNPA2B1;SYMPK;RNPS1;SRSF9;NUP37
peptide biosynthetic process (GO:0043043)	19/174	1.24689e-05	0.00205253	0	0	3.10655	35.0801	WARS;RPL32;RPL21;RPLP1;MRPS33;MRPS12;MRPS18B;MRPS18A;MRPL37;MRPL35;MRPL10;MRPS5;MRPS18C;MRPL51;MRPL9;HARS;PELO;RPS10;RPS24
rRNA metabolic process (GO:0016072)	21/200	8.16556e-06	0.00166675	0	0	2.9872	34.9968	LTV1;GTF3C1;NOP56;NOP58;RPL32;RPL21;NIFK;RPLP1;MRPS12;CSNK1E;RRP9;BYSL;EXOSC10;BMS1;DHX37;SBDS;TSR1;RPS10;LYAR;RPS24;PELP1
rRNA processing (GO:0006364)	21/202	9.52896e-06	0.00180097	0	0	2.95762	34.1936	LTV1;NOP56;NOP58;RPL32;RPL21;RPLP1;MRPS12;CSNK1E;RRP9;BYSL;SART1;EXOSC10;LSM6;BMS1;DHX37;SBDS;TSR1;RPS10;LYAR;RPS24;PELP1
mRNA transport (GO:0051028)	13/104	7.22307e-05	0.00899008	0	0	3.55619	33.9105	FYTTD1;NCBP1;NUP133;CPSF3;SRSF1;NUP153;SRRM1;SARNP;HNRNPA2B1;SYMPK;RNPS1;SRSF9;NUP37
protein oligomerization (GO:0051259)	22/217	8.8123e-06	0.00172958	0	0	2.88428	33.5712	MCCC2;SH3GLB1;CPSF7;CAMK2D;CPSF6;AKR1C1;DERL1;HMGCR;PEX14;LETM1;TRIM6;SNX2;IRAK1;ZNHIT6;DPYSL3;ANXA6;TRAPPC12;FLOT1;TRAPPC11;TP53BP1;DNM1L;RBMX
mRNA export from nucleus (GO:0006406)	13/105	7.98329e-05	0.00905306	0	0	3.52232	33.2351	FYTTD1;NCBP1;NUP133;CPSF3;SRSF1;NUP153;SRRM1;SARNP;HNRNPA2B1;SYMPK;RNPS1;SRSF9;NUP37
viral process (GO:0016032)	22/220	1.0969e-05	0.00186583	0	0	2.84495	32.4906	RAB1A;RPL32;RPL21;CTBP2;NUP133;RPLP1;MRPS12;AP1B1;AP2A1;NUP153;AP2B1;HCFC1;AP1G1;EIF3L;AP1S2;AP2S1;RCC1;EIF3F;RPS10;EIF3D;RPS24;NUP37
neutrophil degranulation (GO:0043312)	39/479	1.10624e-06	0.000313619	0	0	2.31635	31.7676	CYFIP1;GHDC;CD63;SERPINB12;GDI2;FAF2;UBR4;MGST1;PYGL;IQGAP2;GNS;RAP1B;LGALS3;PGRMC1;CAND1;PSAP;CAPN1;PRSS3;HSP90AA1;TICAM2;SURF4;DNAJC13;ARMC8;PA2G4;ILF2;NFKB1;DDOST;IGF2R;CKAP4;ERP44;ACLY;FABP5;IMPDH1;GLB1;PKP1;YPEL5;KPNB1;S100A7;LTF
RNA export from nucleus (GO:0006405)	14/119	7.56052e-05	0.00918603	0	0	3.347	31.763	FYTTD1;NCBP1;NUP133;CPSF3;SRSF1;NUP153;SRRM1;SARNP;HNRNPA2B1;SYMPK;RNPS1;HNRNPA1;SRSF9;NUP37
neutrophil activation involved in immune response (GO:0002283)	39/483	1.35799e-06	0.000364727	0	0	2.29716	31.0336	CYFIP1;GHDC;CD63;SERPINB12;GDI2;FAF2;UBR4;MGST1;PYGL;IQGAP2;GNS;RAP1B;LGALS3;PGRMC1;CAND1;PSAP;CAPN1;PRSS3;HSP90AA1;TICAM2;SURF4;DNAJC13;ARMC8;PA2G4;ILF2;NFKB1;DDOST;IGF2R;CKAP4;ERP44;ACLY;FABP5;IMPDH1;GLB1;PKP1;YPEL5;KPNB1;S100A7;LTF
ribosome biogenesis (GO:0042254)	22/226	1.67693e-05	0.00267418	0	0	2.76942	30.4524	LTV1;NOP56;NOP58;RPL32;RPL21;RPLP1;MRPS12;CSNK1E;RRP9;BYSL;EXOSC10;BMS1;DHX37;SBDS;TSR1;ZNF622;RPS10;LYAR;AAMP;RPS24;EIF2A;PELP1
neutrophil mediated immunity (GO:0002446)	39/487	1.66219e-06	0.000424108	0	0	2.2783	30.3182	CYFIP1;GHDC;CD63;SERPINB12;GDI2;FAF2;UBR4;MGST1;PYGL;IQGAP2;GNS;RAP1B;LGALS3;PGRMC1;CAND1;PSAP;CAPN1;PRSS3;HSP90AA1;TICAM2;SURF4;DNAJC13;ARMC8;PA2G4;ILF2;NFKB1;DDOST;IGF2R;CKAP4;ERP44;ACLY;FABP5;IMPDH1;GLB1;PKP1;YPEL5;KPNB1;S100A7;LTF
regulation of mitotic cell cycle phase transition (GO:1901990)	18/184	9.01139e-05	0.00999676	0	0	2.7831	25.923	HSP90AA1;ANAPC7;DCTN2;NDE1;PLK1;HAUS6;CSNK1E;HAUS1;PSMD9;CCNB1;CDC23;PSMB5;PSMD4;ZW10;CDC16;ANAPC4;PSMF1;PAFAH1B1
IU1 vs Normal
Term	Overlap	P-value	Adjusted P-value	Old P-value	Old Adjusted P-value	Odds Ratio	Combined Score	Genes
spliceosomal complex assembly (GO:0000245)	18/41	5.75012e-15	1.72605e-12	0	0	10.8669	356.322	SRPK2;NCBP1;CELF1;DDX23;SRSF1;PRPF19;CRNKL1;LSM4;SRPK1;SETX;GCFC2;SNRPD2;SNRPD1;SNRPE;SNRPD3;SF3B1;SF1;SRSF9
mitochondrial translational elongation (GO:0070125)	28/87	3.11757e-18	2.27271e-15	0	0	7.96631	321.118	MRPS33;MRPS12;MRPL19;MRPL16;MRPL39;MRPS10;MRPL14;MRPL15;MRPS30;MRPL35;MRPL57;MRPL32;MRPL54;MRPL10;MRPL41;MRPL1;MRPL9;MRPS27;MRPS18B;MRPL48;MRPL45;MRPL46;MRPL24;MRPS5;MRPL21;TUFM;MRPS18C;MRPL51
mRNA processing (GO:0006397)	60/283	1.11095e-26	5.66917e-23	0	0	5.24787	313.623	CELF1;DDX42;HNRNPR;PRPF19;USP39;PNN;SART1;SNRPD2;SNRPD1;SNRNP70;SNRPD3;CTNNBL1;NCBP1;NCBP2;BUD31;THOC1;THOC3;THOC2;CRNKL1;SRRM1;THOC6;GCFC2;PRPF4;SFPQ;SARNP;SRSF3;PPIE;HNRNPH2;SNRPE;SNRPF;CACTIN;SRSF7;SF1;SNRPB;SRSF9;RBM22;DHX9;POLDIP3;CSTF3;SF3B6;SRSF1;DDX23;TBRG4;PCBP1;TRA2A;POLR2G;SNRPB2;HNRNPA1;SF3B1;PRPF38A;CPSF3;LSM4;HNRNPL;SNW1;PHF5A;LSM6;SON;HNRNPA2B1;RNPS1;RBMX
translational termination (GO:0006415)	29/96	5.52232e-18	3.52255e-15	0	0	7.47731	297.131	MRPS33;MRPS12;MRPL19;MRPL16;MRPL39;MRPS10;MRPL14;MRPL15;MRPS30;APEH;MRPL35;MRPL57;MRPL32;MRPL10;MRPL54;MRPL41;TRMT112;MRPL1;MRPL9;MRPS27;MRPS18B;MRPL48;MRPL45;MRPL46;MRPL24;MRPS5;MRPL21;MRPS18C;MRPL51
mitochondrial translational termination (GO:0070126)	27/89	6.86928e-17	3.18672e-14	0	0	7.50918	279.468	MRPS33;MRPS12;MRPL19;MRPL16;MRPL39;MRPS10;MRPL14;MRPL15;MRPS30;MRPL35;MRPL57;MRPL32;MRPL54;MRPL10;MRPL41;MRPL1;MRPL9;MRPS27;MRPS18B;MRPL48;MRPL45;MRPL46;MRPL24;MRPS5;MRPL21;MRPS18C;MRPL51
RNA splicing, via transesterification reactions with bulged adenosine as nucleophile (GO:0000377)	51/236	3.08574e-23	5.24884e-20	0	0	5.34905	277.256	DDX42;HNRNPR;PRPF19;USP39;PNN;SART1;SNRPD2;SNRPD1;SNRNP70;SNRPD3;CTNNBL1;NCBP1;NCBP2;BUD31;CRNKL1;SRRM1;GCFC2;PRPF4;SFPQ;SRSF3;PPIE;HNRNPH2;SNRPE;SNRPF;CACTIN;SRSF7;SF1;SNRPB;SRSF9;RBM22;DHX9;CSTF3;SF3B6;SRSF1;DDX23;PCBP1;TRA2A;POLR2G;SNRPB2;HNRNPA1;SF3B1;PRPF38A;CPSF3;LSM4;HNRNPL;SNW1;PHF5A;LSM6;HNRNPA2B1;RNPS1;RBMX
RNA transport (GO:0050658)	25/80	4.42493e-16	1.61289e-13	0	0	7.73515	273.469	SLBP;POLDIP3;SRSF1;NXF1;ATXN2;FLOT1;HNRNPA1;RAE1;NCBP1;NUP133;NUP155;NCBP2;THOC1;THOC3;NUP153;THOC2;SRRM1;THOC6;TST;SARNP;HNRNPA2B1;SRSF3;RNPS1;SRSF7;SRSF9
mitochondrial translation (GO:0032543)	30/107	1.51903e-17	8.61291e-15	0	0	6.93995	268.755	MRPS33;MRPL19;MRPS12;MRPL16;MRPL39;MRPS10;MRPL14;MRPL15;MRPS30;MRPL35;MRPL57;MRPL10;MRPL32;MRPL54;MRPL41;MRPL1;IARS2;MRPL9;MRPS27;MRPS18B;MRPL48;MRPL45;MRPL24;MRPL46;MRPL21;MRPS5;TUFM;MRPS18C;MRPL51;NOA1
ribonucleoprotein complex assembly (GO:0022618)	38/156	1.55622e-19	1.58828e-16	0	0	6.02945	261.116	DDX6;DDX3X;DHX9;CELF1;RPL11;SRSF1;DDX23;PRPF19;RPL6;CDC73;SART1;ATXN2;SNRPD2;SNRPD1;SNRPD3;SF3B1;EIF2A;MCTS1;SRPK2;NCBP1;RPS5;WDR18;CRNKL1;LSM4;PATL1;TARBP2;SRPK1;SETX;GCFC2;RPS27;SNW1;SNRPE;SNRPF;LSM14A;SNRPB;SRSF9;SF1;RBM22
mRNA splicing, via spliceosome (GO:0000398)	53/261	9.22272e-23	1.17659e-19	0	0	5.02636	255.027	DDX42;HNRNPR;PRPF19;USP39;PNN;SART1;SNRPD2;SNRPD1;SNRNP70;SNRPD3;CTNNBL1;NCBP1;NCBP2;BUD31;CRNKL1;SRRM1;GCFC2;PRPF4;SFPQ;SRSF3;PPIE;HNRNPH2;SNRPE;SNRPF;CACTIN;SRSF7;SF1;SNRPB;SRSF9;RBM22;DHX9;CSTF3;SF3B6;SRSF1;DDX23;PCBP1;TRA2A;POLR2G;SNRPB2;HNRNPA1;SF3B1;SRPK2;PRPF38A;CPSF3;LSM4;SRPK1;HNRNPL;SNW1;PHF5A;LSM6;HNRNPA2B1;RNPS1;RBMX
translational elongation (GO:0006414)	29/105	8.24261e-17	3.50517e-14	0	0	6.8364	253.183	MRPS33;MRPL19;MRPS12;MRPL16;MRPL39;MRPS10;MRPL14;MRPL15;MRPS30;MRPL35;MRPL57;MRPL10;MRPL32;MRPL54;MRPL41;MRPL1;MRPL9;MRPS27;MRPS18B;MRPL48;GTPBP2;MRPL45;MRPL24;MRPL46;MRPL21;MRPS5;TUFM;MRPS18C;MRPL51
gene expression (GO:0010467)	71/411	1.16976e-25	2.98465e-22	0	0	4.27598	245.474	HBS1L;LDB1;RPLP1;MRPS12;MRPL35;RPL6;MRPL32;MRPL41;RBM4;MRPL1;RPLP2;MRPL9;RPS11;RBM6;WARS;RPL21;NCBP1;NUP133;NCBP2;RPS5;RPL22;THOC1;MRPS18B;RPL13A;THOC3;RPS3A;THOC2;MRPS5;THOC6;MRPS18C;SRRM1;PRPF4;MRPL51;SARNP;SRSF3;RPL27;RPL29;SRSF7;RBMS2;SRSF9;GTF3C1;SLBP;GTF3C5;DHX9;POLDIP3;MRPS33;RPL11;SRSF1;TARS;AAAS;MRPL10;NXF1;POLR2G;RPL15;RAE1;NUP155;CPSF3;NUP153;MRPL24;HNRNPL;SETX;RPS26;RPS25;RSL1D1;PPP5C…
termination of RNA polymerase II transcription (GO:0006369)	21/68	1.30729e-13	3.03231e-11	0	0	7.64415	226.769	SLBP;NCBP1;NCBP2;POLDIP3;CSTF3;CPSF3;SRSF1;THOC1;THOC3;THOC2;SRRM1;THOC6;SARNP;SRSF3;SNRPE;RNPS1;SNRPD3;SNRPF;SRSF7;SNRPB;SRSF9
translation (GO:0006412)	45/232	1.11249e-18	9.4617e-16	0	0	4.80113	198.478	HBS1L;RPLP1;MRPS33;MRPS12;RPL11;MRPL16;TARS;APEH;MRPL35;MRPL57;RPL6;MRPL10;MRPL32;MRPL41;TRMT112;MRPL1;RPLP2;IARS2;RPL15;MRPL9;RPS11;WARS;RPL21;RPS5;RPL22;MRPS18B;RPL13A;RPS3A;GTPBP2;MRPL24;MRPS5;MRPS18C;TUFM;RPS26;RPS25;RSL1D1;RPS27;MRPL51;NOA1;MARS;RPL27;IARS;RPL29;RPS21;AARS
mRNA 3'-end processing (GO:0031124)	21/74	8.38614e-13	1.86063e-10	0	0	7.02435	195.326	SLBP;AHCYL1;NCBP1;NCBP2;POLDIP3;CSTF3;CPSF3;SRSF1;THOC1;THOC3;THOC2;CDC73;SRRM1;THOC6;SARNP;LEO1;SRSF3;RNPS1;GRSF1;SRSF7;SRSF9
ncRNA processing (GO:0034470)	43/227	1.66794e-17	8.51152e-15	0	0	4.68879	181.139	INTS12;POP4;RPLP1;MRPS12;RPL11;NOLC1;ADAR;RPL6;RRP9;EMG1;EXOSC10;NOB1;PES1;RPLP2;DGCR8;RPL15;RPS11;EXOSC2;PELP1;NOP56;NOP58;RPL21;NCBP1;TEX10;WDR18;RPS5;RPL22;RPL13A;RPS3A;WDR12;TARBP2;BYSL;RPS26;RPS25;LIN28B;RPS27;AGO1;HNRNPA2B1;SBDS;RPL27;RPL29;RPS21;AARS
RNA 3'-end processing (GO:0031123)	18/61	1.74325e-11	3.42147e-09	0	0	7.30401	180.94	NCBP1;NCBP2;POLDIP3;CSTF3;CPSF3;SRSF1;THOC1;THOC3;THOC2;SRRM1;THOC6;SUPV3L1;LIN28B;SARNP;SRSF3;RNPS1;SRSF7;SRSF9
rRNA processing (GO:0006364)	39/202	2.74621e-16	1.07799e-13	0	0	4.77894	171.235	POP4;RPLP1;MRPS12;RPL11;NOLC1;RPL6;RRP9;SART1;EMG1;EXOSC10;MRPL1;NOB1;PES1;RPLP2;RPL15;RPS11;EXOSC2;RRP15;PELP1;NOP56;NOP58;RPL21;TEX10;WDR18;RPS5;RPL22;RPL13A;RPS3A;WDR12;BYSL;RPS26;RPS25;RSL1D1;RPS27;LSM6;SBDS;RPL27;RPL29;RPS21
succinyl-CoA metabolic process (GO:0006104)	4/6	3.71635e-05	0.00301024	0	0	16.5017	168.32	SUCLA2;OGDH;SUCLG2;SUCLG1
peptide biosynthetic process (GO:0043043)	35/174	2.53261e-15	8.61593e-13	0	0	4.97895	167.34	HBS1L;RPLP1;MRPS33;MRPS12;RPL11;TARS;MRPL35;RPL6;MRPL10;MRPL32;MRPL41;MRPL1;RPLP2;DMD;MRPL9;RPL15;RPS11;WARS;RPL21;RPS5;RPL22;MRPS18B;RPL13A;RPS3A;MRPL24;MRPS5;MRPS18C;RPS26;RPS25;RSL1D1;RPS27;MRPL51;RPL27;RPL29;RPS21
SRP-dependent cotranslational protein targeting to membrane (GO:0006614)	22/89	5.12851e-12	1.09045e-09	0	0	6.11859	159.06	RPL21;RPLP1;RPS5;ZFAND2B;MRPS12;RPL22;RPL11;SRP54;RPL13A;RPS3A;SRP14;RPL6;RPS26;SEC61A1;RPS25;RPS27;RPLP2;RPL27;RPL15;RPS11;RPL29;RPS21
positive regulation of mRNA processing (GO:0050685)	7/16	1.4224e-06	0.000142324	0	0	10.8292	145.795	SNW1;NCBP1;NCBP2;THRAP3;LEO1;RBMX;CDC73
mRNA-containing ribonucleoprotein complex export from nucleus (GO:0071427)	23/100	8.47437e-12	1.72979e-09	0	0	5.69307	145.139	SLBP;NUP155;NCBP1;NUP133;NCBP2;POLDIP3;CPSF3;SRSF1;THOC1;THOC3;NUP153;THOC2;AAAS;SRRM1;THOC6;NXF1;SARNP;HNRNPA2B1;SRSF3;RNPS1;SRSF7;RAE1;SRSF9
histone mRNA metabolic process (GO:0008334)	9/24	2.07548e-07	2.25344e-05	0	0	9.28218	142.833	SLBP;EXOSC10;NCBP1;NCBP2;CPSF3;SNRPE;SNRPF;SNRPD3;SNRPB
nuclear-transcribed mRNA catabolic process (GO:0000956)	33/174	9.37144e-14	2.27726e-11	0	0	4.69443	140.826	EIF4A2;RPLP1;MRPS12;RPL11;RPL6;EXOSC10;RPLP2;TNKS1BP1;POLR2G;RPL15;RPS11;RPL21;NCBP1;NCBP2;RPS5;RPL22;RPL13A;RPS3A;LSM4;PATL1;RPS26;RPS25;RPS27;PAN3;THRAP3;CNOT2;AGO1;CSDE1;RPL27;RNPS1;RPL29;CNOT9;RPS21
rRNA metabolic process (GO:0016072)	36/200	3.74812e-14	1.06259e-11	0	0	4.45545	137.74	GTF3C1;POP4;RPLP1;MRPS12;RPL11;NOLC1;RPL6;RRP9;EMG1;EXOSC10;NOB1;PES1;RPLP2;RPL15;RPS11;EXOSC2;PELP1;NOP56;NOP58;RPL21;TEX10;WDR18;RPS5;RPL22;RPL13A;RPS3A;WDR12;BYSL;RPS26;RPS25;RPS27;MARS;SBDS;RPL27;RPL29;RPS21
RNA processing (GO:0006396)	35/193	6.75015e-14	1.81295e-11	0	0	4.48879	136.13	DHX9;CELF1;CSTF3;SRSF1;DDX23;HNRNPR;USP39;PPP1R9B;RBM4;SNRPD2;SNRPD1;SNRNP70;SNRPD3;RBM6;SRPK2;NCBP1;NCBP2;THOC1;LSM4;SRRM1;SRPK1;HNRNPL;SETX;PRPF4;LIN28B;SFPQ;LSM6;SON;HNRNPA2B1;RNPS1;SNRPF;SRSF7;RBMS2;SNRPB;SRSF9
regulation of mRNA splicing, via spliceosome (GO:0048024)	16/60	1.22962e-09	1.60891e-07	0	0	6.60066	135.423	SRPK2;RBM25;NCBP1;WTAP;SRPK1;HNRNPL;RBM4;SON;SNW1;THRAP3;SRSF3;RNPS1;HNRNPA1;SRSF7;RBMX;SRSF9
mRNA transport (GO:0051028)	23/104	2.00949e-11	3.66229e-09	0	0	5.47411	134.83	SLBP;NUP155;NCBP1;NUP133;NCBP2;POLDIP3;CPSF3;SRSF1;THOC1;THOC3;NUP153;THOC2;AAAS;SRRM1;THOC6;NXF1;SARNP;HNRNPA2B1;SRSF3;RNPS1;SRSF7;RAE1;SRSF9
transcription-dependent tethering of RNA polymerase II gene DNA at nuclear periphery (GO:0000972)	4/7	8.39336e-05	0.0058673	0	0	14.1443	132.751	LDB1;NUP133;NUP155;RAE1
mRNA export from nucleus (GO:0006406)	23/105	2.47647e-11	4.35774e-09	0	0	5.42197	132.413	SLBP;NUP155;NCBP1;NUP133;NCBP2;POLDIP3;CPSF3;SRSF1;THOC1;THOC3;NUP153;THOC2;AAAS;SRRM1;THOC6;NXF1;SARNP;HNRNPA2B1;SRSF3;RNPS1;SRSF7;RAE1;SRSF9
regulation of mRNA 3'-end processing (GO:0031440)	5/10	2.26122e-05	0.00198948	0	0	12.3762	132.389	AHCYL1;NCBP1;NCBP2;LEO1;CDC73
DNA-templated transcription, termination (GO:0006353)	23/106	3.04393e-11	5.17772e-09	0	0	5.37082	130.056	SLBP;NCBP1;NCBP2;POLDIP3;CSTF3;CPSF3;SRSF1;THOC1;THOC3;THOC2;SRRM1;THOC6;SETX;POLR1A;SARNP;SRSF3;SNRPE;RNPS1;SNRPD3;SNRPF;SRSF7;SNRPB;SRSF9
viral transcription (GO:0019083)	24/113	1.83768e-11	3.47322e-09	0	0	5.25716	129.957	RPL21;NUP155;NUP133;DHX9;RPS5;RPLP1;RPL22;MRPS12;RPL11;RPL13A;NUP153;RPS3A;AAAS;RPL6;RPS26;RPS25;RPS27;RPLP2;RPL27;RPL15;RPS11;RPL29;RPS21;RAE1
cotranslational protein targeting to membrane (GO:0006613)	21/93	9.90444e-11	1.53159e-08	0	0	5.58927	128.751	RPL21;RPLP1;RPS5;MRPS12;RPL22;RPL11;SRP54;RPL13A;RPS3A;SRP14;RPL6;RPS26;SEC61A1;RPS25;RPS27;RPLP2;RPL27;RPL15;RPS11;RPL29;RPS21
ribosome biogenesis (GO:0042254)	38/226	7.00129e-14	1.78638e-11	0	0	4.16192	126.065	NVL;POP4;RPLP1;NIP7;MRPS12;RPL11;NOLC1;RPL6;RRP9;EMG1;EXOSC10;NOB1;PES1;RPLP2;RPL15;RPS11;EXOSC2;EIF2A;PELP1;NOP56;NOP58;RPL21;TEX10;WDR18;RPS5;RPL22;RPL13A;RPS3A;WDR12;BYSL;RPS26;RPS25;RPS27;NOA1;SBDS;RPL27;RPL29;RPS21
positive regulation of RNA splicing (GO:0033120)	8/22	1.32366e-06	0.000135092	0	0	9.0009	121.828	SETX;SNW1;NCBP1;THRAP3;DYRK1A;HNRNPLL;RBMX;RBM22
viral gene expression (GO:0019080)	23/110	6.77396e-11	1.08024e-08	0	0	5.17552	121.187	RPL21;NUP155;NUP133;RPS5;RPLP1;RPL22;MRPS12;RPL11;RPL13A;NUP153;RPS3A;AAAS;RPL6;RPS26;RPS25;RPS27;RPLP2;RPL27;RPL15;RPS11;RPL29;RPS21;RAE1
protein targeting to ER (GO:0045047)	21/97	2.29585e-10	3.4458e-08	0	0	5.35878	118.937	RPL21;RPS5;RPLP1;RPL22;MRPS12;RPL11;SRP54;RPL13A;RPS3A;SRP14;RPL6;RPS26;RPS25;SEC61A1;RPS27;RPLP2;RPL27;RPL15;RPS11;RPL29;RPS21
cellular macromolecule biosynthetic process (GO:0034645)	52/367	2.68335e-15	8.55821e-13	0	0	3.50716	117.671	HBS1L;LDB1;RPLP1;MRPS12;MRPL35;RPL6;MRPL32;MRPL41;MRPL1;RPLP2;MRPL9;RPS11;WARS;RPL21;RFC2;RPS5;RPL22;MRPS18B;RPL13A;RPS3A;GTPBP2;MRPS5;MRPS18C;TUFM;MRPL51;MCM4;RPL27;RPL29;GTF3C1;GTF3C5;MRPS33;RPL11;TARS;MRPL10;POLD1;POLR2G;RPL15;DUT;RPA1;MRPL24;RPS26;EXT2;RPS25;RSL1D1;PPP5C;RAD50;RPS27;POLR3A;DRG1;RNPS1;RPS21;EIF4G2
RNA export from nucleus (GO:0006405)	24/119	5.83046e-11	9.59768e-09	0	0	4.9921	117.64	SLBP;NUP155;NCBP1;NUP133;NCBP2;POLDIP3;CPSF3;SRSF1;THOC1;THOC3;NUP153;THOC2;AAAS;SRRM1;THOC6;NXF1;SARNP;HNRNPA2B1;SRSF3;RNPS1;HNRNPA1;SRSF7;RAE1;SRSF9
spliceosomal snRNP assembly (GO:0000387)	11/37	1.42695e-07	1.58298e-05	0	0	7.35884	115.994	SART1;SNRPD2;SNRPD1;SNRPE;SNRPD3;SNRPF;PRPF19;LSM4;AAR2;SNRPB;RBM22
nuclear export (GO:0051168)	20/92	5.69268e-10	8.06938e-08	0	0	5.38097	114.543	NCBP1;NUP133;NUP155;NCBP2;POLDIP3;SRSF1;THOC1;THOC3;NUP153;THOC2;SRRM1;THOC6;NXF1;SARNP;SRSF3;RNPS1;HNRNPA1;SRSF7;RAE1;SRSF9
cytoplasmic mRNA processing body assembly (GO:0033962)	5/11	4.00752e-05	0.00314621	0	0	11.2511	113.915	DDX6;ATXN2;LSM14A;LSM4;PATL1
regulation of RNA splicing (GO:0043484)	14/55	2.57026e-08	2.98092e-06	0	0	6.30063	110.114	SRPK2;AHNAK;CELF1;DYRK1A;HNRNPLL;SRPK1;RPS26;SETX;SON;SNRNP70;FASTK;SRSF3;ZNF326;RBM22
viral mRNA export from host cell nucleus (GO:0046784)	4/8	0.00016249	0.00942259	0	0	12.3762	107.981	THOC1;THOC3;THOC2;THOC6
regulation of nitrogen compound metabolic process (GO:0051171)	4/8	0.00016249	0.0095309	0	0	12.3762	107.981	SELENOS;ROCK2;NOS1AP;CACYBP
positive regulation of mRNA 3'-end processing (GO:0031442)	4/8	0.00016249	0.00964172	0	0	12.3762	107.981	NCBP1;NCBP2;LEO1;CDC73
translocation of molecules into host (GO:0044417)	4/8	0.00016249	0.00975515	0	0	12.3762	107.981	THOC1;THOC3;THOC2;THOC6
peptidyl-cysteine modification (GO:0018198)	4/8	0.00016249	0.00987129	0	0	12.3762	107.981	CHCHD4;TMX3;RAB6A;S100A8
mRNA metabolic process (GO:0016071)	20/97	1.53456e-09	1.90996e-07	0	0	5.1036	103.578	SLBP;NCBP1;CELF1;NCBP2;CSTF3;CPSF3;SRSF1;HNRNPR;USP39;TBRG4;SFPQ;SON;SNRNP70;HNRNPA2B1;SNRPE;SNRPD3;SNRPF;SRSF7;SNRPB;SRSF9
RNA splicing (GO:0008380)	21/106	1.29861e-09	1.6567e-07	0	0	4.90379	100.341	SRPK2;NCBP1;NCBP2;DDX23;USP39;LSM4;SRRM1;SRPK1;PPP1R9B;PRPF4;SFPQ;LSM6;SNRPD2;SNRPD1;SNRNP70;RNPS1;SNRPD3;SNRPF;SRSF7;SF3B1;SNRPB
positive regulation of viral genome replication (GO:0045070)	9/31	2.48044e-06	0.000243417	0	0	7.1862	92.7528	TOP2A;SRPK2;DDX3X;VAPB;PPIE;ADAR;PPIB;TARBP2;SRPK1
nuclear-transcribed mRNA catabolic process, nonsense-mediated decay (GO:0000184)	21/112	3.70701e-09	4.39927e-07	0	0	4.64109	90.0976	RPL21;NCBP1;NCBP2;RPS5;RPLP1;RPL22;MRPS12;RPL11;RPL13A;RPS3A;RPL6;RPS26;RPS25;RPS27;RPLP2;RPL27;RNPS1;RPL15;RPS11;RPL29;RPS21
production of miRNAs involved in gene silencing by miRNA (GO:0035196)	8/28	1.03697e-05	0.000962116	0	0	7.07214	81.1643	LIN28B;NCBP1;AGO1;HNRNPA2B1;DGCR8;ADAR;SPOUT1;TARBP2
RNA metabolic process (GO:0016070)	29/191	7.94023e-10	1.06629e-07	0	0	3.75823	78.7496	EIF4A2;DDX6;DDX3X;DDX24;DHX9;DDX23;DDX42;HNRNPR;TBRG4;RBM4;ATXN2;PCBP1;POLR2G;HNRNPA1;RBM6;NCBP1;WTAP;NCBP2;THOC1;LRPPRC;HNRNPL;SETX;SUPV3L1;PRPF4;AGO1;HNRNPA2B1;HNRNPH2;RBMX;RBMS2
viral process (GO:0016032)	32/220	3.26838e-10	4.7653e-08	0	0	3.60036	78.6375	TSG101;CTBP2;RPLP1;MRPS12;RPL11;AP2A1;AAAS;RPL6;AP2S1;RCC1;RPLP2;RPL15;RPS11;RAE1;AP1M1;MCTS1;RPL21;NUP155;NUP133;RPS5;RPL22;RPL13A;NUP153;RPS3A;AP2B1;RPS26;RPS25;RPS27;VAPB;RPL27;RPL29;RPS21
regulation of translation (GO:0006417)	31/213	6.0877e-10	8.39608e-08	0	0	3.60247	76.443	CYFIP2;EIF4A2;CYFIP1;DDX6;CDC123;DDX3X;DHX9;POLDIP3;NOLC1;AAAS;GIGYF2;RBM4;ATXN2;FXR2;POLR2G;RAE1;EIF2A;EIF2B2;NUP155;NCBP1;NUP133;NCBP2;RPL13A;NUP153;AGO1;CNOT2;CAPRIN1;VIM;EIF1B;CNOT9;EIF4G2
nucleic acid metabolic process (GO:0090304)	15/80	6.26743e-07	6.66306e-05	0	0	4.64109	66.2874	NCBP1;DDX24;WTAP;NCBP2;HNRNPR;HNRNPL;ATXN2;RAD50;PCBP1;HNRNPA2B1;DNASE2;HNRNPH2;POLR2G;HNRNPA1;RBMX
mitochondrial calcium ion transmembrane transport (GO:0006851)	6/21	0.000137492	0.00866203	0	0	7.07214	62.885	LETM1;STOML2;PMPCA;PHB;PHB2;MAIP1
nucleocytoplasmic transport (GO:0006913)	10/46	1.19063e-05	0.00108497	0	0	5.38097	61.0118	SNRPD2;NCBP1;SNRPD1;NCBP2;SNRPE;SNRPD3;SNRPF;AAAS;HNRNPA1;SNRPB
regulation of translational initiation (GO:0006446)	12/62	5.85586e-06	0.00056382	0	0	4.7908	57.7199	EIF4A2;EIF2B5;RBM4;KHDRBS1;CDC123;DDX3X;EIF2B2;NCBP1;NCBP2;POLR2G;EIF1B;EIF4G2
protein complex assembly (GO:0006461)	26/189	4.77352e-08	5.41317e-06	0	0	3.4051	57.4018	NAPA;KHDRBS1;CDC123;STOML2;TMED10;AHNAK;PEF1;HDAC1;CDC73;GOLGA2;SCFD1;SNX2;PPP6R1;ZNHIT6;LEO1;TRAPPC11;EP300;CD59;SH3GLB1;ANKRD28;TLE3;TLE1;DBNL;SEC24A;SEC24D;RBMX
regulation of mRNA processing (GO:0050684)	7/28	9.62815e-05	0.00663952	0	0	6.18812	57.2292	SRPK2;AHCYL1;SON;DHX9;SAFB2;SRSF3;SRPK1
nuclear-transcribed mRNA catabolic process, deadenylation-dependent decay (GO:0000288)	12/63	6.97061e-06	0.000658723	0	0	4.71476	55.9821	EIF4A2;HBS1L;TTC37;DDX6;LSM6;PAN3;CNOT2;TNKS1BP1;EXOSC2;LSM4;CNOT9;PATL1
chromosome organization (GO:0051276)	11/56	1.23258e-05	0.00110349	0	0	4.86209	54.9602	TOP2A;MSH6;CUL4A;COPS3;LDB1;NUP133;MSH2;NUP155;COPS2;COPS7B;RAE1
nuclear-transcribed mRNA catabolic process, exonucleolytic (GO:0000291)	8/35	6.11024e-05	0.00451892	0	0	5.65771	54.8965	DDX6;HBS1L;TTC37;LSM6;POLR2G;EXOSC2;LSM4;PATL1
positive regulation of RNA metabolic process (GO:0051254)	8/35	6.11024e-05	0.00458538	0	0	5.65771	54.8965	SUPV3L1;SETX;TRMT112;MAP2K2;DYRK1A;NMD3;HNRNPLL;RBM22
positive regulation of viral life cycle (GO:1903902)	9/44	5.44462e-05	0.00414685	0	0	5.06301	49.7101	TOP2A;SRPK2;TSG101;DDX3X;VAPB;PPIE;ADAR;TARBP2;SRPK1
cellular protein metabolic process (GO:0044267)	49/484	3.54658e-09	4.3091e-07	0	0	2.50593	48.7586	HBS1L;RPLP1;MRPS12;ARAF;LAMC1;MRPL35;RPL6;MRPL32;UBE2L3;MRPL41;MRPL1;PPP4R2;RPLP2;MRPL9;RPS11;TGM3;WARS;RPL21;RPS5;APLP2;RPL22;MRPS18B;RPL13A;RPS3A;MRPS5;CKAP4;MRPS18C;MRPL51;RPL27;RPL29;STOML2;PRKDC;MRPS33;RPL11;TARS;MRPL10;RPL15;LAMB2;LAMB1;LYZ;MRPL24;RPS26;RPS25;RSL1D1;RPS27;SEMG1;UBA3;RPS21;ITM2B
mitochondrial gene expression (GO:0140053)	9/45	6.56415e-05	0.00471787	0	0	4.9505	47.6797	MRPL51;NOA1;MRPS12;MRPL16;MRPS18B;IARS2;MRPL57;MRPL10;MRPS18C
regulation of cellular amide metabolic process (GO:0034248)	8/38	0.000114051	0.00746154	0	0	5.21105	47.3104	CYFIP2;CYFIP1;DDX6;CDC123;ATXN2;TMED10;NOLC1;EIF2A
cytoplasmic translation (GO:0002181)	10/54	5.21924e-05	0.00403542	0	0	4.58379	45.1988	RPS26;RPLP1;RPL22;RPL11;RPLP2;RPS3A;RPL15;RPL29;RPS21;RPL6
regulation of alternative mRNA splicing, via spliceosome (GO:0000381)	8/39	0.00013845	0.00861598	0	0	5.07743	45.113	HNRNPL;RBM4;RBM25;WTAP;THRAP3;RNPS1;HNRNPA1;RBMX
nuclear import (GO:0051170)	12/71	2.4874e-05	0.00215139	0	0	4.18352	44.3523	SNRPD2;NUP133;NUP155;SNRPD1;SNRPE;NUP153;SNRPD3;SNRPF;HNRNPA1;RAE1;KPNB1;SNRPB
regulation of viral genome replication (GO:0045069)	11/63	3.94066e-05	0.00314206	0	0	4.32186	43.8305	TOP2A;SRPK2;TRIM6;DDX3X;APOBEC3F;VAPB;PPIE;ADAR;ZC3HAV1;TARBP2;SRPK1
transcription-coupled nucleotide-excision repair (GO:0006283)	12/73	3.31756e-05	0.00277533	0	0	4.0689	41.9654	CUL4A;COPS3;RFC2;POLD1;COPS2;RPA1;EP300;PPIE;COPS7B;POLR2G;PRPF19;HMGN1
COPII-coated vesicle budding (GO:0090114)	11/68	8.16584e-05	0.00578754	0	0	4.00408	37.6902	GOLGA2;NAPA;ANKRD28;SCFD1;TMED10;SEC24A;PPP6R1;PEF1;VAPB;CD59;SEC24D
epithelial cell differentiation (GO:0030855)	14/96	3.04564e-05	0.00259031	0	0	3.60974	37.5384	GSTK1;CBR1;ACADVL;KRT4;HDAC1;AKR1C1;AKR1C2;EDF1;LGALS3;PTER;TST;ZNF703;TAGLN2;CTSB
regulation of cellular response to heat (GO:1900034)	12/78	6.51573e-05	0.00474997	0	0	3.80807	36.7049	DNAJC2;NUP133;DNAJB6;BAG2;NUP155;BAG1;RPA1;EP300;NUP153;FKBP4;AAAS;RAE1
positive regulation of growth (GO:0045927)	11/71	0.000122185	0.00789255	0	0	3.83489	34.5523	SUPV3L1;SDCBP;DDX3X;NCBP1;HDGFL2;S100A9;EXOSC2;TRIM32;S100A8;CDKN2AIP;EIF4G2
transcription elongation from RNA polymerase II promoter (GO:0006368)	13/95	0.000113468	0.00761879	0	0	3.38718	30.7691	CCNK;SUPT16H;TAF15;CCNT1;NCBP1;NCBP2;CDC73;GTF2E2;LEO1;ELOB;POLR2G;NELFCD;NELFE
transcription from RNA polymerase II promoter (GO:0006366)	43/485	1.28116e-06	0.000133424	0	0	2.19455	29.7751	SLBP;TCERG1;INTS12;CCNK;CCNT1;POLDIP3;CSTF3;SRSF1;ARRB2;GTF2E2;CDC73;MED17;MED14;MED30;LEO1;ELOB;POLR2G;NELFCD;SNRPD3;NELFE;SUPT16H;TAF15;NCBP1;NCBP2;CPSF3;THOC1;THOC3;THOC2;THOC6;SRRM1;TAF6L;SNW1;THRAP3;SARNP;COPS2;SRSF3;SNRPE;RNPS1;SNRPF;SRSF7;RBMX;SNRPB;SRSF9
DNA-templated transcription, elongation (GO:0006354)	14/108	0.000113771	0.00753991	0	0	3.20865	29.1388	CCNK;SUPT16H;TAF15;CCNT1;NCBP1;NCBP2;GTF2E2;CDC73;POLR1A;LEO1;ELOB;POLR2G;NELFCD;NELFE
proteasomal protein catabolic process (GO:0010498)	23/237	9.77944e-05	0.00665393	0	0	2.40214	22.1781	FAF1;SEL1L;DERL1;DNAJB12;KEAP1;ARMC8;ARRB2;PRPF19;MARCH6;PSMB10;CUL4A;PSMD9;RNF126;CDC23;PSMB5;MAEA;PSMD4;HECTD4;RLIM;ANAPC5;PSMF1;BUB3;UBE2K
protein modification by small protein conjugation (GO:0032446)	34/398	3.5124e-05	0.00289093	0	0	2.11453	21.688	TOP2A;HIST1H2BJ;PRKDC;DERL1;KEAP1;UBR2;ARRB2;UBE3B;AAAS;BACH1;CDC73;UBE2L3;HECTD4;HLTF;LEO1;ARIH2;ELOB;TP53BP1;RAE1;NUP155;NUP133;KLHL26;PLK1;NUP153;RNF40;CUL4A;SELENOS;RLIM;UBA3;UBA2;BIRC6;TRIM32;UBE2K;TRIM33
neutrophil degranulation (GO:0043312)	37/479	0.000133987	0.00854671	0	0	1.91199	17.0506	CYFIP1;GHDC;CD63;DDX3X;MGST1;IQGAP2;APEH;SRP14;GNS;RAP1B;LGALS3;SDCBP;NEU1;CD59;RAB6A;AP1M1;CTSB;DBNL;ANXA2;DYNLT1;DNAJC13;ARMC8;PA2G4;LYZ;DDOST;RHOA;CKAP4;ERP44;DIAPH1;RAB14;PPIE;DSC1;S100A9;NIT2;S100A8;KPNB1;S100A7
neutrophil activation involved in immune response (GO:0002283)	37/483	0.000158254	0.00972979	0	0	1.89615	16.5938	CYFIP1;GHDC;CD63;DDX3X;MGST1;IQGAP2;APEH;SRP14;GNS;RAP1B;LGALS3;SDCBP;NEU1;CD59;RAB6A;AP1M1;CTSB;DBNL;ANXA2;DYNLT1;DNAJC13;ARMC8;PA2G4;LYZ;DDOST;RHOA;CKAP4;ERP44;DIAPH1;RAB14;PPIE;DSC1;S100A9;NIT2;S100A8;KPNB1;S100A7
TM 6h vs TM 6h with IU1
Term	Overlap	P-value	Adjusted P-value	Old P-value	Old Adjusted P-value	Odds Ratio	Combined Score	Genes
mitochondrial translational elongation (GO:0070125)	47/87	1.78208e-37	9.09393e-34	0	0	10.4392	883.345	MRPS17;MRPS16;MRPS35;MRPS14;MRPS33;MRPL19;MRPS34;MRPL38;MRPL16;MRPL39;MRPS10;MRPL17;MRPL14;MRPL58;MRPL37;MRPL15;MRPS30;MRPL12;MRPL13;MRPL54;MRPL10;MRPL55;MRPL41;MRPL4;MRPL40;MRPL9;MRPS28;PTCD3;MRPS27;MRPS22;MRPS23;MRPS18B;MRPL49;MRPL47;ERAL1;MRPL45;MRPL23;MRPS6;MRPL24;MRPL21;TUFM;MRPS18C;MRPL44;MRPL22;MRPS9;MRPL50;MRPL51
translational termination (GO:0006415)	49/96	1.94944e-37	4.97399e-34	0	0	9.86312	833.711	MRPS17;MRPS16;MRPS14;MRPL38;MRPL39;MRPS10;MRPL37;MRPL4;MRPL41;MRPL40;MRPL9;MRPS28;MRPS27;MRPS22;MRPS23;MRPS18B;MRPL49;MRPL47;MRPL45;MRPS6;MRPS18C;MRPL44;MRPS9;MRPL50;MRPL51;ETF1;MRPS35;MRPS33;MRPL19;MRPS34;MRPL16;MRPL17;MRPL14;MRPL58;MRPL15;MRPS30;MRPL12;MRPL13;MRPL10;GSPT1;MRPL54;MRPL55;PTCD3;ERAL1;MRPL23;MRPL24;MRPL21;MRPL22;ABCE1
mitochondrial translational termination (GO:0070126)	46/89	1.53849e-35	1.57018e-32	0	0	9.98752	800.596	MRPS17;MRPS16;MRPS35;MRPS14;MRPS33;MRPL19;MRPS34;MRPL38;MRPL16;MRPL39;MRPS10;MRPL17;MRPL14;MRPL58;MRPL37;MRPL15;MRPS30;MRPL12;MRPL13;MRPL54;MRPL10;MRPL55;MRPL41;MRPL4;MRPL40;MRPL9;MRPS28;PTCD3;MRPS27;MRPS22;MRPS23;MRPS18B;MRPL49;MRPL47;ERAL1;MRPL45;MRPL23;MRPS6;MRPL24;MRPL21;MRPS18C;MRPL44;MRPL22;MRPS9;MRPL50;MRPL51
translational elongation (GO:0006414)	50/105	2.88053e-36	4.89978e-33	0	0	9.20175	753.026	MRPS17;MRPS16;MRPS14;MRPL38;MRPL39;MRPS10;MRPL37;MRPL4;MRPL41;MRPL40;MRPL9;MRPS28;MRPS27;MRPS22;MRPS23;MRPS18B;MRPL49;MRPL47;GTPBP2;MRPL45;MRPS6;TUFM;MRPS18C;MRPL44;EEF1A1;EEF1G;MRPS9;MRPL50;MRPL51;MRPS35;MRPS33;MRPL19;MRPS34;MRPL16;MRPL17;MRPL14;MRPL58;MRPL15;MRPS30;MRPL12;MRPL13;MRPL10;MRPL54;MRPL55;PTCD3;ERAL1;MRPL23;MRPL24;MRPL21;MRPL22
mitochondrial translation (GO:0032543)	50/107	9.26771e-36	1.18233e-32	0	0	9.02975	728.399	MRPS17;MRPS16;MRPS14;MRPL38;MRPL39;MRPS10;MRPL37;MRPL4;MRPL41;MRPL40;MRPL9;MRPS28;MRPS27;MRPS22;MRPS23;MRPS18B;MRPL49;MRPL47;MRPL45;MRPS6;TUFM;MRPS18C;MRPL44;MRPS9;MRPL50;MRPL51;NOA1;MRPS35;MRPS33;MRPL19;MRPS34;MRPL16;MRPL17;MRPL14;MRPL58;MRPL15;MRPS30;MRPL12;MRPL13;MRPL10;MRPL54;MRPL55;IARS2;PTCD3;MTERF4;ERAL1;MRPL23;MRPL24;MRPL21;MRPL22
RNA splicing, via transesterification reactions with bulged adenosine as nucleophile (GO:0000377)	71/236	3.93305e-35	3.34506e-32	0	0	5.81348	460.55	DDX46;USP39;ELAVL1;CCAR1;SYNCRIP;SART1;SART3;SNRPD2;SNRPD1;SNRNP70;SNRPD3;CTNNBL1;SRRM2;BUD31;PRPF4B;ZCRB1;PLRG1;CRNKL1;SRRM1;PRPF4;PRPF6;HNRNPH1;PRPF3;SRSF3;HNRNPH2;PPIH;SNRPE;GEMIN6;SNRPA1;SNRPGP15;SNRPF;SRSF5;SNRPC;SRSF7;SNRPA;SF1;SNRPB;SRSF9;RBM22;SF3B2;DDX5;SF3B3;RBM8A;DHX9;CSTF3;SF3B6;SRRT;SRSF1;HTATSF1;ESS2;PABPN1;FIP1L1;PCBP1;TRA2A;POLR2H;HNRNPA1;SF3B1;SRSF10;CPSF7;HNRNPA3;SF3A2;CPSF2;LSM…
mRNA splicing, via spliceosome (GO:0000398)	74/261	1.18799e-34	7.57786e-32	0	0	5.47874	427.975	DDX46;USP39;ELAVL1;CCAR1;SYNCRIP;SART1;SART3;SNRPD2;SNRPD1;SNRNP70;SNRPD3;CTNNBL1;SRRM2;PRMT5;BUD31;PRPF4B;ZCRB1;PLRG1;CRNKL1;SRRM1;PRPF4;PRPF6;HNRNPH1;PRPF3;SRSF3;HNRNPH2;PPIH;SNRPE;GEMIN6;SNRPA1;SNRPGP15;SNRPF;SRSF5;SNRPC;SRSF7;SNRPA;SF1;SNRPB;SRSF9;RBM22;SF3B2;DDX5;SF3B3;RBM8A;DHX9;CSTF3;SF3B6;DDX1;SRRT;SRSF1;HTATSF1;ESS2;PABPN1;FIP1L1;PCBP1;TRA2A;POLR2H;HNRNPA1;SF3B1;SRSF10;CPSF7;HNRNPA3;SF3A…
mRNA processing (GO:0006397)	77/283	1.17489e-34	8.56495e-32	0	0	5.25768	410.765	DDX46;USP39;ELAVL1;CCAR1;SYNCRIP;SART1;SART3;SNRPD2;SNRPD1;SNRNP70;SNRPD3;CTNNBL1;SRRM2;BUD31;PRPF4B;ZCRB1;PLRG1;CRNKL1;SRRM1;THOC6;PRPF4;PRPF6;HNRNPH1;SARNP;PRPF3;SRSF3;HNRNPH2;PPIH;SNRPE;GEMIN6;SNRPA1;SNRPGP15;SNRPF;SRSF5;SNRPC;SRSF7;SNRPA;SF1;SNRPB;SRSF9;RBM22;SF3B2;DDX5;SF3B3;RBM8A;DHX9;RNMT;POLDIP3;CSTF3;SF3B6;SRRT;SRSF1;HTATSF1;ESS2;PABPN1;FIP1L1;PCBP1;TRA2A;POLR2H;HNRNPA1;SF3B1;SRSF10;CPSF…
ribonucleoprotein complex assembly (GO:0022618)	47/156	1.1518e-23	6.53073e-21	0	0	5.82188	307.501	DDX6;DDX3X;DHX9;DDX1;SRSF1;CDC73;SART1;SART3;SNRPD2;SNRPD1;EIF4H;BRIX1;SNRPD3;RPS10;SF3B1;SRSF10;MCTS1;PRMT5;HSP90AA1;NPM1;SF3A2;PTGES3;WDR18;MTERF4;DICER1;ERAL1;CRNKL1;LSM4;PATL1;SRPK1;ATXN2L;BOP1;XAB2;PRPF6;EIF2S3;SNW1;LUC7L3;SNRPE;GEMIN6;SNRPF;SRSF5;SNRPC;EIF3A;SNRPB;SRSF9;SF1;RBM22
spliceosomal complex assembly (GO:0000245)	18/41	3.9947e-13	1.359e-10	0	0	8.48356	242.194	SF3A2;DDX1;SRSF1;CRNKL1;LSM4;SRPK1;SART3;PRPF6;SNRPD2;SNRPD1;LUC7L3;SNRPE;SNRPD3;SRSF5;SF3B1;SRSF10;SF1;SRSF9
RNA processing (GO:0006396)	49/193	5.03448e-21	2.56909e-18	0	0	4.90601	229.297	USP39;CCAR2;RBM3;SYNCRIP;SNRPD2;SNRPD1;SNRNP70;DHX57;KHSRP;SNRPD3;MBNL1;DDX54;PRPF4B;DICER1;ZCRB1;SRRM1;MRPL44;PRPF4;PRPF6;HNRNPH1;PRPF3;LUC7L3;SNRPA1;SNRPGP15;SNRPF;SRSF5;SRSF7;SNRPB;SRSF9;SF3B2;SF3B3;DHX9;CSTF3;SRSF1;WDR62;PPP2CA;PABPN1;DHX37;SF3A2;PNPT1;CPSF6;MTERF4;SUPT5H;LSM4;SRPK1;HNRNPL;SMU1;SNRNP40;HNRNPA2B1
RNA splicing (GO:0008380)	32/106	1.44635e-16	5.67749e-14	0	0	5.83356	212.763	SF3B2;SF3B3;WDR62;USP39;CCAR2;PPP2CA;SYNCRIP;SNRPD2;SNRPD1;SNRNP70;KHSRP;SNRPD3;SF3B1;SRSF10;MBNL1;SF3A2;MTERF4;PRPF4B;ZCRB1;LSM4;SRRM1;SRPK1;SMU1;PRPF4;SNRNP40;PRPF6;PRPF3;LUC7L3;SNRPA1;SNRPF;SRSF7;SNRPB
spliceosomal snRNP assembly (GO:0000387)	16/37	1.08712e-11	3.26329e-09	0	0	8.35618	210.951	PRMT5;LSM4;SART1;SART3;PRPF6;SNRPD2;SNRPD1;PRPF3;GEMIN6;SNRPE;SNRPD3;SNRPF;SNRPC;SRSF10;SNRPB;RBM22
mitochondrial gene expression (GO:0140053)	18/45	2.78466e-12	8.88132e-10	0	0	7.72947	205.657	MRPS17;PTCD3;MRPS16;PNPT1;MRPS34;MTERF4;MRPL16;MRPS18B;MRPL47;MRPL12;POLRMT;MRPL23;MRPS6;MRPL10;MRPS18C;MRPL51;NOA1;IARS2
gene expression (GO:0010467)	73/411	1.08548e-20	5.03564e-18	0	0	3.43218	157.776	MRPS17;HBS1L;MRPS16;NUP188;LDB1;MRPS14;RPLP1;MRPL37;MRPL41;MRPL4;RBM3;SYNCRIP;DHX57;RPLP2;MRPL9;RPS11;RPL39;PELO;RPS10;RPL22;MRPS18B;SARS;DDX54;MRPS6;MRPL44;THOC6;MRPS18C;SRRM1;EEF1A1;PRPF4;MRPS9;MRPL51;HNRNPH1;SARNP;SRSF3;NUP54;SRSF5;SNRPGP15;SRSF7;SRSF9;FYTTD1;GTF3C3;GTF3C5;RBM8A;DHX9;POLDIP3;MRPS33;SRSF1;TARS;AAAS;MRPL13;MRPL10;GSPT1;MRPL55;NXF1;FIP1L1;PABPN1;DHX37;IGF2BP3;POLR2H;SRSF10;RAE1;D…
translation (GO:0006412)	48/232	1.02233e-16	4.34745e-14	0	0	3.998	147.204	MRPS17;HBS1L;MRPS16;MRPS14;RPLP1;MRPS33;MRPS34;MRPL16;TARS;MRPL37;MRPL13;MRPL10;GSPT1;MRPL55;MRPL41;MRPL4;EIF4H;RPLP2;IARS2;IGF2BP3;MRPL9;RPS11;PELO;RPL39;RPS10;YARS;PTCD3;DARS;RPL22;MTERF4;MRPS18B;SARS;MRPL47;GTPBP2;MRPL23;MRPL24;MRPS6;MRPS18C;TUFM;EEF1A1;EEF1G;MRPS9;MRPL51;SARS2;NOA1;TARS2;ETF1;ABCE1
termination of RNA polymerase II transcription (GO:0006369)	20/68	1.21487e-10	3.09974e-08	0	0	5.68343	129.76	CPSF7;RBM8A;POLDIP3;CSTF3;SRSF1;MAZ;CPSF2;SRRM1;THOC6;PABPN1;FIP1L1;SARNP;SRSF3;SNRPE;SNRPD3;SNRPF;SRSF5;SRSF7;SNRPB;SRSF9
cytoplasmic translational initiation (GO:0002183)	6/12	1.33612e-05	0.00106535	0	0	9.66184	108.436	MCTS1;EIF3M;EIF2S3;EIF4H;EIF3D;EIF3A
RNA 3'-end processing (GO:0031123)	17/61	7.44876e-09	1.46196e-06	0	0	5.38529	100.787	CPSF7;PNPT1;RBM8A;POLDIP3;CSTF3;SRSF1;CPSF2;SRRM1;THOC6;SUPV3L1;PABPN1;FIP1L1;SARNP;SRSF3;SRSF5;SRSF7;SRSF9
mRNA splice site selection (GO:0006376)	9/24	1.66024e-06	0.000162927	0	0	7.24638	96.4388	PRPF39;SF3A2;SRSF1;LUC7L3;SRSF5;SNRPC;SRSF10;SF1;SRSF9
mRNA 3'-end processing (GO:0031124)	19/74	4.43458e-09	9.05187e-07	0	0	4.96148	95.4283	APP;CPSF7;CPSF6;RBM8A;POLDIP3;CSTF3;SRSF1;CPSF2;CDC73;SRRM1;THOC6;PABPN1;FIP1L1;SARNP;SRSF3;SRSF5;GRSF1;SRSF7;SRSF9
RNA metabolic process (GO:0016070)	36/191	1.26395e-11	3.58331e-09	0	0	3.64216	91.397	EIF4A2;EIF4A1;DDX6;DDX5;RNASEH2A;DDX3X;PCNA;DDX46;DDX24;DHX9;DDX1;RBM3;SYNCRIP;PABPN1;DHX57;PCBP1;DHX37;POLR2H;HNRNPA1;DDX18;HNRNPA3;PNPT1;WTAP;DDX55;DDX54;DICER1;SND1;MRPL44;HNRNPL;SUPV3L1;PRPF4;SNRNP40;HNRNPH1;HNRNPA2B1;HNRNPH2;SNRPGP15
RNA splicing, via transesterification reactions (GO:0000375)	9/25	2.47516e-06	0.000233902	0	0	6.95652	89.8032	PRPF4;SNRNP40;SF3B3;PRPF6;KHSRP;PRPF3;SF3B1;SRSF10;SRRM1
regulation of mRNA splicing, via spliceosome (GO:0048024)	16/60	4.09818e-08	6.971e-06	0	0	5.15298	87.6529	RBM25;MBNL1;DDX5;TIA1;RBM8A;WTAP;SRPK1;HNRNPL;SMU1;SNW1;C1QBP;SRSF3;HNRNPA1;SRSF7;SRSF10;SRSF9
ATP-dependent chromatin remodeling (GO:0043044)	10/30	1.53383e-06	0.000153473	0	0	6.44122	86.2334	SMARCE1;SMARCD2;SMARCC1;NASP;HDAC1;ACTL6A;SMARCA5;CHD4;MTA2;SMARCA4
cellular macromolecule biosynthetic process (GO:0034645)	56/367	3.11711e-13	1.13619e-10	0	0	2.94857	84.9091	MRPS17;HBS1L;MRPS16;MCM7;LDB1;MRPS14;RPLP1;MRPL37;MRPL41;MRPL4;RPLP2;MRPL9;RPS11;PELO;RPL39;RPS10;RPL22;MRPS18B;SARS;GTPBP2;MRPS6;MRPS18C;TUFM;EEF1A1;EEF1G;MRPS9;MRPL51;MCM3;MCM4;MCM5;TOP1;MCM2;GTF3C3;RNASEH2A;GTF3C5;MRPS33;TARS;MRPL13;MRPL10;GSPT1;MRPL55;IGF2BP3;POLR2H;DARS;RPA1;RPA2;NAP1L1;MRPL23;MRPL24;EXT2;XAB2;POLR3A;FUBP3;NASP;DRG1;EIF4G2
COPII-coated vesicle budding (GO:0090114)	17/68	4.42624e-08	7.05846e-06	0	0	4.83092	81.8026	NSF;ANKRD28;SEC23A;SEC24A;SAR1A;PEF1;PDCD6;USO1;KLHL12;LMAN1;SCFD1;PPP6R1;VAPB;PPP6R3;SEC22B;SEC24D;SEC31A
retrograde protein transport, ER to cytosol (GO:0030970)	7/18	1.87337e-05	0.00140585	0	0	7.51476	81.7996	VCP;SELENOS;HM13;FAF2;DERL1;SEC61B;HSP90B1
cell part morphogenesis (GO:0032990)	5/11	0.000130685	0.00673624	0	0	8.78349	78.5482	SUPV3L1;PNPT1;PACSIN2;MYH14;DNM1L
regulation of translation (GO:0006417)	37/213	7.90763e-11	2.12382e-08	0	0	3.35669	78.0787	EIF4A2;APP;DDX6;DDX3X;NUP188;DHX9;POLDIP3;DDX1;MRPL58;AAAS;ELAVL1;GIGYF2;RBM3;RPS6KA3;SYNCRIP;HIST1H3A;FXR2;EIF4H;IGF2BP3;POLR2H;RAE1;SOX4;PAIP1;NPM1;MTOR;PUM2;CNOT2;EIF3H;NUP54;ETF1;EIF3E;EIF3C;EIF1B;EIF3D;EIF4G2;METAP1;TNRC6A
peptide biosynthetic process (GO:0043043)	32/174	3.34659e-10	8.13221e-08	0	0	3.55378	77.536	MRPS17;HBS1L;MRPS16;MRPS14;RPLP1;MRPS33;TARS;MRPL37;MRPL13;MRPL10;GSPT1;MRPL55;MRPL4;MRPL41;RPLP2;IGF2BP3;MRPL9;RPS11;PELO;RPL39;RPS10;DARS;RPL22;MRPS18B;SARS;MRPL23;MRPL24;MRPS6;MRPS18C;EEF1A1;MRPS9;MRPL51
nuclear import (GO:0051170)	17/71	8.80599e-08	1.24825e-05	0	0	4.62679	75.1634	PDIA3;IPO11;NUP188;PPP1R10;CSE1L;IPO7;IPO9;SNRPD2;SNRPD1;SNRPE;GEMIN6;SNRPD3;SNRPF;HNRNPA1;RAE1;TNPO3;SNRPB
establishment of protein localization to endoplasmic reticulum (GO:0072599)	6/15	6.32704e-05	0.00398604	0	0	7.72947	74.7292	SPCS3;SRP54;RAB3GAP2;SRP68;SRP14;RAB3GAP1
chromatin disassembly (GO:0031498)	7/19	2.83381e-05	0.00206585	0	0	7.11925	74.5478	SMARCE1;SMARCD1;SMARCC1;SMARCD2;SUPT16H;ARID1A;SMARCA4
nucleosome disassembly (GO:0006337)	7/19	2.83381e-05	0.00209579	0	0	7.11925	74.5478	SMARCE1;SMARCD1;SMARCC1;SMARCD2;SUPT16H;ARID1A;SMARCA4
regulation of cellular response to heat (GO:1900034)	18/78	6.80838e-08	1.02186e-05	0	0	4.45931	73.5899	HSP90AA1;CAMK2D;NUP188;PTGES3;RPA1;RPA2;AAAS;CCAR2;MTOR;DNAJC2;BAG4;DNAJB6;CHORDC1;BAG1;EP300;NUP54;RAE1;MAPK3
protein K11-linked ubiquitination (GO:0070979)	9/28	7.26978e-06	0.000598349	0	0	6.21118	73.4893	ANAPC7;UBE2S;UBE2T;CDC27;CDC16;ANAPC4;ANAPC10;ANAPC1;UBE2L3
RNA export from nucleus (GO:0006405)	24/119	8.16608e-09	1.54339e-06	0	0	3.89721	72.5788	FYTTD1;NPM1;NUP188;RBM8A;POLDIP3;CPSF2;SRSF1;PHAX;AAAS;SRRM1;THOC6;NXF1;FIP1L1;XPOT;SARNP;HNRNPA2B1;SRSF3;NUP54;SRSF5;HNRNPA1;SRSF7;RAE1;SRSF10;SRSF9
DNA-templated transcription, termination (GO:0006353)	22/106	1.96111e-08	3.57412e-06	0	0	4.01057	71.1763	PRMT5;CPSF7;RBM8A;POLDIP3;CSTF3;MAZ;CPSF2;SRSF1;SRRM1;THOC6;PABPN1;FIP1L1;SARNP;SRSF3;SNRPE;SNRPD3;SNRPF;SRSF5;POLR2H;SRSF7;SNRPB;SRSF9
retrograde vesicle-mediated transport, Golgi to ER (GO:0006890)	18/80	1.0314e-07	1.34955e-05	0	0	4.34783	69.9443	NSF;COPB2;TMED9;PITPNB;COG4;COPB1;SURF4;GBF1;KIF23;KLC1;SCFD1;RER1;RACGAP1;ZW10;LMAN2;COPG1;SEC22B;COPE
RNA transport (GO:0050658)	18/80	1.0314e-07	1.38506e-05	0	0	4.34783	69.9443	PNPT1;NUP188;RBM8A;POLDIP3;SRSF1;CKAP5;SRRM1;THOC6;NXF1;TST;SARNP;HNRNPA2B1;SRSF3;SRSF5;HNRNPA1;SRSF7;RAE1;SRSF9
regulation of DNA-templated transcription, elongation (GO:0032784)	7/20	4.16531e-05	0.00283408	0	0	6.76329	68.2154	SUPT16H;LDB1;ZNF326;SUPT5H;HTATSF1;CCAR2;HMGN1
endoplasmic reticulum to cytosol transport (GO:1903513)	6/16	9.68056e-05	0.00548888	0	0	7.24638	66.9769	VCP;SELENOS;FAF2;DERL1;SEC61B;HSP90B1
vesicle coating (GO:0006901)	15/63	5.4385e-07	6.03319e-05	0	0	4.60087	66.3657	NSF;ANKRD28;SEC23A;SEC24A;PEF1;PDCD6;USO1;KLHL12;LMAN1;SCFD1;PPP6R1;PPP6R3;SEC22B;SEC24D;SEC31A
vesicle targeting, rough ER to cis-Golgi (GO:0048207)	15/63	5.4385e-07	6.16726e-05	0	0	4.60087	66.3657	NSF;ANKRD28;SEC23A;SEC24A;PEF1;PDCD6;USO1;KLHL12;LMAN1;SCFD1;PPP6R1;PPP6R3;SEC22B;SEC24D;SEC31A
COPII vesicle coating (GO:0048208)	15/63	5.4385e-07	6.30743e-05	0	0	4.60087	66.3657	NSF;ANKRD28;SEC23A;SEC24A;PEF1;PDCD6;USO1;KLHL12;LMAN1;SCFD1;PPP6R1;PPP6R3;SEC22B;SEC24D;SEC31A
ER to Golgi vesicle-mediated transport (GO:0006888)	31/180	3.33254e-09	7.08582e-07	0	0	3.32797	64.9603	COPB2;DYNC1I2;SEC23A;PEF1;PDCD6;COPB1;DCTN4;USO1;KLHL12;LMAN1;LMAN2;SPTBN1;SEC31A;SPTBN2;NSF;TMED9;TICAM2;SEC24A;COG5;COG4;GBF1;DYNLL1;VAPB;ZW10;CAPZA2;GOPC;COPG1;SEC22B;SEC24D;CNIH4;COPE
RNA secondary structure unwinding (GO:0010501)	12/46	2.62563e-06	0.000243611	0	0	5.04096	64.7773	EIF4A2;DDX6;EIF4A1;DDX18;DDX5;DDX3X;DDX46;DDX24;DHX9;DDX1;DDX55;DDX54
regulation of cellular response to stress (GO:0080135)	21/104	6.78565e-08	1.04931e-05	0	0	3.9019	64.4042	HSP90AA1;CAMK2D;NPM1;PNPT1;NUP188;NEK6;PTGES3;RPA1;RPA2;AAAS;CCAR2;MTOR;DNAJC2;BAG4;DNAJB6;CHORDC1;BAG1;EP300;NUP54;RAE1;MAPK3
mRNA metabolic process (GO:0016071)	20/97	9.64036e-08	1.32959e-05	0	0	3.98426	64.3647	DDX5;SF3B2;CPSF6;PNPT1;SF3B3;SF3A2;CSTF3;SRSF1;SUPT5H;USP39;SNRNP70;PRPF3;HNRNPA2B1;SNRPE;SNRPD3;SNRPF;SRSF5;SRSF7;SNRPB;SRSF9
mRNA export from nucleus (GO:0006406)	21/105	8.07386e-08	1.17717e-05	0	0	3.86473	63.119	FYTTD1;NUP188;RBM8A;POLDIP3;CPSF2;SRSF1;AAAS;SRRM1;THOC6;NXF1;PABPN1;FIP1L1;SARNP;HNRNPA2B1;SRSF3;NUP54;SRSF5;SRSF7;RAE1;SRSF10;SRSF9
protein-DNA complex disassembly (GO:0032986)	7/21	5.9696e-05	0.00385606	0	0	6.44122	62.6489	SMARCE1;SMARCD1;SMARCC1;SMARCD2;SUPT16H;ARID1A;SMARCA4
positive regulation of translation (GO:0045727)	17/78	3.78633e-07	4.49341e-05	0	0	4.21157	62.2752	KHDRBS1;NPM1;DDX3X;MRPS27;USP16;DHX9;POLDIP3;ELAVL1;YBX3;MTOR;RBM3;FXR2;C1QBP;EIF3E;EIF3C;EIF3D;SOX4
mRNA-containing ribonucleoprotein complex export from nucleus (GO:0071427)	20/100	1.63683e-07	2.08819e-05	0	0	3.86473	60.3878	FYTTD1;NUP188;RBM8A;POLDIP3;CPSF2;SRSF1;AAAS;SRRM1;THOC6;NXF1;FIP1L1;SARNP;HNRNPA2B1;SRSF3;NUP54;SRSF5;SRSF7;RAE1;SRSF10;SRSF9
viral genome replication (GO:0019079)	7/22	8.36563e-05	0.00496393	0	0	6.14844	57.7264	VCP;CTBP2;ROCK2;PCBP1;PI4KA;DEK;HTATSF1
Golgi vesicle transport (GO:0048193)	40/271	2.11335e-09	4.68888e-07	0	0	2.8522	56.9727	DYNC1I2;COPB2;SEC23A;PEF1;PITPNB;PDCD6;COPB1;DCTN4;USO1;KLHL12;KLC1;LMAN1;SCFD1;RACGAP1;VPS51;LMAN2;STX4;SPTBN1;SEC31A;SPTBN2;NSF;TMED9;TICAM2;SEC24A;COG5;COG4;SURF4;GBF1;KIF23;DYNLL1;RER1;VAPB;ZW10;CAPZA2;GOPC;COPG1;SEC22B;SEC24D;CNIH4;COPE
mRNA transport (GO:0051028)	20/104	3.20375e-07	3.89256e-05	0	0	3.71609	55.5696	FYTTD1;NUP188;RBM8A;POLDIP3;CPSF2;SRSF1;AAAS;SRRM1;THOC6;NXF1;FIP1L1;SARNP;HNRNPA2B1;SRSF3;NUP54;SRSF5;SRSF7;RAE1;SRSF10;SRSF9
protein complex assembly (GO:0006461)	30/189	4.10448e-08	6.75651e-06	0	0	3.06725	52.1696	KHDRBS1;STOML2;CAMK2D;SEC23A;AHNAK;PEF1;HDAC1;PDCD6;USO1;KLHL12;CDC73;LMAN1;SCFD1;PPP6R1;RUVBL1;PPP6R3;EP300;DNM1L;SEC31A;NSF;ANKRD28;NPM1;SEC24A;CSNK1A1;SMARCA4;BAX;CTNNB1;SEC22B;SEC24D;PFKM
nucleocytoplasmic transport (GO:0006913)	11/46	1.69531e-05	0.00131079	0	0	4.62088	50.7606	NPM1;SNRPD2;SNRPD1;PHAX;GEMIN6;SNRPE;SNRPD3;SNRPF;AAAS;HNRNPA1;SNRPB
histone mRNA metabolic process (GO:0008334)	7/24	0.000155011	0.00783188	0	0	5.63607	49.4397	EXOSC4;XRN1;CPSF2;SNRPE;SNRPF;SNRPD3;SNRPB
cellular protein metabolic process (GO:0044267)	59/484	8.38325e-10	1.94453e-07	0	0	2.35557	49.2305	ERO1A;MRPS17;APP;HBS1L;MRPS16;MRPS14;PRKCSH;RPLP1;PLOD2;MRPL37;LAMC1;UBE2L3;MRPL41;MRPL4;TGM1;PPP4R2;RPLP2;MRPL9;RPS11;RPL39;PELO;RPS10;TGM3;RPL22;MRPS18B;SARS;HSPG2;MRPS6;CKAP4;MRPS18C;EEF1A1;MRPS9;MRPL51;LTF;STOML2;RPN2;HM13;MRPS33;RPN1;TARS;MRPL13;MRPL10;GSPT1;MRPL55;HSP90B1;HIST1H3A;IGF2BP3;LTA4H;DARS;UBE2I;USP9X;LYZ;MRPL23;MRPL24;SPCS3;UBE2S;ALB;UBA3;ITM2B
mitotic cell cycle phase transition (GO:0044772)	33/221	4.03265e-08	7.09608e-06	0	0	2.88544	49.1282	RB1;DYNC1I2;KHDRBS1;MCM7;PPP2R2A;GSPT1;PPP1CB;CCNB1;TUBA1A;CDC27;RCC1;YWHAG;CEP78;HSP90AA1;NDE1;PLK1;RPA1;RPA2;HAUS6;CSNK1E;DYNLL1;CKAP5;NASP;UBE2S;MCM3;CHMP4B;FGFR1OP;MCM4;MCM5;ANAPC1;PAFAH1B1;MCM2;CUL4B
protein import into nucleus (GO:0006606)	19/103	1.22284e-06	0.000124803	0	0	3.56456	48.5291	PDIA3;IPO11;NUP188;PPP1R10;CSE1L;PHB2;IPO7;IPO4;IPO5;IPO9;CTNNB1;KPNA4;NUP54;SEC61B;KPNA2;RAE1;TNPO3;KPNA1;RBM22
fatty-acyl-CoA biosynthetic process (GO:0046949)	8/30	0.000105614	0.00567312	0	0	5.15298	47.1793	SLC25A1;ACLY;ELOVL5;FASN;PPT1;HSD17B12;ACSL3;ACACA
positive regulation of cellular amide metabolic process (GO:0034250)	13/61	1.14451e-05	0.000927053	0	0	4.11816	46.8562	APP;NPM1;DDX3X;ROCK2;POLDIP3;ELAVL1;MTOR;RBM3;FXR2;EIF3E;EIF3C;EIF3D;SOX4
regulation of ubiquitin protein ligase activity (GO:1904666)	9/36	6.81658e-05	0.00419097	0	0	4.83092	46.3457	CCNB1;ANAPC7;UBE2S;CDC27;PLK1;CDC16;ANAPC4;ANAPC10;ANAPC1
nuclear export (GO:0051168)	17/92	4.29504e-06	0.00037789	0	0	3.57068	44.1266	NUP188;RBM8A;POLDIP3;CSE1L;SRSF1;PHAX;SRRM1;THOC6;NXF1;SARNP;CHORDC1;SRSF3;SRSF5;HNRNPA1;SRSF7;RAE1;SRSF9
nuclear-transcribed mRNA catabolic process, deadenylation-dependent decay (GO:0000288)	13/63	1.65752e-05	0.00130128	0	0	3.98742	43.892	EIF4A2;HBS1L;EIF4A1;TTC37;DDX6;LSM4;PATL1;EXOSC4;PAN3;CNOT2;TNKS1BP1;EXOSC1;PAIP1
protein N-linked glycosylation via asparagine (GO:0018279)	10/44	6.54064e-05	0.00407035	0	0	4.39174	42.314	DPM1;LMAN1;VCP;RPN2;OSTC;RPN1;STT3A;MAGT1;STT3B;DDOST
peptidyl-asparagine modification (GO:0018196)	10/45	8.02291e-05	0.00481658	0	0	4.29415	40.4965	DPM1;LMAN1;VCP;RPN2;OSTC;RPN1;STT3A;MAGT1;STT3B;DDOST
nuclear-transcribed mRNA catabolic process (GO:0000956)	26/174	1.07032e-06	0.000111466	0	0	2.88745	39.6953	EIF4A2;EIF4A1;DDX5;RBM8A;RPLP1;PPP2R2A;SMG9;GSPT1;PPP2CA;EXOSC4;RPLP2;TNKS1BP1;RPS11;PELO;RPL39;RPS10;PAIP1;RPL22;LSM4;PATL1;PAN3;XRN1;CNOT2;CSDE1;ETF1;EIF3E
regulation of mitotic cell cycle phase transition (GO:1901990)	27/184	9.62082e-07	0.000102281	0	0	2.83554	39.284	PSMB11;DYNC1I2;ANAPC10;PSMB10;PSMD9;CCNB1;TUBA1A;PSMD4;CDC27;BUB3;YWHAG;CEP78;HSP90AA1;ANAPC7;NEK6;NDE1;PLK1;HAUS6;CSNK1E;DYNLL1;CKAP5;ZW10;CDC16;ANAPC4;FGFR1OP;ANAPC1;PAFAH1B1
protein methylation (GO:0006479)	10/46	9.78059e-05	0.00542504	0	0	4.2008	38.784	EEF1A1;PRMT5;VCP;NTMT1;CARM1;ETF1;FAM98B;SNRPD3;GSPT1;SNRPB
regulation of RNA splicing (GO:0043484)	11/55	9.92222e-05	0.00544442	0	0	3.86473	35.6257	MBNL1;TIA1;AHNAK;SNRNP70;HNRNPH1;SRSF3;ZNF326;HNRNPLL;SRSF10;RBM22;SRPK1
anaphase-promoting complex-dependent catabolic process (GO:0031145)	14/79	4.82486e-05	0.00319757	0	0	3.42445	34.0361	PSMB11;ANAPC7;PLK1;PSMB10;ANAPC10;PSMD9;CCNB1;PSMD4;UBE2S;CDC27;CDC16;ANAPC4;BUB3;ANAPC1
ncRNA processing (GO:0034470)	30/227	2.31865e-06	0.000223246	0	0	2.55379	33.1342	INTS12;POP1;RPLP1;SRRT;ADAR;EMG1;EXOSC4;DHX37;RPLP2;DGCR8;RIOK1;RPS11;RPL39;RPS10;LYAR;EXOSC1;WDR36;NOP58;PNO1;WDR18;RPL22;SARS;DICER1;CSNK1E;WDR12;MRPL44;BYSL;BOP1;HNRNPA2B1;TSR1
antigen processing and presentation of exogenous peptide antigen via MHC class II (GO:0019886)	16/97	3.58748e-05	0.00254263	0	0	3.18741	32.6247	DYNC1I2;SEC23A;SEC24A;DCTN4;KIF23;KLC1;DYNLL1;RACGAP1;AP1G1;CAPZA2;AP1S2;SEC24D;AP2M1;SEC31A;AP1M1;SPTBN2
antigen processing and presentation of exogenous peptide antigen (GO:0002478)	16/97	3.58748e-05	0.00257844	0	0	3.18741	32.6247	DYNC1I2;SEC23A;SEC24A;DCTN4;KIF23;KLC1;DYNLL1;RACGAP1;AP1G1;CAPZA2;AP1S2;SEC24D;AP2M1;SEC31A;AP1M1;SPTBN2
intracellular protein transport (GO:0006886)	41/347	7.3454e-07	7.97523e-05	0	0	2.2832	32.248	COPB2;IPO11;NUP188;PPP1R10;PDCD6;CSE1L;USO1;VPS26B;PHB2;IPO7;IPO4;IPO5;IPO9;CHORDC1;SNX9;STX4;SEC61B;SIL1;RAE1;TBC1D15;TNPO3;SEC31A;SNX6;YWHAH;PDIA3;NSF;TMED9;NPM1;TICAM2;AP3D1;AP3B1;CTTN;RAB14;CDC37;GIPC1;ERP29;RAB9A;RAB3GAP2;ARHGEF2;VPS28;RBM22
transcription from RNA polymerase II promoter (GO:0006366)	53/485	2.3336e-07	2.90448e-05	0	0	2.11166	32.2465	TCERG1;INTS12;CCNT1;PHAX;ARRB2;CDC73;MED12;MED14;NELFCD;ELOC;SNRPD3;GTF2I;SUPT16H;MED4;MED27;HCFC1;THOC6;SRRM1;SARNP;SRSF3;SNRPE;SNRPF;SRSF5;SRSF7;SNRPB;SRSF9;DDX5;TMF1;RBM8A;RNMT;POLDIP3;CSTF3;SRRT;MAZ;SRSF1;CCNB1;FIP1L1;PABPN1;POLR2H;CPSF7;TAF15;CPSF2;NFXL1;DEK;SSRP1;SUPT5H;NFKB1;SNW1;COPS2;FUBP1;TRIP11;BAX;TRIP13
viral process (GO:0016032)	29/220	3.58193e-06	0.000320677	0	0	2.54721	31.941	VCP;TSG101;CTBP2;NUP188;RPLP1;HTATSF1;AAAS;AP1G1;AP1S2;RCC1;RPLP2;RPS11;RPL39;RPS10;RAE1;AP2M1;AP1M1;MCTS1;RPL22;DEK;HCFC1;VAPB;EIF3L;PI4KA;CHMP4B;NUP54;EIF3D;VPS28;EIF3A
antigen processing and presentation of peptide antigen via MHC class II (GO:0002495)	16/98	4.08458e-05	0.00285529	0	0	3.15489	31.8823	DYNC1I2;SEC23A;SEC24A;DCTN4;KIF23;KLC1;DYNLL1;RACGAP1;AP1G1;CAPZA2;AP1S2;SEC24D;AP2M1;SEC31A;AP1M1;SPTBN2
positive regulation of ubiquitin protein ligase activity (GO:1904668)	14/82	7.38017e-05	0.00448345	0	0	3.29916	31.3887	PSMB11;ANAPC7;PLK1;PSMB10;ANAPC10;PSMD9;CCNB1;PSMD4;UBE2S;CDC27;CDC16;ANAPC4;BUB3;ANAPC1
positive regulation of cellular protein metabolic process (GO:0032270)	15/91	6.28896e-05	0.00401157	0	0	3.18522	30.8142	HSP90AA1;NPM1;DDX3X;POLDIP3;RDX;PLK1;ELAVL1;MTOR;RBM3;FXR2;VPS11;EIF3E;EIF3C;EIF3D;SOX4
regulation of cell cycle G2/M phase transition (GO:1902749)	14/84	9.67657e-05	0.00554826	0	0	3.22061	29.7688	DYNC1I2;HSP90AA1;NPM1;NDE1;PLK1;HAUS6;CSNK1E;DYNLL1;CKAP5;TUBA1A;FGFR1OP;YWHAG;PAFAH1B1;CEP78
positive regulation of ubiquitin-protein ligase activity involved in regulation of mitotic cell cycle transition (GO:0051437)	13/76	0.000129692	0.00675324	0	0	3.30536	29.5842	PSMB11;ANAPC7;PLK1;PSMB10;ANAPC10;PSMD9;CCNB1;PSMD4;CDC27;CDC16;ANAPC4;BUB3;ANAPC1
proteasome-mediated ubiquitin-dependent protein catabolic process (GO:0043161)	35/291	3.13387e-06	0.000285573	0	0	2.32415	29.4546	PSMB11;VCP;FAF1;FAF2;DERL1;UBR2;ARRB2;RNF7;ANAPC10;PSMB10;HSP90B1;PSMD9;CCNB1;MAEA;PSMD4;CDC27;SEC61B;BUB3;ANAPC7;CSNK1A1;PLK1;ERLIN1;UBE4B;ARMC8;ERLIN2;RNF126;SELENOS;UBE2S;CDC16;CTNNB1;PLAA;ANAPC4;STT3B;UBE2K;ANAPC1
mitochondrion organization (GO:0007005)	23/167	1.73992e-05	0.00132519	0	0	2.66134	29.1659	TOMM70;STOML2;AARS2;PNPT1;TOMM40;AIP;TIMM13;MRPL17;POLRMT;TFB1M;PHB2;ATAD3A;HCFC1;TIMM50;PRDX3;SUPV3L1;GLUD1;CHCHD3;MYH14;CYCS;BAX;SSBP1;DNM1L
nucleosome organization (GO:0034728)	13/79	0.000194184	0.00962061	0	0	3.17984	27.1772	SMARCE1;SMARCD1;SUPT16H;SMARCC1;SMARCD2;NPM1;HIST1H2BJ;SMARCA5;ARID1A;SMARCA4;SART3;HIST1H3A;NASP
chromatin remodeling (GO:0006338)	17/116	9.68971e-05	0.00543369	0	0	2.83192	26.1722	RB1;SMARCE1;SMARCD1;SMARCC1;SMARCD2;NPM1;HDAC1;ACTL6A;SMARCA5;CHD4;DEK;SSRP1;ARID1A;SMARCA4;RUVBL1;TOP1;MTA2
G2/M transition of mitotic cell cycle (GO:0000086)	18/126	8.57814e-05	0.00503152	0	0	2.76052	25.8487	KHDRBS1;DYNC1I2;HSP90AA1;NDE1;PLK1;PPP2R2A;HAUS6;CSNK1E;DYNLL1;BACH1;CKAP5;PPP1CB;CCNB1;TUBA1A;FGFR1OP;YWHAG;CEP78;PAFAH1B1
cell cycle G2/M phase transition (GO:0044839)	18/127	9.52005e-05	0.00552055	0	0	2.73879	25.3599	KHDRBS1;DYNC1I2;HSP90AA1;NDE1;PLK1;AKAP8;PPP2R2A;HAUS6;CSNK1E;DYNLL1;CKAP5;PPP1CB;CCNB1;TUBA1A;FGFR1OP;YWHAG;CEP78;PAFAH1B1
neutrophil degranulation (GO:0043312)	49/479	4.38593e-06	0.000379345	0	0	1.97674	24.3873	DDX3X;FAF2;MAGT1;SRP14;CPNE3;CAPN1;PRSS3;CTSB;SERPINB3;HSP90AA1;TICAM2;DYNLT1;KRT1;ARMC8;DYNLL1;DDOST;RHOA;CKAP4;EEF1A1;ACLY;NPC2;PKP1;DSG1;DSC1;S100A9;S100A8;S100A7;LTF;CSTB;CD63;SERPINB12;VCP;GSTP1;COPB1;MGST1;IQGAP1;CAND1;PSAP;LTA4H;CCT8;AP1M1;SURF4;GGH;DNAJC13;LYZ;NFKB1;DIAPH1;FABP5;RAB14
neutrophil activation involved in immune response (GO:0002283)	49/483	5.5176e-06	0.000469272	0	0	1.96037	23.7353	DDX3X;FAF2;MAGT1;SRP14;CPNE3;CAPN1;PRSS3;CTSB;SERPINB3;HSP90AA1;TICAM2;DYNLT1;KRT1;ARMC8;DYNLL1;DDOST;RHOA;CKAP4;EEF1A1;ACLY;NPC2;PKP1;DSG1;DSC1;S100A9;S100A8;S100A7;LTF;CSTB;CD63;SERPINB12;VCP;GSTP1;COPB1;MGST1;IQGAP1;CAND1;PSAP;LTA4H;CCT8;AP1M1;SURF4;GGH;DNAJC13;LYZ;NFKB1;DIAPH1;FABP5;RAB14
neutrophil mediated immunity (GO:0002446)	49/487	6.91549e-06	0.000578521	0	0	1.94427	23.1013	DDX3X;FAF2;MAGT1;SRP14;CPNE3;CAPN1;PRSS3;CTSB;SERPINB3;HSP90AA1;TICAM2;DYNLT1;KRT1;ARMC8;DYNLL1;DDOST;RHOA;CKAP4;EEF1A1;ACLY;NPC2;PKP1;DSG1;DSC1;S100A9;S100A8;S100A7;LTF;CSTB;CD63;SERPINB12;VCP;GSTP1;COPB1;MGST1;IQGAP1;CAND1;PSAP;LTA4H;CCT8;AP1M1;SURF4;GGH;DNAJC13;LYZ;NFKB1;DIAPH1;FABP5;RAB14
ribosome biogenesis (GO:0042254)	27/226	4.57471e-05	0.00307168	0	0	2.30858	23.0682	RPLP1;EMG1;EXOSC4;DHX37;RPLP2;RIOK1;ZNF622;RPS11;RPL39;RPS10;LYAR;AAMP;EXOSC1;WDR36;NPM1;NOP58;PNO1;WDR18;RPL22;MTERF4;CSNK1E;WDR12;BYSL;BOP1;NOA1;TSR1;ABCE1
protein stabilization (GO:0050821)	20/152	0.000114916	0.00610851	0	0	2.54259	23.0646	CCT3;CRTAP;HSP90AA1;PTGES3;P3H1;WIZ;PHB2;RTN4;HCFC1;CDC37;CHORDC1;ZNF207;EP300;DSG1;CCT8;NAA15;SUGT1;PPIB;SOX4;TELO2
positive regulation of macromolecule biosynthetic process (GO:0010557)	19/142	0.000134894	0.00688365	0	0	2.58556	23.04	NPM1;DDX3X;PCNA;LDB1;DHX9;HDAC1;POLDIP3;ELAVL1;NFKB1;MTOR;RBM3;FXR2;RAB3GAP2;EIF3E;EIF3C;EIF3D;HOXA5;SOX4;RAB3GAP1
ubiquitin-dependent protein catabolic process (GO:0006511)	36/341	4.12818e-05	0.00284677	0	0	2.04004	20.5943	PSMB11;VCP;TSG101;FAF1;ARRB2;RNF7;FBXO21;ANAPC10;PSMB10;UBE2L3;PSMD9;MAEA;PSMD4;CDC27;ARIH2;TRIM25;ELOC;BUB3;RNF20;UBE2I;ANAPC7;CSNK1A1;UBE4B;ARMC8;RNF40;COPS3;RNF126;UBE2S;CDC16;CTNNB1;PLAA;ANAPC4;UBE2K;VPS28;ANAPC1;CUL4B
rRNA processing (GO:0006364)	24/202	0.000129089	0.00679115	0	0	2.29588	20.5596	WDR36;NOP58;PNO1;RPLP1;WDR18;RPL22;CSNK1E;TFB1M;WDR12;BYSL;BOP1;SART1;EMG1;EXOSC4;DHX37;RPLP2;TSR1;RIOK1;RPS11;RPL39;RPS10;LYAR;RRP15;EXOSC1
protein modification by small protein conjugation (GO:0032446)	40/398	4.84782e-05	0.00317159	0	0	1.94208	19.2934	VCP;PCNA;NUP188;HIST1H2BJ;DERL1;KEAP1;UBR2;KLHL12;ARRB2;RNF7;AAAS;BACH1;CDC73;UBE2L3;UFL1;HECTD1;CAND1;HLTF;ARIH2;ELOC;NAE1;RAE1;RNF20;UBE2I;USP5;USP9X;PLK1;RANGAP1;RNF40;SELENOS;UBE2S;UBE2T;UBA3;BIRC6;NUP54;TOP1;SAE1;UBE2K;TRIM33;CUL4B
transcription, DNA-templated (GO:0006351)	36/356	0.000100335	0.00544692	0	0	1.95408	17.9912	TCERG1;DDX5;GTF3C3;TMF1;CCNT1;LDB1;GTF3C5;RNMT;ARRB2;MRPL12;CDC73;NELFCD;ELOC;POLR2H;GTF2I;PRMT5;SUPT16H;TAF15;MTERF4;SMARCA5;NFXL1;DEK;SSRP1;MED4;POLRMT;SUPT5H;NFKB1;HCFC1;XAB2;POLR3A;FUBP3;FUBP1;COPS2;DRG1;TRIP11;TRIP13
protein transport (GO:0015031)	33/326	0.000188489	0.00942999	0	0	1.95608	16.7762	ATP6V1A;UNC119B;COPB2;PDCD6;USO1;TIMM13;VPS26B;IPO4;HSP90B1;SNX9;STX4;SIL1;SPTBN1;TBC1D15;SEC31A;SNX6;YWHAH;NSF;ATP6V1G1;TMED9;NPM1;TICAM2;AP3D1;AP3B1;RUFY1;CTTN;RAB14;PPT1;ERP29;RAB9A;RAB3GAP2;MYH9;ARHGEF2
