# Supplementary material for: The Function of Drosophila USP14 in Endoplasmic Reticulum Stress and Retinal Degeneration in a Model for Autosomal Dominant Retinitis Pigmentosa
Source: Biology (Basel). 2020 Oct 12;9(10):332. doi: 10.3390/biology9100332 (PMC7650538; doi:10.3390/biology9100332)
Supplement: Supplementary file 1 [file biology-09-00332-s001.zip › Supplementary Table S3. Lists of antibodies used in this study.xlsx]

## Sheet: Sheet1
	Antibody	Source	1st Antibody dilution rate	Secondary antibody	2nd Antibody dilution rate
	anti-Hsc3 (Bip)	ref [16]	1:2,000	Anti-Guinea Pig IgG-HRP Jackson laboratory, USA 706-035-148	1:5,000
	anti-ATF4	ref [17]	1:2,000	Anti-Guinea Pig IgG-HRP Jackson laboratory, USA 706-035-148	1:5,000
	anti-alpha-1-antitrypsin	Dako, USA A0012	1:5,000	Anti-Rabbit IgG-HRP Jackson laboratory, USA 711-035-152	1:5,000
	anti-HA	Roche, Switzerland 11867423001	1:5,000	Anti-Rat IgG-HRP Jackson laboratory, USA 712-035-153	1:5,000
	anti-rhodopsin-1	Developmental Studies Hybridoma Bank, USA 4C5	1:2,000	Anti-mouse IgG-HRP Jackson laboratory, USA 715-035-150	1:5,000
	anti-Atg8	Abcam, UK ab109364	1:2,000	Anti-Rabbit IgG-HRP Jackson laboratory, USA 711-035-152	1:5,000
	anti-α-tubulin	MBL, USA PM054	1:10,000	Anti-Rabbit IgG-HRP Jackson laboratory, USA 711-035-152	1:5,000
	anti-dsRed	Clontech Laboratories, Inc. USA 632496	1:1,000	Anti-Rabbit IgG-HRP Jackson laboratory, USA 711-035-152	1:5,000
	anti-α-GFP	Invitrogen, USA A-6455	1:5,000	Anti-Rabbit IgG-HRP Jackson laboratory, USA 711-035-152	1:5,000
