# Supplementary material for: The Function of Drosophila USP14 in Endoplasmic Reticulum Stress and Retinal Degeneration in a Model for Autosomal Dominant Retinitis Pigmentosa
Source: Biology (Basel). 2020 Oct 12;9(10):332. doi: 10.3390/biology9100332 (PMC7650538; doi:10.3390/biology9100332)
Supplement: Supplementary file 1 [file biology-09-00332-s001.zip › Supplementary Table S1. Summary of proteomic analysis.xlsx]

## Sheet: Normalized
Accession	`Gene	Description	Normal_0H_1st	Normal_0H_2nd	Normal_0H_3rd	TM_6H_1st	TM_6H_2nd	TM_6H_3rd	IU1_0H_1st	IU1_0H_2nd	IU1_0H_3rd	TM with IU1_6H_1st	TM with IU1_6H_2nd	TM with IU1_6H_3rd	Log2(IU1/Control)	Log2(TU6h/Control)	Log2(TU6h/IU1+TU6h)	p-value(-log10, IU1/Control)	p-value(-log10, TU6h/Control)	p-value(-log10, TU6h/IU1+TU6h)	q-value(IU1/Control)	q-value(TU6h/Control)	q-value(TU6h/IU1+TU6h)	DEPs(IU1/Control)	DEPs(TU6h/Control)	DEPs(TU6h/IU1+TU6h)	DEPs(IU1/Control)	DEPs(TU6h/Control)	DEPs(TU6h/IU1+TU6h)	sum	Accession	`Gene
A0FGR8-6	`ESYT2	Isoform 6 of Extended synaptotagmin-2	2.8597e+06	8.98468e+06	329575				564526	669820	652712				-1.70018	-4.74405	0	0.535435	1.5078	NaN	0.379406	0.0703464	NaN							1.4061e+07	A0FGR8	`ESYT2
A3KMH1	`VWA8	von Willebrand factor A domain-containing protein 8	9.27138e+06	1.12154e+07	9.10662e+06	7.89233e+06	6.41558e+06	5.36275e+06	7.45652e+06	9.02855e+06	1.12444e+07	5.22227e+06	5.49516e+06	6.87772e+06	-0.107662	-0.600704	0.153411	0.212784	1.48376	0.309783	0.688772	0.0730445	0.547714							9.45887e+07	A3KMH1	`VWA8
A4D1E9	`GTPBP10	GTP-binding protein 10				1.06055e+06	749176	1.64786e+06	662059	628109	758752	462493	462585	498251	3.00096	3.68528	1.20618	4.34312	3.3089	1.65989	0.00124129	0.00533485	0.0387477	O	O	O	UP	UP	UP	6.92984e+06	A4D1E9	`GTPBP10
A4D1P6	`WDR91	WD repeat-containing protein 91	180805	168353	224081	920800	1.08556e+06	908672							-0.632797	2.35236	3.61667	0.748538	4.02746	2.24166	0.25473	0.00306433	0.0136771		O	O		UP	UP	3.48828e+06	A4D1P6	`WDR91
A5LHX3	`PSMB11	Proteasome subunit beta type-11	1.57377e+07	4.28876e+06	1.21806e+07	6.41048e+06	6271758	5.04608e+06	1.7119e+07	1.71604e+07	1.20918e+07	1.64865e+07	1.12531e+07	1.29958e+07	0.703758	-0.672919	-1.19033	0.516773	0.503815	2.43987	0.393089	0.415423	0.0099246			O			Down	1.37042e+08	A5LHX3	`PSMB11
A5YKK6	`CNOT1	CCR4-NOT transcription complex subunit 1	2.48709e+07	1.56823e+07	1.51035e+07	1.95914e+07	1.62594e+07	1.93472e+07	1.17115e+07	1.27233e+07	1.25181e+07	1.47616e+07	1.23452e+07	1.32234e+07	-0.553022	0.0217113	0.451572	1.11032	0.0295579	1.7685	0.133552	0.956816	0.031657							1.88138e+08	A5YKK6	`CNOT1
A6NCE7	`MAP1LC3B2	Microtubule-associated proteins 1A/1B light chain 3 beta 2	1.87052e+06	2.87932e+06	1.61619e+06	3.65016e+06	2.93088e+06	2.58414e+06	1.97132e+06	1.89908e+06	1.27079e+06	804857	951926	628097	-0.290524	0.555738	1.94806	0.378934	0.895492	2.99409	0.508015	0.206197	0.00407178			O			UP	2.30573e+07	A6NCE7	`MAP1LC3B2
A6NDG6	`PGP	Glycerol-3-phosphate phosphatase	688267	688264	656077	1.27153e+06	939683	1.17403e+06	1.28764e+06	1.42675e+06	1.23946e+06	1.36999e+06	1.21411e+06	973727	0.957719	0.72476	-0.069123	3.91231	2.26396	0.130602	0.00181806	0.020555	0.777168							1.29295e+07	A6NDG6	`PGP
A6NFI3	`ZNF316	Zinc finger protein 316	235365	263626	270635				152073	134352	122039				-0.917209	-1.71756	0	2.93565	1.50779	NaN	0.00677533	0.0703464	NaN							1.17809e+06	A6NFI3	`ZNF316
A6NHL2	`TUBAL3	Tubulin alpha chain-like 3	3.02702e+06	3.89022e+06	3.10255e+06	3.50966e+06	4.35054e+06	2.48039e+06	3.42507e+06	3.87552e+06	3.33688e+06	3.24731e+06	2.92265e+06	2.85209e+06	0.0926075	0.0172971	0.161518	0.280083	0.0219693	0.265449	0.613771	0.968315	0.595767							4.00199e+07	A6NHL2	`TUBAL3
A6NHR9	`SMCHD1	Structural maintenance of chromosomes flexible hinge domain-containing protein 1	699865	370917	357571	724856	793134	934905	595468	482463	399773	762890	693098	410341	0.102406	0.844557	0.436241	0.103644	1.19443	0.663189	0.839297	0.121092	0.268479							7.22528e+06	A6NHR9	`SMCHD1
A6NIH7	`UNC119B	Protein unc-119 homolog B	4.64569e+06	6.46196e+06	4.2433e+06	60097.1	164758	114854				438443	383925	351327	-5.39028	-5.5911	-1.90017	4.27885	3.56595	1.91913	0.00128367	0.0042829	0.0244396	O	O	O	Down	Down	Down	1.68643e+07	A6NIH7	`UNC119B
A8MWD9	`SNRPGP15	Putative small nuclear ribonucleoprotein G-like protein 15	1.4667e+07	3.14417e+07	1.3467e+07	1.46282e+07	1.77166e+07	9.93066e+06	1.82878e+07	1.97323e+07	2.22356e+07	6.05153e+06	5.0183e+06	4.78822e+06	0.123211	-0.42362	1.38187	0.112371	0.388113	2.18202	0.827516	0.510627	0.0151422			O			UP	1.77965e+08	A8MWD9	`SNRPGP15
C9JLW8	`MCRIP1	Mapk-regulated corepressor-interacting protein 1	550929	1.8945e+06	1.52804e+06	493325	223785	473553	883091	560116	408029	414630	492028	432984	-0.994087	-1.64368	-0.252235	0.712203	1.16586	0.266684	0.271959	0.127525	0.594619							8.35501e+06	C9JLW8	`MCRIP1
C9JRZ8-2	`AKR1B15	Isoform 2 of Aldo-keto reductase family 1 member B15	3.41835e+06	1.59381e+06	1.00062e+06	376059	424341	638605							-3.76236	-1.91378	2.02656	2.33374	1.55673	1.35924	0.0162946	0.0654296	0.0684714	O			Down			7.45178e+06	C9JRZ8	`AKR1B15
E9PAV3	`NACA	Nascent polypeptide-associated complex subunit alpha, muscle-specific form	1.5189e+07	9.90549e+06	1.38876e+07	1.38335e+07	1.1373e+07	1.40995e+07	1.39758e+07	1.30307e+07	1.41585e+07	1.83148e+07	1.79305e+07	1.67151e+07	0.101131	0.028766	-0.43572	0.203951	0.0463504	1.82107	0.700307	0.932622	0.0288977							1.72414e+08	E9PAV3	`NACA
E9PRG8	`C11orf98	Uncharacterized protein C11orf98	479362	375931	580954	750044	579737	656687	668676	671872	591131	779140	652923	781902	0.447656	0.482524	-0.159402	1.09928	1.07496	0.507881	0.136308	0.149913	0.366906							7.56836e+06	E9PRG8	`C11orf98
O00115	`DNASE2	Deoxyribonuclease-2-alpha	710829	594221	687410	1.45683e+06	2.7475e+06	1.13059e+06	2.24259e+06	2.49952e+06	1.69814e+06	2.95352e+06	3.00245e+06	2.89339e+06	1.67829	1.32071	-0.834436	3.09552	1.56172	1.02755	0.00526418	0.064999	0.130992	O			UP			2.2617e+07	O00115	`DNASE2
O00116	`AGPS	Alkyldihydroxyacetonephosphate synthase, peroxisomal	5.56994e+06	5.02239e+06	6.55351e+06	1.03786e+06	787857	827601				273929	234248	211952	-5.84269	-2.6939	1.87894	4.92023	4.07647	3.48972	0.000699163	0.00306433	0.00202547	O	O	O	Down	Down	UP	2.05193e+07	O00116	`AGPS
O00124	`UBXN8	UBX domain-containing protein 8				357136	339099	326557							0	2.03532	1.63953	NaN	1.41164	0.953315	NaN	0.0827028	0.152225							1.02279e+06	O00124	`UBXN8
O00148	`DDX39A	ATP-dependent RNA helicase DDX39A	5.33059e+07	5.09398e+07	5.64622e+07	2.91993e+07	3.85221e+07	2.18369e+07	5.64068e+07	5.64511e+07	5.91332e+07	3.06139e+07	3.24787e+07	3.42008e+07	0.0988204	-0.880662	-0.156441	0.953547	1.66782	0.258479	0.177634	0.0537642	0.60375							5.19551e+08	O00148	`DDX39A
O00151	`PDLIM1	PDZ and LIM domain protein 1	1.59336e+06	2.06666e+06	1.95068e+06				441315	360522	426127				-2.18865	-4.71717	0	3.94896	3.98845	NaN	0.00181289	0.00306433	NaN	O	O		Down	Down		6.83867e+06	O00151	`PDLIM1
O00161	`SNAP23	Synaptosomal-associated protein 23	1.15651e+06	972320	3.74128e+06	3.80436e+06	4.06194e+06	5.06953e+06	1.8875e+06	781038	549908	542263	1.93856e+06	2.15774e+06	-0.79187	1.40629	1.70337	0.417272	1.06023	1.22702	0.473461	0.153596	0.0883455							2.66629e+07	O00161	`SNAP23
O00165-2	`HAX1	Isoform 2 of HCLS1-associated protein X-1	2.81544e+06	2.00598e+06	2.10536e+06	257757	324555	309246							-4.8806	-2.9481	2.27352	3.8422	4.05921	3.52122	0.00195568	0.00306433	0.0019445	O	O	O	Down	Down	UP	7.81834e+06	O00165	`HAX1
O00170	`AIP	AH receptor-interacting protein	8.55937e+06	6.9298e+06	7.72467e+06	5.4586e+06	5.02393e+06	4.12493e+06	1.49237e+06	1.57785e+06	1.8827e+06	1.4177e+06	1.61301e+06	1.43091e+06	-2.23047	-0.672692	1.70382	4.11782	1.97382	3.65657	0.00147583	0.0321438	0.00168115	O		O	Down		UP	4.72358e+07	O00170	`AIP
O00178	`GTPBP1	GTP-binding protein 1	131971	305809	956907	199499	67059.1	41951.3	716487	807585	818388	191153	258718	185018	1.20537	-2.03485	-1.34236	0.656998	0.89238	0.916596	0.302135	0.20754	0.162965							4.68055e+06	O00178	`GTPBP1
O00193	`SMAP	Small acidic protein	818532	621355	771182										-3.06071	-2.29902	0	1.54647	1.24432	NaN	0.0599928	0.110387	NaN							2.21107e+06	O00193	`SMAP
O00203	`AP3B1	AP-3 complex subunit beta-1	689790	694609	573720	1.97139e+06	1.94399e+06	2.31097e+06	773330	798905	798446	754374	618200	585214	0.281199	1.66994	1.6734	1.42766	3.80132	3.58774	0.074062	0.00354533	0.00182002		O	O		UP	UP	1.25129e+07	O00203	`AP3B1
O00231	`PSMD11	26S proteasome non-ATPase regulatory subunit 11	6.65953e+09	7.341e+09	6.7528e+09	9.69585e+09	9.4363e+09	1.00745e+10	7.0764e+09	6.62156e+09	6.65471e+09	7.61236e+09	7.61884e+09	8.42764e+09	-0.0274417	0.49378	0.30506	0.196662	3.17197	2.26138	0.710331	0.0061188	0.0132643							9.39715e+10	O00231	`PSMD11
O00232	`PSMD12	26S proteasome non-ATPase regulatory subunit 12	2.87041e+09	3.16767e+09	2.75896e+09	4.66136e+09	3.28457e+09	3.41249e+09	3.36465e+09	3.72818e+09	3.7212e+09	3.68267e+09	3.84776e+09	3.79437e+09	0.298632	0.352826	-0.0137844	1.75129	0.968909	0.0287703	0.041922	0.179546	0.948537							4.22943e+10	O00232	`PSMD12
O00233	`PSMD9	26S proteasome non-ATPase regulatory subunit 9				263239	507661	401646	349198	408869	326487	206920	184794	153888	3.04213	3.10995	1.0631	2.66897	2.455	1.60318	0.00993586	0.0155002	0.0426907	O	O	O	UP	UP	UP	2.8027e+06	O00233	`PSMD9
O00264	`PGRMC1	Membrane-associated progesterone receptor component 1	3.36032e+06	2.33283e+06	2.94905e+06	1.78666e+06	1.20939e+06	1.09052e+06	4.0281e+06	3.2684e+06	2.25943e+06	1.85791e+06	1.411e+06	1.32255e+06	0.121237	-1.09812	-0.185722	0.157492	1.83822	0.283706	0.761819	0.0403699	0.575979		O			Down		2.68762e+07	O00264	`PGRMC1
O00267	`SUPT5H	Transcription elongation factor SPT5	1.14297e+06	1.48484e+06	1.54103e+06	3.83187e+06	3.91716e+06	3.54593e+06	1.31929e+06	971823	1.07043e+06	860357	857315	1.00822e+06	-0.310089	1.44901	2.05377	0.758489	3.27862	4.68801	0.250147	0.00549726	0.000572879		O	O		UP	UP	2.15512e+07	O00267	`SUPT5H
O00273	`DFFA	DNA fragmentation factor subunit alpha	700915	390018	644319										-2.95003	-3.11972	0	2.86537	2.17874	NaN	0.00759663	0.023469	NaN	O	O		Down	Down		1.73525e+06	O00273	`DFFA
O00299	`CLIC1	Chloride intracellular channel protein 1	487651	483180	494172	572250	674778	437753	2.7567e+06	2.78514e+06	3.24285e+06	2.1667e+06	1.88494e+06	1.50342e+06	2.58011	0.179253	-1.72762	5.33985	0.419294	2.71763	0.000473657	0.48368	0.0063403	O		O	UP		Down	1.74895e+07	O00299	`CLIC1
O00303	`EIF3F	Eukaryotic translation initiation factor 3 subunit F	5.35235e+06	5.96901e+06	7.49378e+06	1.66818e+07	1.23401e+07	1.53307e+07	5.04809e+06	7.91201e+06	7.70899e+06	8.03301e+06	9.00083e+06	8.90097e+06	0.120988	1.24016	0.764622	0.181169	2.5209	2.26618	0.72753	0.014299	0.0131582		O			UP		1.09772e+08	O00303	`EIF3F
O00401	`WASL	Neural Wiskott-Aldrich syndrome protein	45462.3	83064.9	115583	49204.8	42448.4	48739.6	93328.5	60229.8	66797.3	102987	93685.8	88375.7	-0.0723918	-0.700052	-1.02209	0.0571574	0.809555	3.38738	0.909541	0.23895	0.00229478			O			Down	889906	O00401	`WASL
O00410-3	`IPO5	Isoform 3 of Importin-5	1.11346e+07	3.32125e+07	2.54778e+07	3.31431e+07	2.29009e+07	2.12022e+07	1.17606e+07	1.2494e+07	1.35321e+07	7.80978e+06	7.96751e+06	9.31424e+06	-0.748147	0.257439	1.59842	0.71462	0.191596	2.76117	0.270765	0.729138	0.00595093			O			UP	2.09949e+08	O00410	`IPO5
O00411	`POLRMT	DNA-directed RNA polymerase, mitochondrial	3.85501e+06	5.79468e+06	5.37582e+06	1.12667e+07	7.74487e+06	7.86934e+06	5.57534e+06	7.03736e+06	6.19184e+06	4.57188e+06	3.00384e+06	3.72446e+06	0.338837	0.838511	1.24895	0.759617	1.53171	2.13318	0.249945	0.067915	0.016582			O			UP	7.20112e+07	O00411	`POLRMT
O00425	`IGF2BP3	Insulin-like growth factor 2 mRNA-binding protein 3	6.16044e+07	5.16277e+07	6.14741e+07	3.50224e+08	5.32829e+08	6.8666e+07	3.29437e+07	3.48727e+07	3.23589e+07	1.8028e+07	1.73335e+07	1.76283e+07	-0.798299	2.01141	3.7279	3.04008	1.04347	1.84036	0.00568606	0.158273	0.0280217			O			UP	1.27959e+09	O00425	`IGF2BP3
O00429	`DNM1L	Dynamin-1-like protein	1.22418e+06	1.01628e+06	1.17069e+06	2.52042e+06	2.74085e+06	3.44858e+06	1.81107e+06	1.1193e+06	1.87312e+06	594156	640721	578687	0.460803	1.34394	2.25225	0.844969	2.98419	4.03226	0.214572	0.00750181	0.00100451		O	O		UP	UP	1.8738e+07	O00429	`DNM1L
O00458	`IFRD1	Interferon-related developmental regulator 1				1.74556e+06	1.64303e+06	1.62587e+06	724080	678957	780591	2.12269e+06	2.34193e+06	2.64731e+06	2.63015	3.83116	-0.498952	3.09727	3.7575	2.16057	0.00526418	0.00369128	0.0156863	O	O		UP	UP		1.431e+07	O00458	`IFRD1
O00468	`AGRN	Agrin	167298	145492	170214	824348	741952	576383	330057	446744	427740				1.3094	2.13697	2.31984	2.97879	3.64628	2.61705	0.00628728	0.00400967	0.00739727	O	O	O	UP	UP	UP	3.83023e+06	O00468	`AGRN
O00469-2	`PLOD2	Isoform 2 of Procollagen-lysine,2-oxoglutarate 5-dioxygenase 2	1.27891e+07	1.25867e+07	1.24816e+07	1.18881e+07	1.0831e+07	1.00472e+07	1.24693e+07	1.05399e+07	1.07203e+07	5.6975e+06	4.55473e+06	6.00813e+06	-0.170675	-0.211714	1.01755	1.03053	1.39162	2.70732	0.153989	0.0851989	0.00641156			O			UP	1.20614e+08	O00469	`PLOD2
O00483	`NDUFA4	Cytochrome c oxidase subunit NDUFA4	828723	1.35537e+06	1.0716e+06	1.35786e+06	1.45977e+06	1.17468e+06				166880	182338	209578	-4.27384	0.317309	2.83741	3.58658	0.636786	4.5467	0.00277448	0.330756	0.000649658	O		O	Down		UP	7.8068e+06	O00483	`NDUFA4
O00487	`PSMD14	26S proteasome non-ATPase regulatory subunit 14	4.02105e+09	4.03718e+09	2.85042e+09	3.773e+09	3.47438e+09	4.38352e+09	3.34368e+09	3.70712e+09	3.75051e+09	3.58526e+09	3.70352e+09	3.55584e+09	0.00224241	0.104155	0.094464	0.00420429	0.208687	0.400803	0.992841	0.713178	0.455602							4.41855e+10	O00487	`PSMD14
O00505	`KPNA3	Importin subunit alpha-4	7.69046e+06	5.85985e+06	1.58152e+07	1.72473e+07	1.45339e+07	1.25579e+07	1.98566e+07	2.03057e+07	2.1347e+07	7.49974e+06	8.12549e+06	8.13255e+06	1.19805	0.714334	0.889058	1.30974	0.73152	2.52662	0.0913715	0.275935	0.00850497							1.58972e+08	O00505	`KPNA3
O00541	`PES1	Pescadillo homolog	1.41412e+06	1.77245e+06	1.44739e+06	2.03563e+06	826259	1.91957e+06	386319	572261	549211	567359	839214	711191	-1.63369	-0.0560621	1.08439	2.85154	0.0442269	1.13087	0.00763043	0.935365	0.10718	O			Down			1.3041e+07	O00541	`PES1
O00560	`SDCBP	Syntenin-1	1.55966e+06	1.85269e+06	1.43644e+06	2.20885e+06	2.14481e+06	1.92726e+06	222156	174645	255335	465294	1.90575e+06	1.96139e+06	-2.90358	0.379115	0.797414	3.94253	1.42746	0.507627	0.00181289	0.0804101	0.36694	O			Down			1.61143e+07	O00560	`SDCBP
O00566	`MPHOSPH10	U3 small nucleolar ribonucleoprotein protein MPP10	760733	819092	158297										-2.24756	-2.77199	0	1.31087	1.44438	NaN	0.0912039	0.0781039	NaN							1.73812e+06	O00566	`MPHOSPH10
O00567	`NOP56	Nucleolar protein 56	2.65417e+07	2.80495e+07	2.21407e+07	8.89847e+06	7.92843e+06	8.08019e+06	5.894e+06	5.89444e+06	7.91353e+06	6.89378e+06	5.80943e+06	5.92703e+06	-1.9686	-1.61791	0.421326	3.44692	3.82567	1.96867	0.00328289	0.00349837	0.0221983	O	O		Down	Down		1.39971e+08	O00567	`NOP56
O00571	`DDX3X	ATP-dependent RNA helicase DDX3X	2.61882e+08	3.50964e+08	2.52483e+08	1.5911e+08	2.21926e+08	1.9135e+08	1.51701e+08	1.40852e+08	1.31619e+08	6.89253e+07	6.31247e+07	6.23339e+07	-1.01489	-0.593372	1.54628	2.48399	1.35502	3.3452	0.0129612	0.0907938	0.00240548	O		O	Down		UP	2.05627e+09	O00571	`DDX3X
O00629	`KPNA4	Importin subunit alpha-3	602748	1.15522e+06	918803	1.1774e+07	1.26306e+07	8.06516e+06	1.18442e+07	1.26667e+07	1.05117e+07	6.5461e+06	3.8441e+06	4.98671e+06	3.75579	3.62416	1.08557	3.71239	3.35536	1.65355	0.00229201	0.00522875	0.0392069	O	O	O	UP	UP	UP	8.55461e+07	O00629	`KPNA4
O00743-3	`PPP6C	Isoform 3 of Serine/threonine-protein phosphatase 6 catalytic subunit	3.43752e+06	2.40035e+06	2.40098e+06	195342	3.47631e+06	3.04172e+06	1.49361e+06	1.71046e+06	1.7916e+06	1.66498e+06	1.43881e+06	1.36465e+06	-0.704597	-1.08724	-0.220797	1.68622	0.327734	0.0562239	0.0469014	0.569603	0.89801							2.44163e+07	O00743	`PPP6C
O00746	`NME4	Nucleoside diphosphate kinase, mitochondrial	4.35827e+06	4.3612e+06	4.02297e+06	1.43813e+06	3.91402e+06	2.77629e+06	4.66572e+06	3.86287e+06	4.0826e+06	1.85092e+06	1.87593e+06	2.31882e+06	-0.0184937	-0.763579	0.318925	0.0723211	0.832113	0.29616	0.885987	0.229941	0.561769							3.95277e+07	O00746	`NME4
O00764	`PDXK	Pyridoxal kinase							190938	165703	150158				1.27521	0	0	0.491251	NaN	NaN	0.41165	NaN	NaN							506799	O00764	`PDXK
O00767	`SCD	Acyl-CoA desaturase	2.45145e+06	1.78929e+06	3.84884e+06	4.34097e+06	2.45263e+06	1.47078e+06	1.82668e+06	2.1468e+06	1.83267e+06	1.81112e+06	1.4361e+06	1.65458e+06	-0.410696	-0.0361748	0.621142	0.551379	0.021813	0.603029	0.368118	0.968315	0.303835							2.70619e+07	O00767	`SCD
O14497	`ARID1A	AT-rich interactive domain-containing protein 1A	1.58609e+09	1.60315e+09	1.61731e+09	1.13172e+09	1.04766e+09	1.11867e+09	1.58176e+09	1.4422e+09	1.35745e+09	5.16573e+08	4.99423e+08	5.02542e+08	-0.136428	-0.544171	1.11826	0.98923	3.97092	5.11121	0.166001	0.00306433	0.00035954			O			UP	1.40045e+10	O14497	`ARID1A
O14530	`TXNDC9	Thioredoxin domain-containing protein 9	3.59551e+06	2.7011e+06	3.77642e+06	1.78262e+06	1.47739e+06	1.51911e+06	2.48531e+06	1.81243e+06	2.31589e+06	1.03717e+06	1.81842e+06	1.67559e+06	-0.604616	-1.0655	0.11342	1.38058	2.45467	0.159783	0.0806466	0.0155002	0.734044		O			Down		2.5997e+07	O14530	`TXNDC9
O14545	`TRAFD1	TRAF-type zinc finger domain-containing protein 1	7.33641e+06	5.31736e+06	5.22341e+06	3.42295e+06	3.01859e+06	3.88206e+06	4.78216e+06	3.40289e+06	2.88189e+06	2.32068e+06	2.70828e+06	2.15274e+06	-0.706446	-0.781612	0.522612	1.23978	1.82829	1.66274	0.104665	0.0407934	0.038595							4.64494e+07	O14545	`TRAFD1
O14562	`UBFD1	Ubiquitin domain-containing protein UBFD1	6.95098e+07	3.00092e+07	2.80502e+07	6.57404e+07	2.67818e+07	2.46442e+07	5.83619e+06	9.3155e+06	7.5397e+06	9.43815e+06	1.09716e+07	9.33807e+06	-2.38575	-0.143783	1.82925	2.16829	0.0821708	1.78595	0.0213661	0.882108	0.0306957	O		O	Down		UP	2.97175e+08	O14562	`UBFD1
O14578-4	`CIT	Isoform 4 of Citron Rho-interacting kinase	623249	508656	664838	5.47783e+06	7.31542e+06	3.27307e+06	403251	576343	530863	1.08225e+06	782729	1.02774e+06	-0.257519	3.09382	2.4117	0.591712	3.00275	2.54795	0.342557	0.00750181	0.00823453		O	O		UP	UP	2.22662e+07	O14578	`CIT
O14579	`COPE	Coatomer subunit epsilon	541377	587644	521928	983488	1.21274e+06	981963	369061	348320	480638	483805	385829	621874	-0.475403	0.939449	1.11159	1.45554	2.9406	2.11992	0.0707985	0.00790155	0.016955			O			UP	7.51867e+06	O14579	`COPE
O14617-5	`AP3D1	Isoform 5 of AP-3 complex subunit delta-1	4.76171e+06	4.79393e+06	2.41311e+06	8.09497e+06	8.23367e+06	7.80384e+06	3.10409e+06	3.08102e+06	2.79333e+06	2.68976e+06	2.21086e+06	2.50387e+06	-0.348005	1.07972	1.70883	0.451153	1.51526	4.42729	0.442479	0.0695371	0.000718418			O			UP	5.24842e+07	O14617	`AP3D1
O14654	`IRS4	Insulin receptor substrate 4	1.05407e+08	1.32727e+08	1.23661e+08	6.82283e+07	5.39754e+07	6.23952e+07	9.09873e+07	8.35208e+07	8.51136e+07	4.23625e+07	4.21537e+07	4.29185e+07	-0.473138	-0.970833	0.52802	1.96433	2.6533	2.22845	0.0298973	0.0116047	0.0139978							9.3345e+08	O14654	`IRS4
O14686-3	`KMT2D	Isoform 3 of Histone-lysine N-methyltransferase 2D				13191.1	388357	398244	387530	325726	323775	193112	169042	208274	1.64331	0.20188	-0.578874	0.833036	0.0365853	0.130076	0.219318	0.945473	0.777434							2.40725e+06	O14686	`KMT2D
O14715	`RGPD8	RANBP2-like and GRIP domain-containing protein 8	1.59396e+06	2.14306e+06	2.3562e+06	5.00065e+06	5.65859e+06	5.09417e+06	4.44233e+06	3.46347e+06	2.97545e+06	2.7894e+06	1.87979e+06	3.09065e+06	0.835965	1.38755	1.05099	1.60158	2.82934	2.01773	0.0544682	0.00918193	0.0203677		O	O		UP	UP	4.04877e+07	O14715	`RGPD8
O14737	`PDCD5	Programmed cell death protein 5	4.0761e+06	1.98453e+06	3.7806e+06	7.77322e+06	1.05232e+07	1.03566e+07	4.74928e+06	7.55317e+06	7.215e+06	5.31396e+06	5.71037e+06	6.87944e+06	1.02706	1.5973	0.673609	1.22957	1.94951	1.69553	0.106528	0.0335736	0.0362443		O			UP		7.59154e+07	O14737	`PDCD5
O14744	`PRMT5	Protein arginine N-methyltransferase 5	7.18895e+06	9.85794e+06	1.06126e+07	2.9812e+07	2.50946e+07	3.36982e+07	7.00888e+06	7.61995e+06	7.24973e+06	6.10002e+06	6.05118e+06	6.44017e+06	-0.319292	1.68899	2.24287	0.842847	2.87186	4.2253	0.21522	0.00857092	0.000838017		O	O		UP	UP	1.56734e+08	O14744	`PRMT5
O14776	`TCERG1	Transcription elongation regulator 1	1.49224e+07	1.11132e+07	1.23478e+07	6.64549e+06	6.03587e+06	7.92752e+06	3.45751e+06	3.05504e+06	3.94344e+06	1.99045e+06	2.24279e+06	2.84052e+06	-1.87313	-0.895658	1.54942	3.47827	2.2107	2.9124	0.00318812	0.0223617	0.00462807	O		O	Down		UP	7.6522e+07	O14776	`TCERG1
O14802	`POLR3A	DNA-directed RNA polymerase III subunit RPC1	3.50973e+06	3.52845e+06	3.10332e+06	2.43349e+06	1.3865e+06	1.30254e+06							-6.1123	-1.0428	4.72335	3.69519	1.62678	1.78825	0.0023573	0.0581861	0.0306048	O		O	Down		UP	1.5264e+07	O14802	`POLR3A
O14818	`PSMA7	Proteasome subunit alpha type-7	6.84652e+09	7.75486e+09	8.75111e+09	9.30463e+09	9.85376e+09	9.30386e+09	1.03153e+10	1.09886e+10	1.10649e+10	9.96941e+09	1.02536e+10	1.05392e+10	0.477544	0.292174	-0.112264	1.9509	1.29346	1.44814	0.0306262	0.101506	0.057832							1.14946e+11	O14818	`PSMA7
O14818-2	`PSMA7	Isoform 2 of Proteasome subunit alpha type-7	2.86572e+06	3.54745e+06	560809	6.23797e+06	9582864	537656	241054	5.97666e+06	6.40494e+06	5.28429e+06	8.39922e+06	9.06919e+06	0.231564	0.831676	-1.21555	0.0446107	0.208618	0.389031	0.927029	0.713178	0.466119							5.87078e+07	O14818	`PSMA7
O14828	`SCAMP3	Secretory carrier-associated membrane protein 3				387670	324216	351866	727277	756398	574084	406579	472872	611564	1.93058	0.985211	-0.470224	1.92946	1.08172	1.1798	0.0316018	0.14846	0.0973015	O			UP			4.61253e+06	O14828	`SCAMP3
O14867	`BACH1	Transcription regulator protein BACH1	1.74292e+06	5.66722e+06	8.90837e+06	1.88652e+06	516180	492063							-6.08738	-2.50691	4.52267	2.05584	1.24387	2.37881	0.0256865	0.110405	0.0109854	O		O	Down		UP	1.92133e+07	O14867	`BACH1
O14879	`IFIT3	Interferon-induced protein with tetratricopeptide repeats 3	2.04965e+06	1.47638e+06	1.61779e+06	261701	424559	533216				739969	575731	590876	-4.22861	-2.12288	-0.695704	2.0049	2.50319	1.00807	0.0281658	0.0145887	0.13602	O	O		Down	Down		8.26987e+06	O14879	`IFIT3
O14893	`GEMIN2	Gem-associated protein 2	2.06312e+06	1.87161e+06	1.84429e+06	2.49127e+06	835542	1.08029e+06	274276	1.35721e+06	931112	2.89609e+06	2.51338e+06	2.78543e+06	-1.4536	-0.554364	-1.05752	0.975635	0.507129	1.0354	0.16984	0.413019	0.129169							2.09436e+07	O14893	`GEMIN2
O14908	`GIPC1	PDZ domain-containing protein GIPC1	1.54127e+06	3.21847e+07	2.06585e+06	7.44413e+06	3.0788e+06	6.10868e+06	3.71158e+07	3.3598e+07	3.18937e+07	1.48762e+07	1.5715e+07	1.5016e+07	2.86677	0.150059	-1.54937	0.960303	0.035041	1.79476	0.175125	0.947629	0.0302916			O			Down	2.00638e+08	O14908	`GIPC1
O14929	`HAT1	Histone acetyltransferase type B catalytic subunit	2.85001e+06	2.62692e+06	3.75015e+06	6.67318e+06	3.87835e+06	5.00675e+06	3.35555e+06	3.13707e+06	2.72648e+06	1.82765e+06	1.91873e+06	1.71543e+06	0.0105731	0.735469	1.47633	0.0197034	1.25814	2.51237	0.970717	0.107527	0.00871604			O			UP	3.94663e+07	O14929	`HAT1
O14950	`MYL12B	Myosin regulatory light chain 12B	8.29679e+06	1.22451e+07	1.15937e+07	6.23091e+07	5.35559e+07	5.7679e+07	1.85977e+07	1.62192e+07	1.58658e+07	2.27603e+07	2.10711e+07	2.3846e+07	0.674194	2.45079	1.35767	1.62568	3.71284	4.11339	0.05195	0.00382099	0.000916689		O	O		UP	UP	3.2404e+08	O14950	`MYL12B
O14964	`HGS	Hepatocyte growth factor-regulated tyrosine kinase substrate	859608	644605	599587	1.89201e+06	2.74428e+06	1.81117e+06	1.59304e+06	1.51962e+06	1.2084e+06	1.55517e+06	1.45435e+06	1.65386e+06	1.04611	1.60766	0.44333	2.18828	2.53651	1.05416	0.0208241	0.014053	0.124656	O	O		UP	UP		1.75357e+07	O14964	`HGS
O14979	`HNRNPDL	Heterogeneous nuclear ribonucleoprotein D-like	8.47352e+08	9.70373e+08	8.66506e+08	2.89075e+08	2.84436e+08	2.83991e+08	5.03149e+08	4.82047e+08	5.31336e+08	1.34333e+08	1.45866e+08	1.61453e+08	-0.82231	-1.64377	0.961274	3.45315	4.94535	3.6221	0.00326105	0.00174143	0.00175356		O			Down		5.49992e+09	O14979	`HNRNPDL
O14980	`XPO1	Exportin-1	1.6749e+07	9.52991e+06	1.67455e+07	1.53296e+07	1.2681e+07	1.0297e+07	1.03852e+07	6.79776e+06	7.7491e+06	1.91266e+07	1.98594e+07	1.78015e+07	-0.762875	-0.13906	-0.585398	1.10087	0.164761	1.56456	0.136004	0.765539	0.0460701							1.63052e+08	O14980	`XPO1
O14981	`BTAF1	TATA-binding protein-associated factor 172	301279	399982	316735	148213	68879.2	217216	758116	470946	755859	487837	462549	538817	0.940595	-1.36846	-1.92562	1.64594	1.27563	1.76272	0.0502241	0.104548	0.0320318			O			Down	4.92643e+06	O14981	`BTAF1
O15020	`SPTBN2	Spectrin beta chain, non-erythrocytic 2	782478	651959	350851	1.61819e+06	990306	1.30489e+06	1.15363e+06	740331	562710	179130	154786	237392	0.474995	1.18212	2.7705	0.441004	1.36106	3.27172	0.451767	0.0899242	0.00268237			O			UP	8.72666e+06	O15020	`SPTBN2
O15027-5	`SEC16A	Isoform 5 of Protein transport protein Sec16A	3.08476e+07	3.17755e+07	3.17e+07	3.10815e+07	2.97744e+07	3.12089e+07	2.59347e+07	2.13721e+07	2.19102e+07	2.06414e+07	1.91002e+07	2.18534e+07	-0.451781	-0.0351575	0.5817	2.15303	0.614685	3.18879	0.0219764	0.34531	0.00300895							3.172e+08	O15027	`SEC16A
O15031	`PLXNB2	Plexin-B2				67448.3	33470.6	85786.5							0	-0.646334	0.128438	NaN	0.378695	0.0881537	NaN	0.519853	0.843328							186705	O15031	`PLXNB2
O15034	`RIMBP2	RIMS-binding protein 2							2.61721e+06	2.12017e+06	2.11067e+06	1.0688e+06	935224	979299	3.99405	0	-3.07228	2.52847	NaN	4.05377	0.0122276	NaN	0.00098711	O		O	UP		Down	9.83138e+06	O15034	`RIMBP2
O15042	`U2SURP	U2 snRNP-associated SURP motif-containing protein	2.85977e+07	1.64757e+07	1.96307e+07	2.34255e+07	2.78049e+07	2.81751e+07	1.85744e+07	1.85975e+07	1.89405e+07	1.15394e+07	1.10544e+07	1.15533e+07	-0.166487	0.329496	1.21278	0.286057	0.588856	3.78838	0.608557	0.35881	0.00142347			O			UP	2.34369e+08	O15042	`U2SURP
O15067	`PFAS	Phosphoribosylformylglycinamidine synthase	5.0503e+06	5.9829e+06	9.94008e+06	4.83464e+06	4.57722e+06	4.99795e+06	4.94736e+06	4.46379e+06	5.04339e+06	3.00281e+06	2.66621e+06	3.01598e+06	-0.477049	-0.480417	0.73183	0.732117	0.745474	3.3493	0.262703	0.269369	0.00239879							5.85226e+07	O15067	`PFAS
O15084-1	`ANKRD28	Isoform 3 of Serine/threonine-protein phosphatase 6 regulatory ankyrin repeat subunit A	831627	1.09972e+06	1.23934e+06	3.74564e+06	2.8549e+06	3.06874e+06	361131	316480	323200	275025	275347	297265	-1.64648	1.61853	3.50317	3.09635	2.84115	5.04518	0.00526418	0.00900826	0.000368335	O	O	O	Down	UP	UP	1.46884e+07	O15084	`ANKRD28
O15111	`CHUK	Inhibitor of nuclear factor kappa-B kinase subunit alpha	1.90312e+09	1.46276e+07	1.12062e+09	4.50414e+06	4.94314e+06	5.09405e+06	3.48951e+06	3.79205e+06	3.92914e+06	1.85548e+06	1.92965e+06	2.39347e+06	-6.39821	-6.02312	1.24209	1.34453	1.26977	3.22521	0.0860335	0.105538	0.00287164			O			UP	3.0703e+09	O15111	`CHUK
O15143	`ARPC1B	Actin-related protein 2/3 complex subunit 1B	2.13523e+06	3.05085e+06	2.12089e+06	2.58462e+06	1.30313e+06	1.94571e+06	2.51288e+06	2.60211e+06	2.26309e+06				0.0330149	-0.35868	4.64047	0.0624955	0.462855	2.35097	0.901032	0.449594	0.0115226			O			UP	2.05185e+07	O15143	`ARPC1B
O15144	`ARPC2	Actin-related protein 2/3 complex subunit 2	3.36003e+07	3.20176e+07	2.60534e+07	1.31824e+07	1.24286e+07	1.54966e+07	2.46723e+07	3.04861e+07	2.47242e+07	7.86693e+06	6.50953e+06	8.77232e+06	-0.19728	-1.15486	0.832902	0.580918	2.844	2.21027	0.349978	0.00899599	0.0144403		O			Down		2.3581e+08	O15144	`ARPC2
O15160	`POLR1C	DNA-directed RNA polymerases I and III subunit RPAC1	1.96663e+06	2.58157e+06	804440	2.52446e+06	2.24056e+06	1.83517e+06	3.5669e+06	1.68502e+06	2.5341e+06	1.66194e+06	1.89381e+06	1.5649e+06	0.632961	0.448573	0.358505	0.457738	0.35512	1.07421	0.438325	0.54187	0.120019							2.48595e+07	O15160	`POLR1C
O15182	`CETN3	Centrin-3				572712	431881	585522	385285	478420	286296	289478	267317	342355	1.55577	2.04126	0.816891	1.54096	2.02341	2.0105	0.0605998	0.0297583	0.020621		O			UP		3.63926e+06	O15182	`CETN3
O15212	`PFDN6	Prefoldin subunit 6	2.01245e+06	2.47627e+06	2.87377e+06	3.28246e+06	3.76137e+06	5.16861e+06	7.19776e+06	7.24274e+06	5.75134e+06	6.54618e+06	3.02555e+06	4.94394e+06	1.46264	0.71858	-0.205901	2.85963	1.37132	0.210651	0.00761973	0.0881264	0.663753	O			UP			5.42824e+07	O15212	`PFDN6
O15226-2	`NKRF	Isoform 2 of NF-kappa-B-repressing factor	4.25771e+07	2.19895e+07	1.05958e+07	2.50657e+07	2.49788e+07	2.19657e+07	5.90605e+07	6.27148e+07	6.91456e+07	7.44482e+07	7.3908e+07	8.03258e+07	1.56341	0.157091	-1.66872	1.25804	0.0964401	4.65172	0.100968	0.859292	0.000584597			O			Down	5.66775e+08	O15226	`NKRF
O15231-6	`ZNF185	Isoform 6 of Zinc finger protein 185	886001	700217	637484				257194	281284	276131	367641	289912	328377	-1.43575	-3.51166	-2.34558	3.21479	4.61834	4.37523	0.00455595	0.00207434	0.000755505	O	O	O	Down	Down	Down	4.02424e+06	O15231	`ZNF185
O15235	`MRPS12	28S ribosomal protein S12, mitochondrial	2.29916e+06	2.31122e+06	1.35701e+06	187209	122097	168254							-3.69758	-3.62422	-0.0720952	3.75104	3.48667	0.142797	0.00218979	0.00459953	0.7583	O	O		Down	Down		6.44495e+06	O15235	`MRPS12
O15258	`RER1	Protein RER1	307825	1.30866e+06	1.49257e+06	1.60329e+06	2.16577e+06	1.11133e+06	260808	203046	232446				-1.87005	0.894042	4.00562	1.19263	0.500148	2.42586	0.11417	0.417569	0.0102036			O			UP	8.68574e+06	O15258	`RER1
O15260	`SURF4	Surfeit locus protein 4				1.35248e+06	1.43612e+06	1.15651e+06				181101	173207	163870	0	4.06617	2.92383	NaN	3.20278	5.05412	NaN	0.00591947	0.000368335		O	O		UP	UP	4.46329e+06	O15260	`SURF4
O15269	`SPTLC1	Serine palmitoyltransferase 1				541363	447231	439811	299514	321053	281472				1.59961	2.2583	2.81507	1.6781	2.16432	1.4404	0.0474717	0.0239444	0.0586746	O	O		UP	UP		2.33044e+06	O15269	`SPTLC1
O15294	`OGT	UDP-N-acetylglucosamine--peptide N-acetylglucosaminyltransferase 110 kDa subunit	3.31191e+07	2.88616e+07	3.82419e+07	2.6045e+07	2.32964e+07	2.4036e+07	1.83864e+07	2.02316e+07	1.83851e+07	1.79524e+07	1.70542e+07	1.71893e+07	-0.806061	-0.441888	0.490161	2.51449	1.59976	3.11404	0.0124752	0.0610471	0.00338782							2.82799e+08	O15294	`OGT
O15355	`PPM1G	Protein phosphatase 1G	1.219e+06	848391	1.55272e+06	3.44004e+06	3.77094e+06	3.79667e+06	3.23181e+06	1.42486e+06	1.48513e+06	1.37315e+06	1.06202e+06	1.21007e+06	0.696819	1.64626	1.6009	0.689056	2.51241	3.79018	0.28387	0.0144495	0.00142347		O	O		UP	UP	2.44148e+07	O15355	`PPM1G
O15371	`EIF3D	Eukaryotic translation initiation factor 3 subunit D	1.98108e+07	1.53586e+07	1.93147e+07	4.1605e+07	4.0812e+07	4.66906e+07	1.89231e+07	1.54732e+07	1.47877e+07	1.50336e+07	1.49406e+07	1.29387e+07	-0.146902	1.25128	1.58992	0.38674	3.16575	4.16059	0.499976	0.00612172	0.000895944		O	O		UP	UP	2.75689e+08	O15371	`EIF3D
O15372	`EIF3H	Eukaryotic translation initiation factor 3 subunit H	1.64675e+07	1.92364e+07	1.72756e+07	3.88097e+07	3.42925e+07	4.85018e+07	1.076e+07	1.25373e+07	1.28624e+07	8.74313e+06	8.63816e+06	1.01441e+07	-0.552375	1.18672	2.13223	2.21605	2.74698	3.69237	0.0200193	0.010207	0.00161601		O	O		UP	UP	2.38269e+08	O15372	`EIF3H
O15379-2	`HDAC3	Isoform 2 of Histone deacetylase 3	1.01971e+06	783541	851098	606531	741806	747574	328363	331575	260196				-1.5284	-0.338526	4.20447	3.17141	1.06437	2.66987	0.00479893	0.152697	0.00677688	O		O	Down		UP	5.67039e+06	O15379	`HDAC3
O15381	`NVL	Nuclear valosin-containing protein-like	827503	478442	1.26299e+06	615583	1.04024e+06	831315	227753	200570	240775	559440	471568	589988	-1.83554	0.0301056	0.591354	1.94774	0.0217955	1.15884	0.0308149	0.968315	0.101352	O			Down			7.34617e+06	O15381	`NVL
O15382	`BCAT2	Branched-chain-amino-acid aminotransferase, mitochondrial	971863	616059	1.16928e+06				1.21155e+06	731685	608553	672565	566571	572729	-0.125326	-3.67498	-3.11445	0.11229	2.19321	2.0545	0.827516	0.0229014	0.019105		O	O		Down	Down	7.12085e+06	O15382	`BCAT2
O15397	`IPO8	Importin-8	1.24011e+06	1.6205e+06	1.69579e+06	4.4044e+06	4.43508e+06	3.06204e+06	1.53619e+06	1.76511e+06	2.10063e+06	1.88723e+06	2.08161e+06	2.06404e+06	0.247021	1.37784	0.960986	0.572143	2.43762	2.20791	0.354991	0.0157985	0.0145049		O			UP		2.78927e+07	O15397	`IPO8
O15504	`NUPL2	Nucleoporin-like protein 2	9.01057e+06	3.37469e+06	3.322e+06	7.31834e+06	9.59597e+06	1.18041e+07	1.09128e+07	1.35201e+07	1.28128e+07	8.27011e+06	9.00707e+06	8.79902e+06	1.40869	1.01225	0.112952	1.35713	0.915519	0.21634	0.0841415	0.197835	0.655704							1.07748e+08	O15504	`NUPL2
O43143	`DHX15	Pre-mRNA-splicing factor ATP-dependent RNA helicase DHX15	3.40931e+07	4.2835e+07	4.76595e+07	5.46824e+07	3.81788e+07	4.27764e+07	3.62878e+07	3.47289e+07	3.28059e+07	2.65476e+07	2.55944e+07	2.70864e+07	-0.250485	0.119877	0.759562	0.776704	0.22397	2.0966	0.242766	0.693046	0.0176908							4.43276e+08	O43143	`DHX15
O43148-2	`RNMT	Isoform 2 of mRNA cap guanine-N7 methyltransferase	8.73089e+06	7.73005e+06	8.36991e+06	1.38155e+07	8.52769e+06	8.93031e+06	6.54938e+06	6.1527e+06	5.12133e+06	1.4365e+06	1.85382e+06	1.26691e+06	-0.48424	0.299089	2.76157	1.82604	0.586338	3.26116	0.0372317	0.359741	0.00273129			O			UP	7.8485e+07	O43148	`RNMT
O43164	`PJA2	E3 ubiquitin-protein ligase Praja-2	2.40457e+06	7.11255e+06	7.53466e+06	1.96415e+06	2.20438e+06	1.88397e+06	3.78013e+06	1.8783e+06	2.73432e+06	143776	1.00122e+06	494706	-0.910215	-1.32721	2.27992	0.677791	1.15537	1.30118	0.290326	0.130223	0.0768618							3.31367e+07	O43164	`PJA2
O43169	`CYB5B	Cytochrome b5 type B	6.94588e+06	1.42705e+07	1.10375e+07	2.70424e+06	2.57324e+06	1.22026e+06							-7.05075	-2.33649	4.5968	3.39449	2.08488	3.43496	0.00354424	0.0274005	0.00213812	O	O	O	Down	Down	UP	3.87516e+07	O43169	`CYB5B
O43172	`PRPF4	U4/U6 small nuclear ribonucleoprotein Prp4	6.60734e+06	5.40969e+06	5.87413e+06	7.28007e+06	5.24027e+06	8.02715e+06	2.21986e+06	2.10354e+06	2.79281e+06	2.93793e+06	3.12884e+06	3.30743e+06	-1.33633	0.181496	1.11078	3.04833	0.372603	2.34868	0.00563623	0.524763	0.0115226	O		O	Down		UP	5.49291e+07	O43172	`PRPF4
O43175	`PHGDH	D-3-phosphoglycerate dehydrogenase	7.77701e+07	7.3694e+07	6.70065e+07	1.27744e+08	1.26507e+08	1.16082e+08	7.15605e+07	7.53553e+07	7.87183e+07	6.2848e+07	6.44656e+07	6.39143e+07	0.0481688	0.76278	0.95229	0.257769	3.24232	4.52335	0.638733	0.00568135	0.000666496							1.00567e+09	O43175	`PHGDH
O43237	`DYNC1LI2	Cytoplasmic dynein 1 light intermediate chain 2	3.86732e+06	3.24019e+06	2.50013e+06	576895	1028648	1.03808e+06	487664	483055	529253	538817	594975	666991	-2.65772	-1.88946	0.508848	3.84239	2.31461	0.799515	0.00195568	0.0191618	0.203479	O	O		Down	Down		1.5552e+07	O43237	`DYNC1LI2
O43242	`PSMD3	26S proteasome non-ATPase regulatory subunit 3	6.95293e+09	6.12895e+09	6.76725e+09	8.17271e+09	7.81603e+09	7.47915e+09	6.75801e+09	6.7937e+09	6.74744e+09	7.46787e+09	7.29533e+09	7.15352e+09	0.0344378	0.242765	0.0979322	0.245791	1.66215	1.12177	0.65238	0.0542445	0.108861							8.55329e+10	O43242	`PSMD3
O43252	`PAPSS1	Bifunctional 3'-phosphoadenosine 5'-phosphosulfate synthase 1	1.89148e+06	3.06428e+06	2.14595e+06										-4.10024	-5.92668	0	3.02609	2.11345	NaN	0.00579707	0.0259064	NaN	O	O		Down	Down		7.10171e+06	O43252	`PAPSS1
O43264	`ZW10	Centromere/kinetochore protein zw10 homolog				888057	840437	889253							0	3.06028	3.84902	NaN	3.80003	2.9361	NaN	0.00354533	0.0044667		O	O		UP	UP	2.61775e+06	O43264	`ZW10
O43290	`SART1	U4/U6.U5 tri-snRNP-associated protein 1	903628	1.22098e+06	1.50244e+06	3.70111e+06	3.8107e+06	2.87937e+06	2.36e+06	2.7386e+06	3.09204e+06	1.42491e+06	1.52377e+06	1.52386e+06	1.19721	1.53821	1.20584	2.11602	2.45988	3.09454	0.0233013	0.0154063	0.00346258	O	O	O	UP	UP	UP	2.66814e+07	O43290	`SART1
O43324	`EEF1E1	Eukaryotic translation elongation factor 1 epsilon-1				7.31734e+06	7.99575e+06	6.35384e+06	3.67641e+06	3.78673e+06	457041	6.18573e+06	1.04225e+06	6.14605e+06	3.85781	5.81399	1.07662	1.46958	2.97067	0.554451	0.0692441	0.0075786	0.334368		O			UP		4.29612e+07	O43324	`EEF1E1
O43347	`MSI1	RNA-binding protein Musashi homolog 1	1.28093e+06	979550	1.13532e+06	5.41978e+06	4.64519e+06	3.73349e+06	5.48964e+06	4.821e+06	4.83222e+06	2.45579e+06	2.5501e+06	2.6527e+06	2.16275	2.01467	0.83343	4.14461	3.33149	2.19581	0.00143777	0.00527845	0.0148035	O	O		UP	UP		3.99957e+07	O43347	`MSI1
O43379-4	`WDR62	Isoform 4 of WD repeat-containing protein 62	1.06024e+06	1.03144e+06	1.00105e+06	56020.8	95373.1	81944.5	2.11188e+06	1.9345e+06	2.00652e+06	1.7261e+06	1.90663e+06	2.03483e+06	0.968204	-3.76265	-4.63361	4.60494	4.09096	4.38311	0.000996315	0.00306433	0.000749627		O	O		Down	Down	1.50465e+07	O43379	`WDR62
O43390	`HNRNPR	Heterogeneous nuclear ribonucleoprotein R	1.30171e+09	1.44316e+09	7.32702e+08	2.87711e+08	2.74264e+08	3.4344e+08	3.67835e+08	3.91968e+08	3.92907e+08	1.49675e+08	1.63508e+08	1.57326e+08	-1.53424	-1.88882	0.93843	2.1307	2.38571	3.05629	0.0226847	0.0171838	0.00370178	O	O		Down	Down		6.0062e+09	O43390	`HNRNPR
O43395	`PRPF3	U4/U6 small nuclear ribonucleoprotein Prp3	9.94944e+07	6.5855e+06	3.73727e+07	1.72035e+07	1.81724e+07	2.29119e+07	9.86653e+06	2.8053e+06	3.29449e+06	5.34453e+06	2.55315e+06	2.74075e+06	-2.68967	-0.591139	2.52714	0.985538	0.197231	2.65306	0.166678	0.724847	0.0069708			O			UP	2.28345e+08	O43395	`PRPF3
O43396	`TXNL1	Thioredoxin-like protein 1	9.7739e+08	1.11086e+09	1.16754e+09	1.22015e+09	1.16698e+09	1.07934e+09	1.14449e+09	1.05463e+09	1.08894e+09	7.95388e+08	8.17648e+08	8.88829e+08	0.0174052	0.0926113	0.470241	0.0728821	0.429262	2.57709	0.885228	0.477991	0.00784272							1.25122e+10	O43396	`TXNL1
O43399-7	`TPD52L2	Isoform 7 of Tumor protein D54	1.18645e+06	1.1285e+06	597592	768947	842671	823636	283959	331947	331951	240173	261015	377521	-1.55883	-0.19474	1.49837	2.05175	0.239034	2.7345	0.0258671	0.675596	0.00624485	O		O	Down		UP	7.17437e+06	O43399	`TPD52L2
O43402	`EMC8	ER membrane protein complex subunit 8				9.08276e+06	4.53258e+06	1.06066e+06	246868	192017	218686	577448	550987	420532	1.28833	5.30179	2.78343	0.666176	1.86458	1.40417	0.296832	0.0384607	0.0628899		O			UP		1.68825e+07	O43402	`EMC8
O43422	`THAP12	52 kDa repressor of the inhibitor of the protein kinase							496582	354852	174238				2.09647	0	0	1.51369	NaN	NaN	0.0636354	NaN	NaN							1.02567e+06	O43422	`THAP12
O43432-3	`EIF4G3	Isoform 3 of Eukaryotic translation initiation factor 4 gamma 3	2.00629e+06	1.46467e+06	1.15573e+07	6.55718e+06	8.30482e+06	8.55092e+06	5.23559e+06	4.76081e+06	3.90916e+06	6.41477e+06	6.36834e+06	6.19166e+06	0.50686	1.25909	0.293488	0.209961	0.603251	1.12898	0.692294	0.35105	0.107468							7.13215e+07	O43432	`EIF4G3
O43447	`PPIH	Peptidyl-prolyl cis-trans isomerase H	1.29031e+06	624791	245291	3.58796e+06	4.22588e+06	2.84814e+06							-3.40885	2.59023	5.22923	1.49144	1.65622	5.21342	0.0666404	0.0548197	0.00034987			O			UP	1.28224e+07	O43447	`PPIH
O43482	`OIP5	Protein Mis18-beta	669241	556519	464825	398874	474035	433358							-1.57938	-0.35972	3.09126	1.97689	1.00472	3.39732	0.0293135	0.16826	0.00225861	O		O	Down		UP	2.99685e+06	O43482	`OIP5
O43491	`EPB41L2	Band 4.1-like protein 2	173279	202906	216874	246043	539758	324740	182399	219954	189912	55104.9	48270.1	57115.2	-0.00038147	0.833244	2.71637	0.000984891	1.13433	2.87613	0.998023	0.134774	0.00487012			O			UP	2.45636e+06	O43491	`EPB41L2
O43592	`XPOT	Exportin-T	5.48767e+06	1.83376e+07	9.37438e+06	1.06886e+07	1.11664e+07	1.2279e+07	8.7463e+06	7.87054e+06	5.80121e+06	5.15259e+06	4.84338e+06	5.27535e+06	-0.413387	0.211857	1.15888	0.31696	0.156468	4.11864	0.573482	0.778133	0.000916424			O			UP	1.05023e+08	O43592	`XPOT
O43657	`TSPAN6	Tetraspanin-6				1.00476e+06	1.12293e+06	1.15802e+06	1.83275e+06	1.11541e+06	2.57565e+06	294304	540230	572331	3.47219	2.80194	1.28128	2.58802	2.7153	1.82518	0.0111585	0.0107268	0.0286482	O	O	O	UP	UP	UP	1.02164e+07	O43657	`TSPAN6
O43660	`PLRG1	Pleiotropic regulator 1	4.28982e+06	1.01044e+07	1.92151e+07	1.65145e+07	6.67109e+06	5.56097e+06	2.48874e+06	1.87955e+06	1.89564e+06	1.09804e+06	1.11196e+06	1.15827e+06	-2.1845	-0.14769	2.91964	1.56833	0.0648576	2.41226	0.0577578	0.90479	0.0104458			O			UP	7.1988e+07	O43660	`PLRG1
O43670-4	`ZNF207	Isoform 4 of BUB3-interacting and GLEBS motif-containing protein ZNF207	3.47297e+06	3.17656e+06	2.08353e+06	1.46858e+06	2.22692e+06	3.3382e+06	561180	371100	434556				-2.66288	-0.358042	4.14848	3.12947	0.36404	3.37692	0.00507535	0.533396	0.00232362	O		O	Down		UP	1.71336e+07	O43670	`ZNF207
O43681	`ASNA1	ATPase ASNA1	1.78222e+07	1.75825e+07	1.82038e+07	2.17217e+07	2.22558e+07	2.31306e+07	2.29278e+07	2.67367e+07	3.71048e+07	5.99533e+06	5.75424e+06	6.34869e+06	0.665157	0.323689	1.89133	1.4991	3.36958	5.57461	0.065754	0.00514952	0.000255869			O			UP	2.25584e+08	O43681	`ASNA1
O43683	`BUB1	Mitotic checkpoint serine/threonine-protein kinase BUB1	98994.9	310780	195200	77114.2	52986.7	75020.2	93006.5	118999	131139				-0.682942	-1.43072	-0.518483	0.611112	1.31407	0.237894	0.330397	0.0979343	0.628758							1.15324e+06	O43683	`BUB1
O43684	`BUB3	Mitotic checkpoint protein BUB3	4.79405e+07	5.08538e+07	3.93043e+07	4.76794e+07	2.95857e+07	3.54629e+07	2.00642e+07	1.47764e+07	1.86085e+07	1.18547e+07	1.28779e+07	1.22928e+07	-1.37281	-0.312571	1.57881	2.85557	0.609555	2.82667	0.00762877	0.347207	0.00533555	O		O	Down		UP	3.41301e+08	O43684	`BUB3
O43707	`ACTN4	Alpha-actinin-4	7.50825e+07	8.07789e+07	7.09464e+07	1.11255e+08	9.66995e+07	9.63013e+07	1.47132e+08	1.40146e+08	1.47293e+08	3.4123e+07	3.60377e+07	3.38598e+07	0.939777	0.42256	1.54568	4.03786	2.07572	4.50649	0.00161026	0.0276031	0.000674156			O			UP	1.06966e+09	O43707	`ACTN4
O43719	`HTATSF1	HIV Tat-specific factor 1	5.40852e+06	6.73116e+06	744324	1.25605e+07	1.38368e+07	1.26181e+07	4.84237e+06	3.71413e+06	4.96608e+06	5.79731e+06	5.18859e+06	5.36669e+06	0.573584	2.11286	1.25464	0.219199	0.978957	4.35451	0.682498	0.176306	0.000771969			O			UP	8.17746e+07	O43719	`HTATSF1
O43747-2	`AP1G1	Isoform 2 of AP-1 complex subunit gamma-1				2.29997e+06	2.24404e+06	2.4327e+06	200938	217928	223349	156644	138177	155496	0.560246	4.0023	3.95506	0.298722	2.20402	6.281	0.593386	0.0226741	0.000211353		O	O		UP	UP	8.06924e+06	O43747	`AP1G1
O43765	`SGTA	Small glutamine-rich tetratricopeptide repeat-containing protein alpha	1.57177e+06	1.22314e+06	1.25633e+06	1.15016e+06	1.63626e+06	1.203e+06	5.59066e+07	2.97377e+07	1.80044e+06	1.23759e+06	1.42261e+06	1.28435e+06	3.42511	-0.0311044	0.000590007	1.05351	0.054517	0.00112696	0.147777	0.919781	0.99824							9.94299e+07	O43765	`SGTA
O43768-4	`ENSA	Isoform 4 of Alpha-endosulfine	2.45376e+06	1.79227e+06	2.16892e+06	2.96431e+06	1.68827e+06	1.44464e+06	2.2635e+06	2.10334e+06	2.09557e+06	1.25153e+06	1.40466e+06	1.55693e+06	0.0216077	-0.133268	0.467112	0.0544958	0.144972	0.643368	0.913617	0.794229	0.280008							2.31877e+07	O43768	`ENSA
O43776	`NARS	Asparagine--tRNA ligase, cytoplasmic	498747	522884	472546	1.94384e+06	1.91954e+06	1.22416e+06	849219	2.18549e+06	2.39768e+06	2.0206e+06	2.0958e+06	2.15308e+06	1.72478	1.73733	-0.332409	1.63946	2.83123	0.684004	0.0507443	0.0091688	0.257373		O			UP		1.82836e+07	O43776	`NARS
O43809	`NUDT21	Cleavage and polyadenylation specificity factor subunit 5	1.3782e+07	1.35309e+06	5.84679e+06	6.17502e+06	4.92368e+06	5.46183e+06	3.91831e+06	6.37298e+06	6.5166e+06	3.74897e+06	4.44459e+06	4.15815e+06	0.192568	0.202316	0.420359	0.0667244	0.0721952	1.62353	0.89398	0.895322	0.0413853							6.6702e+07	O43809	`NUDT21
O43813	`LANCL1	Glutathione S-transferase LANCL1	2.23705e+06	2.89422e+06	2.71867e+06	2.17138e+06	7.88493e+06	4.18332e+06	1.50283e+06	1.40224e+06	1.28455e+06	905866	674431	1.00659e+06	-0.900331	0.674895	2.28792	2.64605	0.543565	1.81208	0.0103579	0.38739	0.0293147			O			UP	2.88661e+07	O43813	`LANCL1
O43815	`STRN	Striatin	4.25889e+06	4.77167e+06	3.75654e+06	1.95308e+06	1.78126e+06	1.77183e+06	2.41193e+06	2.0368e+06	2.42103e+06	1.13074e+06	842134	1.17026e+06	-0.894088	-1.21016	0.822558	2.64056	3.41733	2.19362	0.01043	0.00485619	0.0148598		O			Down		2.83062e+07	O43815	`STRN
O43818	`RRP9	U3 small nucleolar RNA-interacting protein 2	7.07091e+06	1.32793e+06	1.98045e+06										-3.73058	-4.09774	0	1.96484	1.9768	NaN	0.0298973	0.0320041	NaN	O	O		Down	Down		1.03793e+07	O43818	`RRP9
O43823	`AKAP8	A-kinase anchor protein 8	3.07461e+07	2.86718e+07	2.74316e+07	1.40933e+08	1.14651e+08	1.26309e+08	4.42726e+07	4.20419e+07	4.43732e+07	2.24506e+07	2.51852e+07	2.514e+07	0.590686	2.13304	2.38856	3.3942	4.57107	4.70506	0.00354424	0.0022331	0.000566407		O	O		UP	UP	6.72206e+08	O43823	`AKAP8
O43824	`GTPBP6	Putative GTP-binding protein 6	42083.2	149844	134536	669557	771888	554628							-0.268119	2.80012	3.59056	0.165491	2.01398	2.47533	0.749859	0.0302145	0.00932678		O	O		UP	UP	2.32254e+06	O43824	`GTPBP6
O43837	`IDH3B	Isocitrate dehydrogenase [NAD] subunit beta, mitochondrial	2.14934e+06	1.11721e+06	1.57691e+06	6.59116e+06	5.90938e+06	6.05568e+06	1.65036e+06	1.60186e+06	1.64423e+06	1.26444e+06	1.15188e+06	915144	0.0663497	1.98698	2.48909	0.0862324	2.70025	4.15153	0.863689	0.0109066	0.000896555		O	O		UP	UP	3.16276e+07	O43837	`IDH3B
O43847-2	`NRDC	Isoform 2 of Nardilysin	2.9989e+06	2.04669e+06	3.00579e+06	2.30171e+06	2.5312e+06	2.30083e+06	2.27011e+06	2.22507e+06	2.25831e+06	2.48269e+06	2.58374e+06	2.49797e+06	-0.231205	-0.153597	-0.0858154	0.555419	0.333559	0.807248	0.365506	0.564281	0.200746							2.9503e+07	O43847	`NRDC
O43852-3	`CALU	Isoform 3 of Calumenin	1.91251e+06	3.56265e+06	2.59548e+06	3.39327e+06	6.24418e+06	5.57659e+06	5.48973e+06	7.26318e+06	4.00869e+06	3.38442e+06	3.33265e+06	3.90693e+06	1.05868	0.913383	0.474318	1.37866	1.14737	0.781405	0.0808446	0.132048	0.211062							5.06703e+07	O43852	`CALU
O43865	`AHCYL1	S-adenosylhomocysteine hydrolase-like protein 1	5.27305e+06	4.58357e+06	3.88327e+06	4.28151e+06	3.91546e+06	3.78636e+06	1.16139e+06	1.90968e+06	2.0061e+06	1.91613e+06	1.85668e+06	2.30143e+06	-1.46627	-0.188089	0.984889	2.18421	0.611075	3.06311	0.0208881	0.347032	0.00365692	O			Down			3.68746e+07	O43865	`AHCYL1
O60216	`RAD21	Double-strand-break repair protein rad21 homolog	8.90827e+06	9.35603e+06	6.61466e+06				2.81347e+06	2.17584e+06	2.15063e+06	2.21871e+06	2.28796e+06	2.35264e+06	-1.79601	-6.49263	-4.64974	3.0612	3.47324	2.97692	0.00558722	0.00463745	0.00417189	O	O	O	Down	Down	Down	3.88782e+07	O60216	`RAD21
O60231	`DHX16	Pre-mRNA-splicing factor ATP-dependent RNA helicase DHX16	44859.6	65605.6	56227.1	142433	125625	125783	93449.7	103617	81873.3				0.753427	1.25521	0.564886	1.80158	2.74429	0.363072	0.0386745	0.010207	0.489479		O			UP		839473	O60231	`DHX16
O60244	`MED14	Mediator of RNA polymerase II transcription subunit 14	7.12483e+06	1.22689e+07	2.44089e+06	5.05893e+06	3.5486e+06	2.97952e+06	965131	926389	683471	658763	648924	720064	-2.81592	-0.665346	2.48034	1.79617	0.389439	3.38112	0.0389934	0.510042	0.00231726	O		O	Down		UP	3.80244e+07	O60244	`MED14
O60256	`PRPSAP2	Phosphoribosyl pyrophosphate synthase-associated protein 2				1.26595e+06	746351	600352	236804	247352	266047	383796	312862	453912	1.44507	3.17369	1.12651	0.792416	1.61524	1.47068	0.237103	0.0594491	0.0553191							4.51342e+06	O60256	`PRPSAP2
O60264	`SMARCA5	SWI/SNF-related matrix-associated actin-dependent regulator of chromatin subfamily A member 5	5.89418e+06	4.77409e+06	6.74349e+06	5.09901e+06	6.27472e+06	7.33209e+06	2.46808e+06	2.71249e+06	1.56565e+06	2.55018e+06	1.57295e+06	1.32506e+06	-1.39275	0.101994	1.82129	2.09317	0.185449	2.32263	0.024155	0.737987	0.0119085	O		O	Down		UP	4.8312e+07	O60264	`SMARCA5
O60271	`SPAG9	C-Jun-amino-terminal kinase-interacting protein 4	104184	157971	145595										-0.427977	-0.655873	0	0.843833	0.350032	NaN	0.215	0.547141	NaN							407750	O60271	`SPAG9
O60306	`AQR	RNA helicase aquarius	3.29276e+06	5.47086e+06	5.6544e+06	7.74615e+06	6.34248e+06	5.57197e+06	5.43275e+06	3.65556e+06	4.50903e+06	6.32754e+06	4.69974e+06	6.08194e+06	-0.06195	0.475424	0.199319	0.0719554	0.759604	0.443906	0.886348	0.262705	0.417136							6.47852e+07	O60306	`AQR
O60333-4	`KIF1B	Isoform 4 of Kinesin-like protein KIF1B	3.16485e+06	1.62373e+06	1.88169e+06	671235	946127	606865	1.41379e+06	1.62697e+06	1.58057e+06	1.12361e+06	845201	621841	-0.470428	-1.54968	-0.205226	0.720944	1.93918	0.260786	0.268348	0.0342115	0.600826		O			Down		1.61065e+07	O60333	`KIF1B
O60337	`MARCH6	E3 ubiquitin-protein ligase MARCH6	9.33882e+06	8.88121e+06	1.02433e+07				837496	1.02132e+06	873552				-3.38368	-7.38339	0	5.24249	3.07807	NaN	0.000510063	0.00680904	NaN	O	O		Down	Down		3.11957e+07	O60337	`MARCH6
O60502	`OGA	Protein O-GlcNAcase	323613	215712	349102	942837	819697	1.11231e+06	1.00911e+06	1.24581e+06	1.05216e+06	828483	827071	751882	1.92076	1.71352	0.246199	2.91513	2.62247	0.844046	0.00701788	0.0122931	0.187248	O	O		UP	UP		9.47779e+06	O60502	`OGA
O60506	`SYNCRIP	Heterogeneous nuclear ribonucleoprotein Q	1.05148e+08	1.58997e+08	1.5933e+08	1.1012e+08	1.02169e+08	8.95231e+07	9.77954e+07	1.06666e+08	9.83188e+07	4.07439e+07	3.9209e+07	3.07098e+07	-0.458982	-0.467686	1.45323	1.06018	1.00825	3.14499	0.145725	0.167255	0.0032335			O			UP	1.13873e+09	O60506	`SYNCRIP
O60524	`NEMF	Nuclear export mediator factor NEMF	2.44158e+06	1.63768e+06	1.95537e+06	4.06238e+06	2.49584e+06	3.11848e+06	2.27319e+06	2.10651e+06	2.08573e+06	1.50349e+06	1.38748e+06	1.97301e+06	0.117738	0.671926	0.980504	0.276146	1.20188	1.73727	0.618976	0.119407	0.0334998							2.70407e+07	O60524	`NEMF
O60563	`CCNT1	Cyclin-T1							3.66987e+06	2.07648e+06	1.36664e+06	1.64995e+06	961185	806132	4.74166	0	-3.4749	2.44665	NaN	3.40842	0.0137703	NaN	0.00222777	O		O	UP		Down	1.05303e+07	O60563	`CCNT1
O60568	`PLOD3	Multifunctional procollagen lysine hydroxylase and glycosyltransferase LH3	8.43731e+06	1.00796e+07	9.65547e+06	9.89939e+06	8.88776e+06	8.56301e+06	5.92404e+06	4.21933e+06	4.1493e+06	2.8098e+06	2.51419e+06	2.5775e+06	-0.99501	-0.0414054	1.79025	2.24401	0.155643	4.64087	0.0191402	0.779252	0.000584597			O			UP	7.77167e+07	O60568	`PLOD3
O60610	`DIAPH1	Protein diaphanous homolog 1	861980	899415	944161	738118	564852	839762	370256	391185	347643	265783	250567	251012	-1.28723	-0.354656	1.46283	4.49415	0.961602	2.99136	0.00101511	0.181973	0.0040906	O		O	Down		UP	6.72474e+06	O60610	`DIAPH1
O60645	`EXOC3	Exocyst complex component 3	133052	96134.8	181854	1.1982e+06	1.46462e+06	1.01338e+06	913903	1.08371e+06	877655				2.84857	3.19282	4.03144	3.27087	3.31781	2.24774	0.00427105	0.00529813	0.0135778	O	O	O	UP	UP	UP	6.96252e+06	O60645	`EXOC3
O60664	`PLIN3	Perilipin-3	218827	207043	153197				714131	645429	515663				1.69925	-1.00995	0	2.8837	1.06166	NaN	0.0073852	0.153313	NaN	O			UP			2.45429e+06	O60664	`PLIN3
O60678	`PRMT3	Protein arginine N-methyltransferase 3	1.5471e+06	4.95632e+06	266111	266404	305704	141791				345383	337284	306011	-3.17082	-2.4884	-0.542077	1.18586	0.912651	0.717588	0.115707	0.199011	0.240335							8.4721e+06	O60678	`PRMT3
O60684	`KPNA6	Importin subunit alpha-7	1.22382e+07	5.89224e+07	1.41931e+07	4.52177e+07	2.08356e+07	1.59909e+07	2.50819e+07	3.03687e+07	1.3081e+07	6.26107e+06	2.28085e+07	2.06701e+07	-0.0128949	0.18593	0.783862	0.00520983	0.0768467	0.450169	0.992612	0.888669	0.411959							2.85669e+08	O60684	`KPNA6
O60701	`UGDH	UDP-glucose 6-dehydrogenase	3.40921e+06	2.50937e+06	2.30726e+06	3.46581e+06	2409422	3.58455e+06	1.6082e+06	1.224e+06	1.03357e+06	1.06329e+06	721011	823386	-1.09275	0.200244	1.8558	1.90677	0.32832	2.77884	0.0330017	0.569559	0.00580908	O		O	Down		UP	2.41591e+07	O60701	`UGDH
O60739	`EIF1B	Eukaryotic translation initiation factor 1b				1.08907e+06	649676	1.13608e+06	1.17644e+06	1.02408e+06	1.19035e+06	529747	437012	408870	2.85547	2.57707	1.0287	2.18749	1.88967	1.65947	0.0208241	0.0369267	0.0387477	O	O	O	UP	UP	UP	7.64132e+06	O60739	`EIF1B
O60749	`SNX2	Sorting nexin-2	1.10275e+06	1.16407e+06	1.4424e+06	4.81506e+06	4.91073e+06	4.11518e+06	5.805e+06	4.83207e+06	4.53271e+06	4.1638e+06	4.43926e+06	3.08485e+06	2.03385	1.90523	0.25701	3.66198	3.73435	0.641462	0.00252017	0.00376832	0.281096	O	O		UP	UP		4.44079e+07	O60749	`SNX2
O60762	`DPM1	Dolichol-phosphate mannosyltransferase subunit 1	4.21178e+06	598754	1.06599e+06	278811	1.73352e+06	2.35477e+06	601235	701799	568872				-1.16178	-0.413335	3.97407	0.622196	0.118238	1.73336	0.323654	0.830588	0.0337065			O			UP	1.21155e+07	O60762	`DPM1
O60763-2	`USO1	Isoform 2 of General vesicular transport factor p115	2.23607e+06	3.43586e+06	3.01653e+06	7.62461e+06	6.56938e+06	6.91037e+06	2.55333e+06	2.87019e+06	2.46309e+06	2.78305e+06	3.01227e+06	2.38158e+06	-0.120179	1.30022	1.37192	0.243072	2.58849	3.50665	0.655227	0.0130155	0.00197371		O	O		UP	UP	4.58563e+07	O60763	`USO1
O60783	`MRPS14	28S ribosomal protein S14, mitochondrial	1.16912e+06	864275	591676	912085	1.33946e+06	1.03088e+06	652725	612384	566026	299439	324813	253095	-0.467288	0.358304	1.89234	0.73788	0.47375	3.20106	0.259979	0.440841	0.00295861			O			UP	8.61597e+06	O60783	`MRPS14
O60832	`DKC1	H/ACA ribonucleoprotein complex subunit DKC1	5.62307e+06	1.37149e+07	1.68467e+07	4.04819e+06	1.12523e+07	5.53981e+06	6.43901e+06	2.48726e+06	3.44623e+06	2.6959e+06	2.11198e+06	1.48954e+06	-1.519	-0.788055	1.63168	1.13215	0.531733	1.50364	0.128567	0.395264	0.0516985							7.56948e+07	O60832	`DKC1
O60841	`EIF5B	Eukaryotic translation initiation factor 5B	1.16803e+07	8.64767e+06	9.9583e+06	1.12783e+07	1.05366e+07	1.00498e+07	7.41164e+06	6.98179e+06	7.21509e+06	7.66232e+06	7.50963e+06	8.51989e+06	-0.476602	0.0825653	0.428185	1.69309	0.242732	2.34672	0.0463405	0.671187	0.0115621							1.07451e+08	O60841	`EIF5B
O60869	`EDF1	Endothelial differentiation-related factor 1	4.79014e+06	1.66101e+06	8.98654e+07	671591	738903	794629							-6.96093	-3.60812	3.05403	1.79524	0.981263	5.15221	0.0390369	0.175657	0.00035954	O		O	Down		UP	9.85217e+07	O60869	`EDF1
O60884	`DNAJA2	DnaJ homolog subfamily A member 2	9.01715e+06	1.25096e+07	8.70742e+06	1.31351e+07	1.98311e+08	1.42792e+08	1.00145e+08	9.94979e+07	1.06118e+08	8.41881e+07	1.02321e+08	1.03751e+08	3.3574	2.85496	-0.42158	4.42088	1.07776	0.124611	0.00112952	0.149378	0.784657	O			UP			9.80493e+08	O60884	`DNAJA2
O60907	`TBL1X	F-box-like/WD repeat-containing protein TBL1X	1.24322e+06	470102	1.65005e+06	3.30654e+06	1.04531e+06	3.27899e+06	1.21403e+06	3.85426e+06	4.29218e+06	1.02749e+06	1.39052e+06	1.51458e+06	1.46011	1.18495	0.796282	0.846914	0.693696	0.619937	0.21388	0.297016	0.293723							2.42873e+07	O60907	`TBL1X
O60925	`PFDN1	Prefoldin subunit 1	1.99072e+06	1.71006e+06	2.11266e+06	2.15597e+06	2133501	1.7191e+06	7.57031e+06	1.24672e+07	3.52875e+06	1.98654e+06	2.46905e+06	1.78458e+06	1.84439	0.0456028	-0.0488637	1.57746	0.118699	0.100776	0.0568584	0.830397	0.823758							4.16284e+07	O60925	`PFDN1
O60934	`NBN	Nibrin	750373	794255	721572				1.01737e+06	666049	674910	540701	577848	269997	0.0295804	-3.28506	-2.50176	0.0496173	3.60206	2.32895	0.920485	0.00407073	0.0118184		O	O		Down	Down	6.01307e+06	O60934	`NBN
O75052	`NOS1AP	Carboxyl-terminal PDZ ligand of neuronal nitric oxide synthase protein	2.01447e+06	2.62817e+06	1.8472e+06	1.79516e+06	1.19315e+06	647996				193895	223271	193507	-4.64186	-0.938948	2.45743	2.94686	0.969385	2.32433	0.00666736	0.179485	0.0118818	O		O	Down		UP	1.07368e+07	O75052	`NOS1AP
O75083	`WDR1	WD repeat-containing protein 1	23386.8	19882.1	25946.2	32205.4	481634	394262	378389	301977	250637	203089	224339	117557	3.73767	2.99519	0.0637722	4.27424	1.11748	0.0164192	0.00128367	0.139207	0.972154	O			UP			2.4533e+06	O75083	`WDR1
O75116	`ROCK2	Rho-associated protein kinase 2	2.79715e+06	1.80661e+07	1.19616e+07	1.90032e+06	888672	751278				234091	215455	186987	-6.28065	-2.96538	2.35726	2.51799	1.50075	2.29551	0.0124456	0.071161	0.0124373	O		O	Down		UP	3.70017e+07	O75116	`ROCK2
O75122	`CLASP2	CLIP-associating protein 2				221112	2515501	958845							0	3.43983	3.36031	NaN	1.37909	1.4523	NaN	0.0870867	0.0574361							3.69546e+06	O75122	`CLASP2
O75127	`PTCD1	Pentatricopeptide repeat-containing protein 1, mitochondrial	1.93261e+06	1.53043e+06	1.95944e+06	1.88182e+06	2.334e+06	1.9759e+06	2.97341e+06	2.66522e+06	3.86828e+06	2.01229e+06	1.9512e+06	1.69384e+06	0.801045	0.19417	0.127981	1.81608	0.580589	0.45506	0.0377433	0.363072	0.40774							2.67784e+07	O75127	`PTCD1
O75131	`CPNE3	Copine-3	1.51716e+07	1.0087e+07	1.36565e+07	1.05756e+07	1.47151e+07	1.34855e+07	1.07824e+07	1.07302e+07	1.07051e+07	5.48897e+06	5.58532e+06	5.19363e+06	-0.251597	0.00200208	1.24011	0.643491	0.00288342	2.97687	0.310265	0.995033	0.00417189			O			UP	1.26177e+08	O75131	`CPNE3
O75146	`HIP1R	Huntingtin-interacting protein 1-related protein	253251	305917	298928	193870	137038	167879	192665	291004	185668	108682	80797	152487	-0.384548	-0.79214	0.578639	0.78956	2.03005	0.893569	0.237982	0.0295669	0.170074							2.36819e+06	O75146	`HIP1R
O75147	`OBSL1	Obscurin-like protein 1	2.1134e+07	1.49329e+07	1.30288e+07	1.29631e+06	3.11977e+06	1.25799e+07	4.85452e+06	4.47851e+06	3.80652e+06	3.38708e+06	3.09148e+06	2.67591e+06	-1.87824	-2.11221	0.286843	2.89816	1.01477	0.107958	0.00717718	0.165579	0.812022	O			Down			8.83857e+07	O75147	`OBSL1
O75150	`RNF40	E3 ubiquitin-protein ligase BRE1B	848263	1.1249e+06	828081	2.51901e+06	2.26101e+06	2.67793e+06							-3.3116	1.42358	4.67769	2.0064	3.06692	3.55918	0.0281019	0.00681577	0.0018758	O	O	O	Down	UP	UP	1.02592e+07	O75150	`RNF40
O75152	`ZC3H11A	Zinc finger CCCH domain-containing protein 11A	3.39682e+06	4.99298e+06	7.0854e+06	4.68706e+06	4.26227e+06	4.41899e+06	4.9624e+06	4.53954e+06	4.50087e+06	5.49685e+06	2.84235e+06	3.34326e+06	-0.0817153	-0.148305	0.252359	0.0942768	0.182949	0.364662	0.853215	0.741363	0.488379							5.45288e+07	O75152	`ZC3H11A
O75153	`CLUH	Clustered mitochondria protein homolog	25036.3	123053	120372	812430	500957	915655	180674	133373	182185	1.56738e+06	1.41094e+06	1.30352e+06	1.18846	3.32429	-0.983826	0.699364	1.83746	1.62455	0.278335	0.0403699	0.0413181		O			UP		7.27558e+06	O75153	`CLUH
O75165	`DNAJC13	DnaJ homolog subfamily C member 13				610386	875459	657073	291753	322173	290465	164079	119458	140912	2.49336	3.72165	2.33004	2.78203	3.29092	3.45346	0.00838809	0.00547949	0.00209803	O	O	O	UP	UP	UP	3.47176e+06	O75165	`DNAJC13
O75177	`SS18L1	Calcium-responsive transactivator	8.16807e+06	4.71924e+06	553850	4.94418e+06	4.39605e+06	5.51374e+06	1.0199e+07	1.38628e+07	1.08141e+07	3.25889e+06	3.32687e+06	2.86773e+06	2.05408	0.829618	0.648839	0.795857	0.281071	2.30342	0.235993	0.62449	0.0123009							7.26246e+07	O75177	`SS18L1
O75179	`ANKRD17	Ankyrin repeat domain-containing protein 17	41208.8	169240	182465	1.21292e+06	1.30097e+06	1.1973e+06	1.20492e+06	1.2947e+06	1.28597e+06	2.5217e+06	2.68724e+06	2.91785e+06	3.54083	3.51198	-1.12919	2.1457	2.13265	4.02965	0.0222349	0.0250307	0.00100604	O	O	O	UP	UP	Down	1.60165e+07	O75179	`ANKRD17
O75190	`DNAJB6	DnaJ homolog subfamily B member 6	1.61695e+07	1.3637e+07	8.83744e+06	1.75164e+06	2.36885e+06	2.87514e+06	3.15564e+06	3.54271e+06	3.32435e+06	759416	936553	856992	-1.90414	-2.45059	1.43026	2.70852	2.74305	2.49806	0.00933774	0.010207	0.00894469	O	O	O	Down	Down	UP	5.82153e+07	O75190	`DNAJB6
O75251	`NDUFS7	NADH dehydrogenase [ubiquinone] iron-sulfur protein 7, mitochondrial				1.77897e+06	1.09113e+06	1.07374e+06	896828	1.09894e+06	991173	706941	818426	571953	3.44624	3.81066	0.884983	3.16681	3.06505	1.45602	0.00481425	0.00681577	0.057062	O	O		UP	UP		9.0281e+06	O75251	`NDUFS7
O75306	`NDUFS2	NADH dehydrogenase [ubiquinone] iron-sulfur protein 2, mitochondrial	573181	433063	822086	783773	954620	614285							-3.10856	0.390471	3.94792	2.48141	0.529394	4.00433	0.0130026	0.395969	0.00104403	O		O	Down		UP	4.18101e+06	O75306	`NDUFS2
O75323	`NIPSNAP2	Protein NipSnap homolog 2	153581	3.05212e+06	180015	6.57769e+06	1.74524e+07	2.23759e+07	2.03742e+07	2.13994e+07	1.95983e+07	1.24252e+07	1.24546e+07	1.25033e+07	5.54259	4.96458	0.136255	1.77602	1.52683	0.0899605	0.0402735	0.068486	0.84055	O			UP			1.48547e+08	O75323	`NIPSNAP2
O75340	`PDCD6	Programmed cell death protein 6	2.58997e+07	3.08849e+07	2.24472e+07	4.45861e+07	3.967e+07	3.06741e+07	2.3812e+07	2.14862e+07	2.38795e+07	1.40313e+07	1.07201e+07	1.18203e+07	-0.185165	0.531764	1.64381	0.580143	1.20348	2.95922	0.35014	0.119158	0.00428328			O			UP	2.99911e+08	O75340	`PDCD6
O75347	`TBCA	Tubulin-specific chaperone A	2.13741e+06	1.63338e+06	4.41627e+06	1.62144e+06	4.00674e+06	3.11901e+06	3.06168e+06	2.90081e+06	3.1654e+06	901280	2.50158e+06	2.39702e+06	0.288872	0.131411	0.635554	0.268713	0.0801225	0.440894	0.626921	0.884325	0.419431							3.1862e+07	O75347	`TBCA
O75348	`ATP6V1G1	V-type proton ATPase subunit G 1	746075	570974	951785	1.04979e+06	1.95328e+06	1.38983e+06				393318	406729	400948	-2.20119	0.937769	1.8245	1.89852	1.3102	2.66708	0.0333028	0.0984831	0.00680272	O		O	Down		UP	7.86273e+06	O75348	`ATP6V1G1
O75369-8	`FLNB	Isoform 8 of Filamin-B	1.72569e+07	2.2042e+07	1.93284e+07	4.83654e+07	4.96188e+07	4.96481e+07	1.90907e+07	7.82006e+07	1.24924e+08	8.97938e+07	7.80033e+07	1.17779e+08	1.55496	1.33948	-0.930522	0.882464	3.69891	2.22152	0.200833	0.00382099	0.0141817		O			UP		7.14052e+08	O75369	`FLNB
O75381	`PEX14	Peroxisomal membrane protein PEX14				274547	317937	348926							0	2.54855	2.07902	NaN	1.75249	1.69714	NaN	0.0468131	0.0361367		O	O		UP	UP	941410	O75381	`PEX14
O75390	`CS	Citrate synthase, mitochondrial	8.89078e+06	9.55561e+06	8.23914e+07	5.52473e+07	55843920	6.85886e+07	1.09675e+08	1.08866e+08	6.51704e+07	9.61027e+07	5.11184e+07	1.10583e+07	2.26552	1.63933	0.653908	0.980718	0.706796	0.282783	0.1682	0.289776	0.576705							7.22508e+08	O75390	`CS
O75396	`SEC22B	Vesicle-trafficking protein SEC22b	338215	783444	731172	669795	899021	1.20318e+06	1.23374e+06	766252	642969	429587	392675	418351	0.54985	0.634293	1.11995	0.501279	0.621801	1.97725	0.404432	0.341353	0.0218583			O			UP	8.5084e+06	O75396	`SEC22B
O75400	`PRPF40A	Pre-mRNA-processing factor 40 homolog A	4.46842e+06	8.82352e+06	2.49662e+06	8.09733e+06	1.61724e+06	3.65253e+06	2.43766e+06	2.39241e+06	2.68546e+06	3.77995e+06	4.35917e+06	4.69458e+06	-0.883989	-0.347073	-0.23118	0.769721	0.15192	0.124957	0.245516	0.784872	0.784593							4.95049e+07	O75400	`PRPF40A
O75436	`VPS26A	Vacuolar protein sorting-associated protein 26A	639612	550462	617561	1.04008e+06	1188949	889479	682294	1.07469e+06	892286	723601	529025	717782	0.529774	0.779592	0.66704	1.23674	2.32093	1.59577	0.105323	0.0190098	0.0433637							9.54581e+06	O75436	`VPS26A
O75439	`PMPCB	Mitochondrial-processing peptidase subunit beta	3.08021e+06	3.72414e+06	3.90518e+06	8.15907e+06	4.0924e+06	9.51175e+06	5.33074e+06	4.44982e+06	5.46485e+06	3.67863e+06	3.45736e+06	3.99765e+06	0.510981	0.941914	0.881025	1.65974	1.14008	1.09273	0.0491064	0.133858	0.115833							5.88518e+07	O75439	`PMPCB
O75448	`MED24	Mediator of RNA polymerase II transcription subunit 24	585856	640355	576209	674577	491711	583777	432460	450302	471788	447620	375418	502350	-0.411472	-0.052934	0.399249	2.63686	0.13985	1.04338	0.0104597	0.801075	0.127488							6.23242e+06	O75448	`MED24
O75475	`PSIP1	PC4 and SFRS1-interacting protein	867918	1.25734e+06	1.34297e+06	321763	1.05019e+06	1.152e+06	1.17741e+06	1.8962e+06	1.77521e+06	1.59285e+06	1.70075e+06	2.19989e+06	0.478427	-0.637525	-1.31212	0.755722	0.438107	1.01076	0.251297	0.470007	0.135369							1.63345e+07	O75475	`PSIP1
O75477	`ERLIN1	Erlin-1	903457	1.11004e+06	570001	1.23957e+06	904561	1.03214e+06	439404	484388	348452				-0.982097	0.339195	4.49745	1.43909	0.468651	3.09719	0.0726174	0.445078	0.00344766			O			UP	7.03202e+06	O75477	`ERLIN1
O75487	`GPC4	Glypican-4				77428.4	54145.8	64737.3	215073	196777	244876				0.884759	-0.866878	-0.843144	2.00261	1.73889	0.81322	0.0282004	0.0478816	0.19846							853037	O75487	`GPC4
O75489	`NDUFS3	NADH dehydrogenase [ubiquinone] iron-sulfur protein 3, mitochondrial	1.01353e+06	574346	865664	664049	512343	1.0653e+06	806356	688293	731787	543596	504295	572437	-0.103727	-0.158484	0.402556	0.153087	0.149935	0.570777	0.766184	0.787741	0.323971							8.542e+06	O75489	`NDUFS3
O75494	`SRSF10	Serine/arginine-rich splicing factor 10	4.7839e+06	2.00288e+07	1.40701e+07	8.58631e+06	5.95294e+06	7.94553e+06	1.27564e+07	1.31053e+07	1.45552e+07	2.70974e+06	3.48473e+06	3.39976e+06	0.283981	-0.576988	1.22038	0.172195	0.377286	2.45415	0.74068	0.520469	0.00970285			O			UP	1.11379e+08	O75494	`SRSF10
O75521	`ECI2	Enoyl-CoA delta isomerase 2, mitochondrial	5.15202e+06	5.48856e+06	1.60584e+06	5.45509e+06	6.23963e+06	4.36472e+06	1.07713e+07	1.15613e+07	1.26537e+07	7.2445e+06	7.52508e+06	8.62914e+06	1.70565	0.570019	-0.554285	1.37236	0.405813	1.51758	0.0818934	0.494761	0.0504627							8.66909e+07	O75521	`ECI2
O75533	`SF3B1	Splicing factor 3B subunit 1	4.93312e+07	4.82197e+07	5.41594e+07	3.89065e+07	4.15003e+07	4.36598e+07	1.11962e+08	1.05158e+08	1.11742e+08	2.00004e+07	1.92628e+07	1.90517e+07	1.11739	-0.289965	1.08789	4.33215	1.83664	4.49125	0.00124474	0.0403699	0.000685878	O		O	UP		UP	6.62954e+08	O75533	`SF3B1
O75534-4	`CSDE1	Isoform 4 of Cold shock domain-containing protein E1	2.3507e+08	2.44354e+08	2.54142e+08	1.70734e+07	1.96077e+07	1.9903e+07	1.43243e+07	1.31867e+07	1.14898e+07	6.81671e+06	6.10025e+06	5.88174e+06	-4.23853	-3.69911	1.58925	5.76199	5.937	4.12304	0.000381673	0.000822972	0.000916424	O	O	O	Down	Down	UP	8.47948e+08	O75534	`CSDE1
O75569	`PRKRA	Interferon-inducible double-stranded RNA-dependent protein kinase activator A	1.06985e+07	9.85615e+06	1.14115e+07	2.58852e+06	3.02506e+06	4.4171e+06	7.42187e+06	5.5603e+06	4.17269e+06	6.86944e+06	5.44736e+06	6.07623e+06	-0.934954	-1.70686	-0.905577	1.71043	2.7059	1.65999	0.0449532	0.0108422	0.0387477		O			Down		7.75447e+07	O75569	`PRKRA
O75586-2	`MED6	Isoform 2 of Mediator of RNA polymerase II transcription subunit 6	1.71169e+06	1.81538e+06	1.79739e+06	2.8922e+06	1.0468e+06	1.65442e+06	3.26666e+06	2.10159e+06	1.49844e+06	1.2347e+06	1.38229e+06	1.50138e+06	0.293722	-0.0523713	0.32232	0.377499	0.0420011	0.303788	0.509183	0.938157	0.554038							2.19029e+07	O75586	`MED6
O75592	`MYCBP2	E3 ubiquitin-protein ligase MYCBP2	196342	402922	281973	1.28609e+06	688821	1.52881e+06	387430	380194	366029	714048	674156	570941	0.4244	1.97465	0.766982	0.637247	1.89531	0.992211	0.314224	0.036702	0.140383		O			UP		7.47775e+06	O75592	`MYCBP2
O75616	`ERAL1	GTPase Era, mitochondrial	6.74899e+06	8.8371e+06	7.7614e+06	1.08887e+07	9.68387e+06	1.09677e+07	8.36114e+06	1.00458e+07	8.48375e+06	3.40391e+06	4.0198e+06	4.34286e+06	0.207457	0.440322	1.42752	0.66813	1.5965	3.55914	0.295668	0.0612602	0.0018758			O			UP	9.3545e+07	O75616	`ERAL1
O75643	`SNRNP200	U5 small nuclear ribonucleoprotein 200 kDa helicase	6.68288e+07	5.41264e+07	5.65736e+07	7.79486e+07	6.92439e+07	6.74278e+07	5.1299e+07	5.4205e+07	5.40894e+07	4.49008e+07	4.21006e+07	4.29587e+07	-0.148076	0.276874	0.721341	0.702255	1.15499	3.3031	0.276809	0.130223	0.00255403							6.81703e+08	O75643	`SNRNP200
O75648	`TRMU	Mitochondrial tRNA-specific 2-thiouridylase 1	1.21565e+06	935693	890765	1.21685e+06	1.07358e+06	1.17441e+06							-3.45284	0.199521	4.1493	1.91282	0.598186	2.75663	0.0326176	0.354341	0.00597543	O		O	Down		UP	6.50695e+06	O75648	`TRMU
O75694	`NUP155	Nuclear pore complex protein Nup155	3.37035e+07	3.43542e+07	2.73281e+07	1.52634e+07	2.15656e+07	1.97367e+07	1.74597e+07	1.31724e+07	1.64054e+07	1.2622e+07	1.31476e+07	1.31771e+07	-1.02268	-0.761363	0.523635	2.48799	1.84841	1.59214	0.0128923	0.0396242	0.0436659	O			Down			2.37936e+08	O75694	`NUP155
O75717	`WDHD1	WD repeat and HMG-box DNA-binding protein 1	1.2501e+06	1.41416e+06	1.43861e+06										-4.18882	-4.14411	0	2.9908	2.85936	NaN	0.0061618	0.00870604	NaN	O	O		Down	Down		4.10287e+06	O75717	`WDHD1
O75718	`CRTAP	Cartilage-associated protein	1.68871e+06	3.84986e+06	7.93957e+06	6.62391e+06	8.23639e+06	7.13429e+06	6.57114e+06	8.46034e+06	7.21788e+06	3.0177e+06	3.16812e+06	3.15319e+06	0.986215	0.971559	1.23019	0.686244	0.677258	3.6892	0.285221	0.306423	0.00162155			O			UP	6.70611e+07	O75718	`CRTAP
O75792	`RNASEH2A	Ribonuclease H2 subunit A	339527	1.18803e+06	2.85e+06	5.0989e+06	4.75517e+06	3.13445e+06	785267	981046	799315	486618	253720	515162	-0.300214	2.01559	3.40754	0.122296	1.0319	3.00625	0.812648	0.161122	0.00397925			O			UP	2.11872e+07	O75792	`RNASEH2A
O75794	`CDC123	Cell division cycle protein 123 homolog				1.18831e+06	1.04683e+06	795231	967758	863480	893175	700454	487323	534777	2.75364	2.88911	0.812688	2.03532	2.0507	1.60418	0.0267028	0.0287702	0.0426535	O	O		UP	UP		7.47734e+06	O75794	`CDC123
O75821	`EIF3G	Eukaryotic translation initiation factor 3 subunit G	1.26574e+07	1.22727e+07	1.30083e+07	2.7855e+07	2.05035e+07	2.45065e+07	1.8396e+07	1.60354e+07	1.66257e+07	1.51331e+07	1.48252e+07	1.42929e+07	0.426403	0.930702	0.708639	2.57739	2.69005	2.25427	0.0112674	0.0111154	0.0134256							2.06112e+08	O75821	`EIF3G
O75822	`EIF3J	Eukaryotic translation initiation factor 3 subunit J	8.65363e+06	2.4767e+07	2.28655e+07	2.10217e+07	1.25685e+07	1.44776e+07	1.98959e+07	1.86163e+07	1.87375e+07	1.84462e+07	1.90973e+07	1.96464e+07	0.167333	-0.11915	-0.285144	0.125393	0.0784074	0.5687	0.807596	0.886261	0.325361							2.18794e+08	O75822	`EIF3J
O75844	`ZMPSTE24	CAAX prenyl protease 1 homolog	1.0678e+06	55494.7	1.81871e+06	937840	947490	300082	14262.8	57992.7	35100.2	12885.8	14775.8	15409.2	-3.95267	0.435658	5.49059	1.11033	0.0937079	3.22928	0.133552	0.863563	0.00285063			O			UP	5.27785e+06	O75844	`ZMPSTE24
O75874	`IDH1	Isocitrate dehydrogenase [NADP] cytoplasmic	1.00811e+06	545987	959406	1.30521e+06	905383	1.04011e+06	1.1173e+06	990114	1.03888e+06	687187	777575	885598	0.373966	0.406267	0.45902	0.577973	0.55819	1.15682	0.35125	0.378488	0.101723							1.12609e+07	O75874	`IDH1
O75907	`DGAT1	Diacylglycerol O-acyltransferase 1				169330	146847	183668							0	1.15825	1.62651	NaN	1.6919	1.02864	NaN	0.0518544	0.130892							499845	O75907	`DGAT1
O75909-4	`CCNK	Isoform 4 of Cyclin-K	1.27746e+06	819320	1.07215e+06	293873	502864	114307	553269	448685	505592	577384	665418	793144	-1.05347	-2.01793	-1.39103	2.16106	1.43915	1.02263	0.0216865	0.0786963	0.132252	O			Down			7.62346e+06	O75909	`CCNK
O75915	`ARL6IP5	PRA1 family protein 3	154160	489874	536589	750034	715406	824371	431813	435488	435169	259573	194866	200699	0.337989	1.14945	1.81512	0.228546	0.922268	3.63641	0.673662	0.195312	0.00171246			O			UP	5.42804e+06	O75915	`ARL6IP5
O75934	`BCAS2	Pre-mRNA-splicing factor SPF27	2.36113e+06	3.2555e+06	2.58692e+06	3.57214e+06	3.11376e+06	3.04388e+06	4.01068e+06	4.73996e+06	5.78252e+06	3.89028e+06	3.73017e+06	4.10751e+06	0.822275	0.25592	-0.272009	1.79196	0.756121	1.52116	0.0392935	0.264324	0.0501005							4.41945e+07	O75934	`BCAS2
O75940	`SMNDC1	Survival of motor neuron-related-splicing factor 30	1.53946e+06	1.8804e+06	1.72299e+06	1.29274e+06	1.09988e+06	1.05888e+06	1.17639e+06	1.26298e+06	1.36584e+06	535789	601624	924670	-0.432467	-0.576018	0.778883	1.84659	2.04395	1.42067	0.0362405	0.0291038	0.060869							1.44617e+07	O75940	`SMNDC1
O75947	`ATP5PD	ATP synthase subunit d, mitochondrial	1.28064e+07	3.10884e+06	6.03454e+06	6.90774e+06	1.38347e+07	1.39662e+07	5.98242e+06	6.31595e+06	6.47487e+06	4.34669e+06	4.13844e+06	4.8054e+06	0.00872231	0.824628	1.31621	0.0048342	0.53548	1.736	0.992642	0.393125	0.0335721			O			UP	8.87222e+07	O75947	`ATP5PD
O75955	`FLOT1	Flotillin-1	1.92014e+06	5.78653e+06	4.01557e+06										-5.65379	-5.57384	0	3.31383	2.5152	NaN	0.00398679	0.0144412	NaN	O	O		Down	Down		1.17222e+07	O75955	`FLOT1
O75964	`ATP5MG	ATP synthase subunit g, mitochondrial	735576	335314	497821	2.16349e+06	2018612	2.02334e+06	607518	748875	662908	562413	545523	633372	0.43215	2.05641	1.83564	0.567003	2.47711	4.818	0.358014	0.0150003	0.000473784		O	O		UP	UP	1.15348e+07	O75964	`ATP5MG
O76003	`GLRX3	Glutaredoxin-3	4.58953e+06	5.41057e+06	4.73064e+06	4.49983e+06	5.27748e+06	4.43251e+06	3.52141e+06	5.93789e+06	4.4565e+06	3.50453e+06	3.85332e+06	4.05579e+06	-0.111382	-0.0527732	0.314178	0.184889	0.185338	1.43941	0.723982	0.737987	0.0587291							5.427e+07	O76003	`GLRX3
O76011	`KRT34	Keratin, type I cuticular Ha4				857037	910420	836102	271414	319662	276895	402509	417014	383048	2.81213	4.39986	1.11431	2.21621	2.95067	4.58762	0.0200193	0.00780971	0.000633468	O	O	O	UP	UP	UP	4.6741e+06	O76011	`KRT34
O76013	`KRT36	Keratin, type I cuticular Ha6	29404.7	31229	11761.3							400951	539325	467232	3.41476	1.69232	-2.70486	2.0725	1.58591	3.61633	0.0250455	0.0622729	0.00176621	O		O	UP		Down	1.4799e+06	O76013	`KRT36
O76021	`RSL1D1	Ribosomal L1 domain-containing protein 1	4.73136e+07	2.32966e+07	2.37463e+07	1.05934e+07	1.39719e+07	8.73577e+06	9.05372e+06	9.08516e+06	1.03988e+07	5.3553e+06	6.09144e+06	6.27025e+06	-1.64516	-1.44646	0.886734	2.06377	1.68643	1.88046	0.0253757	0.052102	0.0262065	O			Down			1.73912e+08	O76021	`RSL1D1
O76031	`CLPX	ATP-dependent Clp protease ATP-binding subunit clpX-like, mitochondrial	420576	448191	481112	3.44197e+06	2.15566e+06	4.14501e+06	885525	350771	551942	3.58395e+06	3.30204e+06	3.02665e+06	0.306243	2.80189	-0.0732956	0.32244	3.21488	0.0901834	0.567694	0.0058357	0.84048		O			UP		2.27934e+07	O76031	`CLPX
O76071	`CIAO1	Probable cytosolic iron-sulfur protein assembly protein CIAO1	1.83497e+06	2.8473e+06	8.45759e+06	1.31086e+06	2.27939e+06	1.75367e+06	1.62576e+06	796148	1.30616e+06	1.0205e+06	931584	817450	-1.56935	-1.02535	0.917767	1.01944	0.669694	1.67853	0.157171	0.31068	0.0374105							2.49814e+07	O76071	`CIAO1
O76080	`ZFAND5	AN1-type zinc finger protein 5	1.04521e+08	1.19445e+08	1.10698e+08	8.3172e+07	7.33211e+07	6.72673e+07	8.49039e+07	9.89045e+07	9.52148e+07	8.85144e+07	8.48661e+07	9.26134e+07	-0.263166	-0.584108	-0.254031	1.416	2.29201	1.24167	0.0757659	0.0198559	0.0860566							1.10344e+09	O76080	`ZFAND5
O76094	`SRP72	Signal recognition particle subunit SRP72	3.33322e+06	7.13038e+06	9.46784e+06	1.19245e+07	6.77231e+06	9.40707e+06	2.95201e+06	3.22426e+06	4.73716e+06	1.97142e+07	3.23662e+06	2.11575e+06	-0.77308	0.585105	0.830807	0.711926	0.503535	0.338139	0.271974	0.415463	0.516459							8.40153e+07	O76094	`SRP72
O94776	`MTA2	Metastasis-associated protein MTA2	1.92327e+07	1.43165e+07	1.63277e+07	2.79406e+07	3.03493e+07	2.88849e+07	1.45958e+07	1.46685e+07	1.37755e+07	1.23942e+07	1.27294e+07	1.28255e+07	-0.202729	0.815259	1.19916	0.734045	2.50679	5.23235	0.261821	0.0145244	0.000343113			O			UP	2.18041e+08	O94776	`MTA2
O94813	`SLIT2	Slit homolog 2 protein	687997	1.48285e+06	1.20636e+06	1.43932e+06	1866680	1.53147e+06	1.56125e+06	1.85442e+06	1.69154e+06	981342	882608	526863	0.664167	0.580424	1.05753	0.915657	0.763434	1.61676	0.189187	0.260798	0.0419144			O			UP	1.57127e+07	O94813	`SLIT2
O94826	`TOMM70	Mitochondrial import receptor subunit TOM70	2.41588e+06	1.83367e+06	1.23746e+06	1.98907e+06	1.82522e+06	2.05504e+06	2.10719e+06	1.66689e+06	1.54529e+06	582323	855128	900297	-0.00476646	0.148224	1.35225	0.00502479	0.200613	2.56463	0.992621	0.722015	0.007992			O			UP	1.90135e+07	O94826	`TOMM70
O94855-2	`SEC24D	Isoform 2 of Protein transport protein Sec24D	1.58299e+07	1.79811e+07	1.97295e+07	7.20988e+06	2.39811e+06	1.35024e+06	1.00143e+06	2.03046e+06	1.3985e+06	263984	263257	260519	-3.64918	-2.63673	3.44419	3.53356	1.67653	2.08117	0.00296055	0.0531919	0.0181304	O		O	Down		UP	6.9717e+07	O94855	`SEC24D
O94874	`UFL1	E3 UFM1-protein ligase 1	341606	1.01953e+06	892835	2.6637e+06	2.90266e+06	2.76852e+06	751749	555105	661194	426853	402272	476034	-0.0574919	2.03505	2.67758	0.0380313	1.82249	5.33064	0.938429	0.0411544	0.00031673		O	O		UP	UP	1.38621e+07	O94874	`UFL1
O94905	`ERLIN2	Erlin-2	1.88312e+06	1.53991e+06	1.57203e+06	6.84841e+06	4.8078e+06	6.87537e+06	2.1778e+06	2.41998e+06	1.94482e+06	676603	743599	764480	0.389635	1.878	3.06702	1.40151	3.19273	4.16517	0.0777622	0.0059585	0.000895944		O	O		UP	UP	3.22539e+07	O94905	`ERLIN2
O94906	`PRPF6	Pre-mRNA-processing factor 6	3.29649e+06	6.67635e+06	9.84564e+06	4.40403e+06	1.0527e+07	6.20023e+06	3.06652e+06	4.71097e+06	2.76326e+06	761852	1.4537e+06	1.14536e+06	-0.813494	0.135895	2.60802	0.71712	0.0814869	2.33544	0.26984	0.883108	0.0117535			O			UP	5.48514e+07	O94906	`PRPF6
O94925	`GLS	Glutaminase kidney isoform, mitochondrial	2.8139e+06	1.39594e+06	2.85592e+06	799977	593283	691016	1.01532e+06	791768	906018	466292	639623	538901	-1.31502	-1.69872	0.342976	1.67824	2.02555	0.881162	0.0474717	0.0296581	0.17413	O	O		Down	Down		1.3508e+07	O94925	`GLS
O94952	`FBXO21	F-box only protein 21	350498	1.45656e+06	2.15408e+06				2.11676e+06	1.28011e+06	1.11357e+06	1.06593e+06	1.0038e+06	964511	0.485397	-3.25062	-3.22007	0.224663	1.6469	2.79699	0.676872	0.0557788	0.00562074			O			Down	1.15058e+07	O94952	`FBXO21
O94979	`SEC31A	Protein transport protein Sec31A	5.41387e+08	2.36403e+08	6.42937e+08	2.39277e+08	2.11177e+08	2.22561e+08	1.93307e+08	1.97502e+08	1.63795e+08	1.03063e+08	1.11878e+08	1.0176e+08	-1.23931	-0.957081	1.08691	1.28105	1.00069	4.05858	0.0965643	0.169591	0.000985394			O			UP	2.96505e+09	O94979	`SEC31A
O94992	`HEXIM1	Protein HEXIM1				900349	1451740	797368	447015	684556	591989	541026	560738	397957	2.92712	3.76858	1.0366	2.21099	2.5208	1.55468	0.0200918	0.014299	0.0468663	O	O	O	UP	UP	UP	6.37274e+06	O94992	`HEXIM1
O95071	`UBR5	E3 ubiquitin-protein ligase UBR5	5.96314e+06	3.5972e+06	5.38062e+06	3.66458e+06	6.50172e+06	2.9569e+06	7.77274e+06	9.89312e+06	9.25686e+06	7.35721e+06	7.97386e+06	7.98981e+06	0.874884	-0.237389	-0.911348	1.62868	0.229208	1.25252	0.0516871	0.687227	0.084534							7.83078e+07	O95071	`UBR5
O95155-4	`UBE4B	Isoform 4 of Ubiquitin conjugation factor E4 B	311329	348304	275583	850676	1.00112e+06	733858	284756	296459	304628	238076	166454	201777	-0.0722205	1.46213	2.09611	0.28707	3.07797	3.3507	0.607467	0.00680904	0.00239879		O	O		UP	UP	5.01302e+06	O95155	`UBE4B
O95163	`ELP1	Elongator complex protein 1	4.04547e+06	3.75907e+06	5.27068e+06	3.72337e+06	4.32521e+06	5.22422e+06	4.2775e+06	4.29371e+06	4.56229e+06	3.27054e+06	3.54454e+06	4.03895e+06	0.0213598	0.0233065	0.281827	0.0484567	0.038653	0.778467	0.922003	0.94259	0.212224							5.03356e+07	O95163	`ELP1
O95197	`RTN3	Reticulon-3	2.73057e+06	8.16759e+06	3.43667e+07	9.7397e+06	5.77581e+06	3.41792e+06	1.39749e+06	1.18841e+06	2.09911e+06	1.49111e+06	1.29459e+06	1.3783e+06	-2.59347	-0.66501	2.05842	1.12335	0.22745	2.02379	0.130549	0.689505	0.0201415			O			UP	7.30473e+07	O95197	`RTN3
O95199	`RCBTB2	RCC1 and BTB domain-containing protein 2	5.82266e+06	7.46108e+06	7.30299e+06	6.0115e+06	7.29335e+06	6.16907e+06	6.57457e+06	7.42965e+06	7.97152e+06	7.19788e+06	5.48933e+06	6.19264e+06	0.098498	-0.0767307	0.0482006	0.28283	0.205971	0.123275	0.611881	0.716168	0.786601							8.09163e+07	O95199	`RCBTB2
O95202	`LETM1	Mitochondrial proton/calcium exchanger protein	1.0334e+06	875074	1.62067e+06	2.88153e+06	3.90573e+06	3.10789e+06							-3.39838	1.52563	6.23633	2.51224	2.16959	2.77815	0.0124752	0.0237666	0.00580908	O	O	O	Down	UP	UP	1.34243e+07	O95202	`LETM1
O95218	`ZRANB2	Zinc finger Ran-binding domain-containing protein 2	158782	162076	179868										-1.06155	-0.661437	0	0.487874	0.582835	NaN	0.413914	0.361772	NaN							500725	O95218	`ZRANB2
O95232	`LUC7L3	Luc7-like protein 3							613974	695883	639609	909737	593243	933872	3.05319	0	-3.25957	1.52615	NaN	3.92963	0.0622663	NaN	0.00110766			O			Down	4.38632e+06	O95232	`LUC7L3
O95292	`VAPB	Vesicle-associated membrane protein-associated protein B/C	2.72236e+06	2.88589e+06	2.39608e+06	2.76519e+06	3.2744e+06	2.76546e+06	7.15301e+06	7.24503e+06	6.9866e+06	1.31911e+06	1.15224e+06	1.24733e+06	1.42186	0.137193	1.24109	4.21487	0.532663	3.63213	0.00131036	0.3948	0.00172408	O		O	UP		UP	4.19127e+07	O95292	`VAPB
O95347	`SMC2	Structural maintenance of chromosomes protein 2	2.44968e+07	2.46153e+07	2.95825e+07	3.88593e+07	5.18533e+07	2.97182e+07	2.58093e+07	1.50993e+07	1.7513e+07	1.96966e+07	2.0424e+07	2.12338e+07	-0.46203	0.582385	0.936491	0.869117	1.10163	1.7932	0.205402	0.143408	0.0303685							3.18901e+08	O95347	`SMC2
O95372	`LYPLA2	Acyl-protein thioesterase 2	616363	122432	839687				282547	212789	289888	31386.3	156563	96301	-0.620734	-1.91167	0.443342	0.287048	0.742657	0.156544	0.607467	0.27045	0.73856							2.64796e+06	O95372	`LYPLA2
O95373	`IPO7	Importin-7	1.37199e+07	1.63494e+07	1.15126e+07	2.62102e+07	3.19785e+07	2.85829e+07	1.61454e+07	2.81705e+07	2.28431e+07	8.95353e+06	1.02606e+07	9.75242e+06	0.66945	1.07122	1.5803	1.14072	2.50773	4.01208	0.126238	0.0145209	0.00103826		O	O		UP	UP	2.24479e+08	O95373	`IPO7
O95376	`ARIH2	E3 ubiquitin-protein ligase ARIH2				809814	787708	798769	559748	332783	408357	334109	322749	341949	2.06721	2.98182	1.26284	2.80755	4.32284	5.91444	0.00820362	0.00260667	0.000234788	O	O	O	UP	UP	UP	4.69599e+06	O95376	`ARIH2
O95394-4	`PGM3	Isoform 3 of Phosphoacetylglucosamine mutase							437989	235176	264563	176893	231274	183172	3.02098	0	-1.96966	1.45757	NaN	1.98022	0.0705356	NaN	0.0217656			O			Down	1.52907e+06	O95394	`PGM3
O95425	`SVIL	Supervillin	343266	844313	1.86044e+07	298907	296474	319973	1.02855e+06	1.08358e+06	983018	318333	409432	218724	-0.766369	-2.52368	-0.00257174	0.165458	0.654448	0.00317129	0.749859	0.319855	0.994795							2.47489e+07	O95425	`SVIL
O95429	`BAG4	BAG family molecular chaperone regulator 4	3.37383e+06	2.12196e+06	1.30832e+06	7.48407e+06	3.01251e+06	5.32976e+06	2.28918e+06	1.76839e+06	1.89639e+06	704523	432863	597837	-0.0956593	1.22712	3.12144	0.0825263	1.04838	2.69911	0.868431	0.156927	0.00647238			O			UP	3.03196e+07	O95429	`BAG4
O95433	`AHSA1	Activator of 90 kDa heat shock protein ATPase homolog 1	550517	3.10381e+06	868990	2.04024e+06	1.42061e+06	874867	1.13659e+06	1.22578e+06	1.19112e+06	99203.4	353629	211218	0.0534738	0.25736	2.80625	0.0239313	0.112956	1.92844	0.964302	0.838727	0.0240431			O			UP	1.30766e+07	O95433	`AHSA1
O95456	`PSMG1	Proteasome assembly chaperone 1	8.48328e+08	3.08215e+08	1.24162e+09	2.91157e+08	8.50462e+08	7.42302e+08	9.77638e+08	1.05932e+09	1.03478e+09	8.94029e+08	9.07923e+08	9.14214e+08	0.5743	-0.273556	-0.671124	0.405304	0.130186	0.620533	0.483826	0.813877	0.293469							1.007e+10	O95456	`PSMG1
O95486	`SEC24A	Protein transport protein Sec24A	5.78576e+06	6.02539e+06	7.9744e+06	1.01764e+07	1.11983e+07	9.07775e+06	2.90408e+06	2.55257e+06	2.65729e+06	169856	237155	239950	-1.27298	0.631919	5.5692	2.9156	1.6892	5.13606	0.00701788	0.05188	0.00035954	O		O	Down		UP	5.89989e+07	O95486	`SEC24A
O95487-3	`SEC24B	Isoform 3 of Protein transport protein Sec24B	5.72697e+06	4.35442e+06	5.23398e+06	5.11517e+06	9.03277e+06	1.11943e+07	1.34772e+07	9.37909e+06	5.92839e+06	1.01063e+07	3.44036e+06	3.32778e+06	0.840458	0.662162	0.720115	1.09158	0.863578	0.503795	0.13821	0.218946	0.37001							8.63167e+07	O95487	`SEC24B
O95490-6	`ADGRL2	Isoform 6 of Adhesion G protein-coupled receptor L2	7.51983e+06	1.01745e+06	1.64918e+06										-4.92634	-4.14795	0	2.26119	1.91755	NaN	0.0186056	0.0352794	NaN	O	O		Down	Down		1.01865e+07	O95490	`ADGRL2
O95573	`ACSL3	Long-chain-fatty-acid--CoA ligase 3				462380	367887	634513	283017	296099	229800				2.20004	3.02892	1.96993	1.9336	2.31182	2.38539	0.0313716	0.0192224	0.0109029	O	O	O	UP	UP	UP	2.2737e+06	O95573	`ACSL3
O95602	`POLR1A	DNA-directed RNA polymerase I subunit RPA1	1.01601e+06	1.29899e+06	741436				411493	300506	384172	638295	424728	204914	-1.45483	-3.30114	-1.92157	2.23212	2.14699	1.16749	0.0194542	0.0245285	0.0997761	O	O		Down	Down		5.42054e+06	O95602	`POLR1A
O95613	`PCNT	Pericentrin	267192	162436	142854	180454	138030	358867							-0.62596	0.175924	0.853438	0.466308	0.130813	0.709404	0.43066	0.813074	0.244396							1.24983e+06	O95613	`PCNT
O95625	`ZBTB11	Zinc finger and BTB domain-containing protein 11	6.17252e+07	3.89868e+06	4.28579e+06	1.94433e+06	1.92152e+06	2.05755e+06	1.69462e+06	1.86436e+06	1.23404e+06	1.23471e+06	1.43686e+06	2.24938e+06	-2.68244	-2.35596	0.315278	0.952211	0.836618	0.530921	0.177935	0.228308	0.350709							8.55471e+07	O95625	`ZBTB11
O95684	`FGFR1OP	FGFR1 oncogene partner							537278	356130	578973	507657	382910	518399	2.19496	0	-1.8231	1.05048	NaN	2.88588	0.148706	NaN	0.00478384			O			Down	2.88135e+06	O95684	`FGFR1OP
O95707	`POP4	Ribonuclease P protein subunit p29							227251	236658	215544	361142	290280	341110	1.93053	0	-0.84632	2.35398	NaN	0.810792	0.0158536	NaN	0.199221	O			UP			1.67199e+06	O95707	`POP4
O95714	`HERC2	E3 ubiquitin-protein ligase HERC2	9.4747e+07	7.38544e+07	1.09056e+08	6.40489e+07	7.69957e+07	9.07327e+07	9.42308e+07	9.03776e+07	9.57569e+07	4.66983e+07	4.52681e+07	4.5166e+07	0.0319265	-0.256728	0.742825	0.0669743	0.513276	2.1528	0.89398	0.408943	0.0159391							9.26932e+08	O95714	`HERC2
O95721	`SNAP29	Synaptosomal-associated protein 29	77059.3	5262.93	33222				183137	115367	190110	115781	93741.2	102532	2.73991	2.23663	0.113976	1.10436	0.731636	0.0480009	0.135107	0.275935	0.912845							916213	O95721	`SNAP29
O95747	`OXSR1	Serine/threonine-protein kinase OSR1	556591	660268	563221	1.03596e+06	870742	1.25019e+06	876248	929302	892283	557730	571997	528802	0.603874	0.815283	0.913638	2.71597	2.05867	2.3895	0.00931088	0.0283607	0.0108729							9.29333e+06	O95747	`OXSR1
O95757	`HSPA4L	Heat shock 70 kDa protein 4L	2.48928e+06	2.85234e+06	2.70245e+06	4.85322e+06	4.82911e+06	4.68431e+06	3.62747e+06	3.95941e+06	4.20725e+06	3.37221e+06	3.3926e+06	3.42624e+06	0.551662	0.838798	0.495275	2.54894	3.83872	5.05111	0.0118063	0.0034967	0.000368335							4.43959e+07	O95757	`HSPA4L
O95782	`AP2A1	AP-2 complex subunit alpha-1	1.34384e+06	1.09389e+06	1.36182e+06				445096	400024	391499				-1.61465	-3.24673	0	3.7931	1.94205	NaN	0.00211797	0.0340284	NaN	O	O		Down	Down		5.03617e+06	O95782	`AP2A1
O95785	`WIZ	Protein Wiz	419115	365373	322739	249022	178121	296292				2.38826e+06	2.24598e+06	1.91629e+06	-0.239831	-0.636978	-3.20375	0.222936	1.23913	3.7733	0.678882	0.111258	0.00145623			O			Down	8.3812e+06	O95785	`WIZ
O95786	`DDX58	Probable ATP-dependent RNA helicase DDX58				3.23626e+06	365173	390348				153146	165194	155387	0	2.96607	2.29156	NaN	1.28472	1.04087	NaN	0.10272	0.128078							4.46551e+06	O95786	`DDX58
O95793	`STAU1	Double-stranded RNA-binding protein Staufen homolog 1	1.22239e+07	1.40239e+07	1.57369e+07	1.42079e+07	1.46986e+07	1.33972e+07	1.48707e+07	1.50924e+07	1.66528e+07	1.30286e+07	1.28794e+07	1.39164e+07	0.156771	0.0175215	0.0869204	0.598928	0.0537329	0.764496	0.338417	0.920648	0.218467							1.70729e+08	O95793	`STAU1
O95816	`BAG2	BAG family molecular chaperone regulator 2	3.17416e+07	2.14892e+07	2.93994e+07	6.29198e+06	6.22588e+06	4.97684e+06	1.13572e+07	1.13868e+07	1.14961e+07	1.0846e+07	1.08119e+07	1.16421e+07	-1.25122	-2.22818	-0.935965	2.71976	3.39527	2.8968	0.00925195	0.00497823	0.00473759	O	O		Down	Down		1.67665e+08	O95816	`BAG2
O95817	`BAG3	BAG family molecular chaperone regulator 3	2.11779e+06	1.68555e+06	4.77312e+06	1.75842e+06	2.57119e+06	3.44342e+06	3.19642e+06	2.19356e+06	2.30407e+06	1.9233e+06	1.40239e+06	1.2955e+06	-0.0255953	-0.0433839	0.718526	0.0174716	0.0272008	1.02118	0.973101	0.960799	0.132619							2.86647e+07	O95817	`BAG3
O95831	`AIFM1	Apoptosis-inducing factor 1, mitochondrial	2.96354e+08	2.80634e+08	2.51122e+08	1.70962e+08	2.62142e+08	2.3408e+08	2.93852e+08	3.07686e+08	3.1925e+08	2.84568e+08	2.66507e+08	2.75818e+08	0.155612	-0.331126	-0.331881	0.928152	0.772696	0.824704	0.185866	0.256187	0.194296							3.24298e+09	O95831	`AIFM1
O95881	`TXNDC12	Thioredoxin domain-containing protein 12							832336	751886	713701	592408	604697	539113	3.02509	0	-2.14752	3.03562	NaN	1.05476	0.00571515	NaN	0.12463	O			UP			4.03414e+06	O95881	`TXNDC12
O95900	`TRUB2	Mitochondrial mRNA pseudouridine synthase TRUB2	3.31889e+06	3.75853e+06	2.45376e+06	1.73699e+06	2.74079e+06	2.0579e+06	2.4355e+06	2.05537e+06	2.15321e+06	257643	341570	284877	-0.50192	-0.547838	2.87008	1.19929	0.968304	3.65528	0.11285	0.179558	0.00168115			O			UP	2.3595e+07	O95900	`TRUB2
O95983	`MBD3	Methyl-CpG-binding domain protein 3	7.36837e+06	1.83284e+06	1.52375e+06	4.06615e+06	1.41514e+06	1.34599e+06	1.02679e+06	1.2903e+06	1.72387e+06	699828	1.3362e+06	890188	-1.05719	-0.469929	1.07263	0.635983	0.204807	0.848709	0.314961	0.717399	0.185653							2.45194e+07	O95983	`MBD3
O96005	`CLPTM1	Cleft lip and palate transmembrane protein 1				1.33015e+06	1.00106e+06	1.06437e+06	571494	447503	319982	627169	350115	592432	1.05679	2.42822	1.14852	0.997724	2.23968	1.75218	0.163744	0.0211735	0.0326926		O	O		UP	UP	6.30428e+06	O96005	`CLPTM1
O96008	`TOMM40	Mitochondrial import receptor subunit TOM40 homolog	976470	836299	796286	619450	544819	385923	68773.7	68994.8	75146.2				-3.61087	-0.773269	2.4035	5.48822	1.59548	2.0162	0.000419315	0.0613439	0.0204062	O		O	Down		UP	4.37216e+06	O96008	`TOMM40
O96019	`ACTL6A	Actin-like protein 6A	3.30831e+08	3.57572e+08	3.39376e+08	2.79666e+08	3.36501e+08	2.98381e+08	4.32643e+08	4.38598e+08	4.58471e+08	1.38324e+08	1.41699e+08	1.54491e+08	0.371897	-0.171915	1.07102	3.06443	0.947753	3.50754	0.00556339	0.186581	0.00197371			O			UP	3.70655e+09	O96019	`ACTL6A
P00338-3	`LDHA	Isoform 3 of L-lactate dehydrogenase A chain	9.44667e+07	5.77444e+07	3.06851e+07	5.03758e+07	5.4262e+07	5.4347e+07	2.53614e+07	2.55136e+07	2.50678e+07	1.90081e+07	1.75412e+07	1.60507e+07	-1.12243	-0.0573858	1.59829	1.12411	0.0414913	4.44914	0.130497	0.938414	0.000711629			O			UP	4.70424e+08	P00338	`LDHA
P00367	`GLUD1	Glutamate dehydrogenase 1, mitochondrial	6.72093e+06	1.67223e+07	1.02801e+07	1.66345e+07	2.51741e+07	2.72407e+07	1.32439e+07	1.22313e+07	1.25755e+07	1.08909e+07	1.02359e+07	9.69266e+06	0.272718	1.10117	1.13338	0.28896	1.17838	2.1303	0.60539	0.124768	0.0166765			O			UP	1.71643e+08	P00367	`GLUD1
P00387-3	`CYB5R3	Isoform 3 of NADH-cytochrome b5 reductase 3	6.08003e+06	3.35847e+06	1.91775e+06	2.34333e+06	3.33921e+06	4.19815e+06	3.67555e+06	3.73069e+06	3.78258e+06	2.05533e+06	2.09555e+06	1.84075e+06	0.135159	-0.0844898	0.68361	0.100973	0.0539894	1.27486	0.842611	0.920502	0.0809911							3.84174e+07	P00387	`CYB5R3
P00390	`GSR	Glutathione reductase, mitochondrial	3.13712e+06	3.06097e+06	2.5313e+06	4.10384e+06	6.5632e+06	5.81826e+06	2.91007e+06	3.0892e+06	2.85e+06	2.08113e+06	1.91644e+06	2.10843e+06	0.025315	0.896219	1.40667	0.0865145	1.78335	2.6058	0.863506	0.044184	0.00753605			O			UP	4.017e+07	P00390	`GSR
P00403	`MT-CO2	Cytochrome c oxidase subunit 2				1.41578e+06	1.86117e+06	1.96204e+06	1.01761e+06	1.10149e+06	1.34727e+06	685449	947294	939000	4.26786	4.85969	1.02799	2.1689	2.36455	2.0801	0.0213661	0.0176892	0.0181583	O	O	O	UP	UP	UP	1.12771e+07	P00403	`MT-CO2
P00441	`SOD1	Superoxide dismutase [Cu-Zn]	4.90264e+06	4.33154e+06	4.50344e+06	1.49122e+07	3.9314e+06	2.51574e+07	7.12954e+06	7.92026e+06	5.13637e+06	4.05713e+06	4.97959e+06	3.02497e+06	0.533546	1.31564	1.53099	1.28053	0.757055	0.864105	0.0966047	0.263921	0.179874							8.99865e+07	P00441	`SOD1
P00491	`PNP	Purine nucleoside phosphorylase	2.68522e+06	3.11399e+06	4.05375e+06	4.56627e+06	4787397	3.93262e+06	4.04688e+06	4.31494e+06	4.54499e+06	3.29516e+06	3.05248e+06	3.08436e+06	0.409122	0.447562	0.490147	1.06588	1.08645	2.21977	0.144304	0.147442	0.0142141							4.54781e+07	P00491	`PNP
P00492	`HPRT1	Hypoxanthine-guanine phosphoribosyltransferase	2.48081e+07	1.73344e+07	5.11058e+06	8.90018e+06	1.0581e+07	1.18136e+07	1.00771e+07	1.06837e+07	1.39725e+07	6.70663e+06	9.7054e+06	9.33169e+06	-0.18231	-0.327394	0.291032	0.0922063	0.177589	0.63469	0.856274	0.749166	0.284783							1.39025e+08	P00492	`HPRT1
P00505	`GOT2	Aspartate aminotransferase, mitochondrial	1.85999e+07	1.36684e+07	1.65235e+07	1.36657e+07	1.49715e+07	1.70133e+07	2.1401e+07	4.03792e+07	3.5295e+07	2.36574e+07	2.84618e+07	3.1732e+07	0.953367	-0.0904058	-0.872606	1.44228	0.222435	2.3209	0.0722054	0.694765	0.0119259							2.75369e+08	P00505	`GOT2
P00558	`PGK1	Phosphoglycerate kinase 1	3.03703e+07	3.35482e+07	3.90921e+07	1.90766e+07	2.94569e+07	2.3388e+07	3.56284e+07	4.13809e+07	3.9906e+07	2.61308e+07	2.49257e+07	2.46858e+07	0.187609	-0.533199	-0.0969632	0.68677	1.19482	0.204859	0.285041	0.12108	0.67146							3.6759e+08	P00558	`PGK1
P00846	`MT-ATP6	ATP synthase subunit a							226742	265648	179203				1.97168	0	0	1.36085	NaN	NaN	0.0836907	NaN	NaN							671593	P00846	`MT-ATP6
P00918	`CA2	Carbonic anhydrase 2	1.53954e+07	1.81551e+07	1.52945e+07	7.81153e+06	7.12931e+06	6.43039e+06	1.58918e+07	1.87082e+07	1.77146e+07	8.63803e+06	8.94482e+06	9.25847e+06	0.100335	-1.19246	-0.332751	0.398681	3.31787	1.74337	0.489887	0.00529813	0.0332604		O			Down		1.49372e+08	P00918	`CA2
P00966	`ASS1	Argininosuccinate synthase	2.13136e+06	2.57796e+06	2.13157e+06				952215	1.28077e+06	1.20968e+06	855318	900625	1.21088e+06	-0.996309	-4.70209	-3.48532	2.47249	3.09046	2.55016	0.0132201	0.00675337	0.00821275		O	O		Down	Down	1.32504e+07	P00966	`ASS1
P01023	`A2M	Alpha-2-macroglobulin	1.23e+06	1.15904e+06	1.23936e+06	720080	6.59298e+06	6.13593e+06	1.08761e+06	1.22273e+06	1.27045e+06	647522	584114	658156	-0.0215263	1.34775	2.29021	0.104753	0.571828	1.02457	0.837528	0.369412	0.131816							2.2548e+07	P01023	`A2M
P01876	`IGHA1	Immunoglobulin heavy constant alpha 1							698453	683455	841375	1.49325e+06	2.05074e+06	1.95496e+06	2.8172	0	-4.38602	2.18493	NaN	2.977	0.0208808	NaN	0.00417189	O		O	UP		Down	7.72223e+06	P01876	`IGHA1
P01891	`HLA-A	HLA class I histocompatibility antigen, A-68 alpha chain				841019	1.04051e+06	871630	1.21029e+06	1.03254e+06	1.38375e+06	782738	866520	886045	3.96683	3.57321	0.114643	4.30376	4.24262	0.449583	0.00128367	0.00275925	0.412316	O	O		UP	UP		8.91505e+06	P01891	`HLA-A
P02533	`KRT14	Keratin, type I cytoskeletal 14	7.38126e+07	8.19506e+07	6.61354e+07	6.6948e+07	4.88783e+07	4.78547e+07	9.04431e+07	8.76952e+07	8.43322e+07	2.21721e+08	2.08462e+08	2.37277e+08	0.247182	-0.451049	-2.04333	1.23553	1.17627	3.60525	0.105537	0.125085	0.00178895			O			Down	1.31551e+09	P02533	`KRT14
P02538	`KRT6A	Keratin, type II cytoskeletal 6A	2.79979e+08	1.60867e+08	1.4251e+08	1.51353e+08	1.88914e+08	1.94691e+08	1.43768e+08	1.33909e+08	1.2733e+08	2.75189e+08	2.84511e+08	2.91266e+08	-0.462893	-0.0684745	-0.678139	0.693138	0.0749342	2.35631	0.281377	0.891807	0.0114073							2.37429e+09	P02538	`KRT6A
P02545-2	`LMNA	Isoform C of Prelamin-A/C	2.62452e+06	3.5026e+06	2.27446e+06	3.79494e+06	3.77255e+06	4.72395e+06	3.71558e+06	3.14421e+06	3.73812e+06	2.44679e+06	2.18264e+06	2.71421e+06	0.354198	0.564536	0.740705	0.817511	1.24998	2.21113	0.226458	0.10939	0.0144259							3.86346e+07	P02545	`LMNA
P02647	`APOA1	Apolipoprotein A-I	387225	253405	664570	582627	510312	538652	557014	563113	531902	330915	275303	406739	0.451754	0.432089	0.703908	0.487634	0.459012	1.8268	0.413924	0.452565	0.0285872							5.60178e+06	P02647	`APOA1
P02768	`ALB	Serum albumin	1.16687e+06	2.42127e+06	1.88794e+06	219926	259362	194255	2.89693e+06	2.50524e+06	977143	4.2747e+06	3.32439e+06	3.9418e+06	0.136966	-2.97036	-4.10121	0.0835026	3.06456	4.84756	0.866859	0.00681577	0.000467401		O	O		Down	Down	2.40698e+07	P02768	`ALB
P02786	`TFRC	Transferrin receptor protein 1	2.71634e+07	3.57086e+07	2.62885e+07	1.71323e+07	1.42236e+07	1.97127e+07	1.73812e+07	1.54663e+07	1.60133e+07	9.56782e+06	1.19679e+07	1.23161e+07	-0.855483	-0.802748	0.589383	2.34421	1.83044	1.52475	0.0160236	0.0406545	0.049827							2.22942e+08	P02786	`TFRC
P02788	`LTF	Lactotransferrin	1.15753e+06	834224	725217				711688	795194	791970	1.09882e+06	882815	741284	-0.214609	-3.62369	-3.63642	0.446534	2.8095	2.86464	0.446283	0.00940829	0.00494609		O	O		Down	Down	7.73874e+06	P02788	`LTF
P02794	`FTH1	Ferritin heavy chain	732364	1.49641e+06	2.45116e+06	2.18115e+06	1.88104e+06	2.46563e+06	730634	1.33016e+06	1.4073e+06	1.52104e+06	1.60895e+06	1.82426e+06	-0.324618	0.637656	0.393363	0.213838	0.543578	1.34348	0.687745	0.38739	0.0707255							1.96301e+07	P02794	`FTH1
P04035-3	`HMGCR	Isoform 3 of 3-hydroxy-3-methylglutaryl-coenzyme A reductase	1.82544e+06	1.98433e+06	2.09929e+06	645548	853898	1.00028e+06	2.56717e+06	2.71742e+06	2.49224e+06	1.3398e+06	1.25973e+06	1.30489e+06	0.397687	-1.26189	-0.665972	2.34524	2.54206	1.63158	0.016009	0.0139674	0.0407552		O			Down		2.009e+07	P04035	`HMGCR
P04040	`CAT	Catalase	1.9466e+06	5.02266e+06	4.45504e+06	5.78238e+06	5.45549e+06	8.61098e+06	6.692e+06	4.89541e+06	7.15269e+06	6.11516e+06	5.92336e+06	5.83802e+06	0.80917	0.880236	0.120422	0.810743	0.857598	0.226635	0.229588	0.221133	0.643523							6.78898e+07	P04040	`CAT
P04049-2	`RAF1	Isoform 2 of RAF proto-oncogene serine/threonine-protein kinase	321931	357458	403327							245903	247818	232667	-2.44082	-1.9336	-1.36332	3.50919	1.8835	1.425	0.00305997	0.0372389	0.0603761	O	O		Down	Down		1.8091e+06	P04049	`RAF1
P04075-2	`ALDOA	Isoform 2 of Fructose-bisphosphate aldolase A	6.60568e+07	1.75911e+08	7.02031e+07	1.01802e+08	5.714e+07	5.36515e+07	5.99412e+07	6.95835e+07	6.82893e+07	4.37006e+07	4.44736e+07	4.54917e+07	-0.506019	-0.462068	0.606535	0.47498	0.353474	0.964445	0.423921	0.543375	0.148797							8.56243e+08	P04075	`ALDOA
P04080	`CSTB	Cystatin-B	1.91638e+06	1.1511e+06	1.81898e+06	945135	820627	794569	1.531e+06	1.45109e+06	1.55432e+06				-0.0722129	-0.900964	3.31925	0.111013	1.66736	2.58139	0.828846	0.0537642	0.00780391			O			UP	1.19832e+07	P04080	`CSTB
P04114	`APOB	Apolipoprotein B-100	8.18273e+06	7.77094e+06	7.13637e+06	9.59386e+06	8.70591e+06	9.08983e+06	1.26778e+07	9.41258e+06	1.54356e+07	7.84628e+06	7.59748e+06	6.60202e+06	0.673716	0.247499	0.315974	1.45354	1.61019	1.66241	0.0708912	0.0599605	0.0385961							1.10051e+08	P04114	`APOB
P04150-3	`NR3C1	Isoform Alpha-2 of Glucocorticoid receptor	11303.7	46157.7	67089.1	143991	100019	110531							1.23661	1.83568	0.00320244	0.473304	1.08177	0.00344089	0.424891	0.14846	0.994753							479092	P04150	`NR3C1
P04181	`OAT	Ornithine aminotransferase, mitochondrial	9.2812e+06	6.52667e+06	6.26479e+06	1.18469e+07	1.15282e+07	1.06624e+07	5.85661e+06	6.04893e+06	6.52201e+06	3.80796e+06	3.54625e+06	3.72457e+06	-0.238621	0.646687	1.61853	0.571389	1.59732	5.10882	0.355399	0.0612602	0.00035954			O			UP	8.56164e+07	P04181	`OAT
P04259	`KRT6B	Keratin, type II cytoskeletal 6B	2.20488e+07	8.58803e+06	4.75429e+06	2.446e+06	2.15163e+06	2.75294e+06	4.6899e+06	4.01695e+06	2.37543e+06	2.98627e+06	2.57143e+06	2.37507e+06	-1.44345	-1.98579	-0.110686	0.951951	1.41678	0.321719	0.177935	0.081888	0.534357							6.17567e+07	P04259	`KRT6B
P04264	`KRT1	Keratin, type II cytoskeletal 1	2.67409e+09	2.01362e+09	1.86024e+09	2.709e+09	2.22391e+09	1.9833e+09	4.06771e+09	4.22366e+09	4.36025e+09	7.33254e+09	7.60701e+09	7.36731e+09	0.967598	0.0848122	-1.70134	2.4081	0.153704	3.67441	0.014537	0.782015	0.00166003			O			Down	4.84226e+10	P04264	`KRT1
P04279	`SEMG1	Semenogelin-1	1.59069e+06	1.80122e+06	2.17662e+06	1.00481e+06	1.11293e+06	1.16862e+06				1.13785e+06	1.25104e+06	1.23202e+06	-3.50376	-0.751542	-0.141455	3.21235	2.16643	0.854434	0.00455595	0.023898	0.183622	O			Down			1.24758e+07	P04279	`SEMG1
P04406	`GAPDH	Glyceraldehyde-3-phosphate dehydrogenase	1.40977e+08	1.70017e+08	1.22368e+08	1.88454e+08	1.40962e+08	1.74646e+08	1.42509e+08	1.47599e+08	1.40455e+08	1.20223e+08	1.07471e+08	1.14293e+08	0.00349998	0.220529	0.550514	0.00827661	0.52078	1.83281	0.988378	0.403052	0.0282844							1.70997e+09	P04406	`GAPDH
P04632	`CAPNS1	Calpain small subunit 1	2.6674e+06	1.19441e+06	1.43961e+06	917647	1.05121e+06	565309	1.35152e+06	1.17458e+06	1.23145e+06	1.55326e+06	1.43393e+06	1.92585e+06	-0.410109	-1.02408	-0.991864	0.505031	1.08633	1.52703	0.401663	0.147442	0.0496686							1.65062e+07	P04632	`CAPNS1
P04637	`TP53	Cellular tumor antigen p53	4.2322e+06	7.36041e+06	1.07439e+07	5.18691e+06	3.60392e+06	1.43509e+06	2.92064e+06	3.7163e+06	2.77509e+06	2.85579e+06	2.4608e+06	2.20949e+06	-1.15799	-1.21369	0.262952	1.31823	0.832994	0.177703	0.0902829	0.229624	0.709699							4.95005e+07	P04637	`TP53
P04792	`HSPB1	Heat shock protein beta-1	1.40069e+07	1.59759e+07	1.60755e+07	9.68589e+06	1.45508e+07	1.39164e+07	1.60855e+07	1.61285e+07	1.75383e+07	1.35069e+07	1.56039e+07	1.68397e+07	0.112995	-0.291687	-0.285208	0.6686	0.672414	0.615744	0.295668	0.309486	0.296421							1.79914e+08	P04792	`HSPB1
P04843	`RPN1	Dolichyl-diphosphooligosaccharide--protein glycosyltransferase subunit 1	4.68059e+07	3.75193e+07	2.99943e+07	7.32386e+07	6.64742e+07	7.03432e+07	3.58468e+07	3.57876e+07	3.68228e+07	2.85986e+07	2.73486e+07	2.83614e+07	-0.0523682	0.900267	1.31616	0.101248	2.04568	5.08491	0.842449	0.0290264	0.000365821			O			UP	5.17141e+08	P04843	`RPN1
P04844	`RPN2	Dolichyl-diphosphooligosaccharide--protein glycosyltransferase subunit 2	9.92473e+06	7.37296e+06	8.17784e+06	3.19538e+07	1.88839e+07	1.78346e+07	1.05434e+07	1.10884e+07	1.23594e+07	4.88456e+06	4.50347e+06	4.53763e+06	0.423929	1.38954	2.2508	1.38595	2.03049	2.94416	0.0799471	0.0295669	0.00440576		O	O		UP	UP	1.42065e+08	P04844	`RPN2
P04899-4	`GNAI2	Isoform sGi2 of Guanine nucleotide-binding protein G(i) subunit alpha-2	3.02545e+06	5.46845e+06	3.28127e+06				4.37385e+06	3.57286e+06	2.96324e+06	864906	630553	511075	-0.0764599	-5.41652	-2.88131	0.0868029	3.76086	2.82815	0.863311	0.00369128	0.00532534		O	O		Down	Down	2.46917e+07	P04899	`GNAI2
P04908	`HIST1H2AB	Histone H2A type 1-B/E	2.099e+06	2.16169e+06	1.80599e+06	2.11936e+06	1.81017e+06	1.7107e+06	1.94394e+07	1.76061e+07	1.45333e+07	8.88483e+06	7.20137e+06	6.67847e+06	3.08185	-0.106772	-2.00826	4.51385	0.363959	3.69928	0.000996315	0.533396	0.00160863	O		O	UP		Down	8.60504e+07	P04908	`HIST1H2AB
P04920	`SLC4A2	Anion exchange protein 2	322085	224510	236313	354804	289677	486523	1.07308e+06	895025	730195	762106	297909	310953	1.78633	0.516351	-0.165862	2.8405	0.88547	0.12309	0.00772264	0.210036	0.786601	O			UP			5.98318e+06	P04920	`SLC4A2
P05023	`ATP1A1	Sodium/potassium-transporting ATPase subunit alpha-1	5.82164e+07	5.88207e+07	5.31338e+07	5.65647e+07	7.19282e+07	7.75417e+07	5.80827e+07	5.21439e+07	5.72196e+07	4.37773e+07	4.16128e+07	4.10297e+07	-0.0234203	0.264684	0.692517	0.127428	0.848164	2.10744	0.804542	0.224359	0.0173504							6.70072e+08	P05023	`ATP1A1
P05067	`APP	Amyloid-beta precursor protein							545257	316536	479296	195482	183490	257726	1.89415	0	-1.88425	1.32248	NaN	1.73816	0.0897731	NaN	0.0334766			O			Down	1.97779e+06	P05067	`APP
P05091	`ALDH2	Aldehyde dehydrogenase, mitochondrial	9.37653e+06	7.71962e+06	8.52927e+06	5.18635e+06	5.97249e+06	5.61304e+06	4.06175e+06	3.88008e+06	3.71499e+06	2.06879e+06	1.74094e+06	1.09699e+06	-1.13282	-0.60939	1.81988	3.65648	2.43319	2.54192	0.002528	0.0158053	0.0083196	O		O	Down		UP	5.89608e+07	P05091	`ALDH2
P05109	`S100A8	Protein S100-A8				152675	97833	146823	2.57229e+06	2.76414e+06	3.22283e+06	2.08497e+06	2.02543e+06	2.57894e+06	5.03638	0.586027	-4.09263	2.36057	0.264274	4.211	0.0156847	0.644653	0.000844373	O		O	UP		Down	1.56459e+07	P05109	`S100A8
P05114	`HMGN1	Non-histone chromosomal protein HMG-14	657887	459772	468643	372984	237313	259936	6.24019e+06	4.56923e+06	4.94826e+06	2.15919e+06	2.3457e+06	2.33449e+06	3.31967	-0.874395	-3.00178	3.98566	1.5467	3.91516	0.00170396	0.0662075	0.00113187	O		O	UP		Down	2.50536e+07	P05114	`HMGN1
P05141	`SLC25A5	ADP/ATP translocase 2	1.59494e+08	1.37181e+08	1.66737e+08	2.43569e+08	2.07442e+08	1.81999e+08	1.83248e+08	1.24786e+08	1.19705e+08	1.05439e+08	8.58192e+07	8.45236e+07	-0.138145	0.444599	1.19592	0.257676	1.39646	2.77401	0.638733	0.084638	0.00583093			O			UP	1.79994e+09	P05141	`SLC25A5
P05165	`PCCA	Propionyl-CoA carboxylase alpha chain, mitochondrial	2.15312e+06	2.29192e+06	2.33961e+06	3.4979e+06	3.68422e+06	3.33664e+06	5.80126e+06	8.09785e+06	5.33954e+06	6.39211e+07	5.72124e+07	5.31527e+07	1.48045	0.632329	-4.04743	2.85991	3.49206	5.88033	0.00761973	0.00459953	0.000234788	O		O	UP		Down	2.10828e+08	P05165	`PCCA
P05166-2	`PCCB	Isoform 2 of Propionyl-CoA carboxylase beta chain, mitochondrial	5.97423e+06	4.73007e+06	7.6824e+06	5.81202e+06	8.45238e+06	7.90679e+06	1.70546e+07	1.50293e+07	1.61804e+07	6.04681e+07	5.76719e+07	6.13045e+07	1.4186	0.279772	-3.03478	2.61032	0.461775	4.25257	0.0109337	0.45047	0.000813808	O		O	UP		Down	2.68267e+08	P05166	`PCCB
P05198	`EIF2S1	Eukaryotic translation initiation factor 2 subunit 1	2.81262e+07	1.15466e+07	2.6927e+07	1.71279e+07	1.98666e+07	2.22496e+07	1.13476e+07	1.16997e+07	9.07306e+06	6.27161e+06	8.98349e+06	7.56561e+06	-0.953306	-0.0693188	1.38356	1.03206	0.0553557	2.76412	0.153552	0.919002	0.00593227			O			UP	1.80785e+08	P05198	`EIF2S1
P05362	`ICAM1	Intercellular adhesion molecule 1	5437.65	6500.34	32806.6				226259	620663	440313	454753	396428	397238	5.23416	3.61127	-1.6935	2.31147	1.89419	3.12977	0.0168809	0.036702	0.00329918	O	O	O	UP	UP	Down	2.5804e+06	P05362	`ICAM1
P05386	`RPLP1	60S acidic ribosomal protein P1	1.27509e+06	2.18389e+06	1.75287e+06				457347	324979	575055	1.34877e+06	3.44142e+06	3.00686e+06	-1.94522	-3.46672	-3.97195	2.38926	2.28882	2.28077	0.015019	0.0198955	0.0127883	O	O	O	Down	Down	Down	1.43663e+07	P05386	`RPLP1
P05387	`RPLP2	60S acidic ribosomal protein P2	1.23006e+07	1.41177e+07	9.54136e+06	1.31746e+07	1.7663e+07	1.81603e+07	4.88658e+07	3.47986e+07	4.09889e+07	4.92379e+07	5.36732e+07	5.71743e+07	1.79819	0.450256	-1.72002	2.93082	0.948432	3.36415	0.00681461	0.186417	0.00236969	O		O	UP		Down	3.69696e+08	P05387	`RPLP2
P05388	`RPLP0	60S acidic ribosomal protein P0	1.08972e+08	9.8456e+07	8.73628e+07	9.08441e+07	1.0136e+08	7.95258e+07	9.16164e+07	8.6161e+07	8.63453e+07	1.13829e+08	1.04875e+08	1.03869e+08	-0.15321	-0.118717	-0.253283	0.725909	0.361846	1.08719	0.265988	0.535449	0.11711							1.15322e+09	P05388	`RPLP0
P05455	`SSB	Lupus La protein	1.36285e+07	1.4513e+07	1.17001e+07	1.45791e+07	1.23419e+07	1.75539e+07	1.62149e+07	1.65529e+07	1.56695e+07	8.80463e+06	1.01422e+07	1.17979e+07	0.287293	0.149589	0.528009	1.40723	0.359591	1.29697	0.0769513	0.537688	0.0775119							1.63498e+08	P05455	`SSB
P05556	`ITGB1	Integrin beta-1	2.04314e+06	1.1837e+06	87089.6	3142.43	4032.99	5096.59	682032	591525	553137	488426	474404	656227	0.027799	-7.21228	-7.05559	0.0064809	2.1507	5.02194	0.991366	0.0243891	0.000368335		O	O		Down	Down	6.77195e+06	P05556	`ITGB1
P05783	`KRT18	Keratin, type I cytoskeletal 18	5.15415e+06	4.32114e+06	3.56497e+06	3.52954e+06	4.31728e+06	2.9102e+06	5.69551e+06	7.70162e+06	6.74172e+06	2.59623e+06	3.66419e+06	2.51068e+06	0.632355	-0.280106	0.297578	1.476	0.551449	0.549832	0.0685178	0.382353	0.337206							5.27072e+07	P05783	`KRT18
P05787-2	`KRT8	Isoform 2 of Keratin, type II cytoskeletal 8	1.54565e+07	8.45649e+07	8.72287e+06	7.49338e+07	5.02357e+07	3.64586e+07	1.07782e+08	6.12806e+07	5.09055e+07	9.05915e+06	6.76982e+06	7.44629e+06	1.62738	1.19648	2.74379	0.717842	0.509236	2.96676	0.269549	0.411627	0.00423703			O			UP	5.13616e+08	P05787	`KRT8
P06132	`UROD	Uroporphyrinogen decarboxylase	1.24492e+06	1.09945e+06	1.30344e+06	664188	849852	699352	890019	950171	980583	763511	827643	640740	-0.368428	-0.725375	-0.0121924	1.92551	2.28655	0.0266121	0.0318544	0.019937	0.952842							1.09139e+07	P06132	`UROD
P06213	`INSR	Insulin receptor	349987	132594	286778	247604	432080	256455	235450	177189	217399	278486	218432	255526	-0.184398	0.34793	0.273259	0.155333	0.280119	0.416571	0.764332	0.62555	0.441042							3.08798e+06	P06213	`INSR
P06280	`GLA	Alpha-galactosidase A	7.58951e+06	7.27895e+06	7.24977e+06	6.3421e+06	3.62755e+06	3.65131e+06	4.29644e+06	4.35402e+06	4.55535e+06	3.66887e+06	3.60342e+06	3.35639e+06	-0.744207	-0.751099	0.30692	4.63239	1.31294	0.496122	0.000996315	0.0980262	0.376051							5.95737e+07	P06280	`GLA
P06396	`GSN	Gelsolin	4.60727e+06	1.66914e+06	8.79011e+06	1.96441e+06	1.89991e+06	2.54513e+06	4.32355e+06	4.2814e+06	3.60678e+06	1.60894e+06	760033	1.96299e+06	-0.00596301	-0.94371	0.661492	0.00277276	0.59407	0.687917	0.995483	0.356469	0.255328							3.80197e+07	P06396	`GSN
P06400	`RB1	Retinoblastoma-associated protein	3.28454e+06	1.81517e+06	5.34472e+06	2.75128e+06	2.73556e+06	2.20731e+06	615434	989288	1.09977e+06	958625	1.08886e+06	1.1448e+06	-1.85752	-0.313228	1.26576	1.63503	0.27135	3.213	0.0511707	0.636397	0.00290111			O			UP	2.40354e+07	P06400	`RB1
P06493	`CDK1	Cyclin-dependent kinase 1	3.13189e+07	2.09434e+07	1.44687e+07	2.205e+07	2.83318e+07	2.39511e+07	2.22796e+07	2.20318e+07	2.67545e+07	2.01991e+07	2.05025e+07	2.18673e+07	0.156209	0.218941	0.241477	0.177433	0.25697	1.01142	0.733142	0.65334	0.135241							2.74699e+08	P06493	`CDK1
P06576	`ATP5F1B	ATP synthase subunit beta, mitochondrial	3.64171e+07	3.3952e+07	3.97762e+07	1.43218e+08	1.3885e+08	1.20665e+08	8.77321e+07	9.36914e+07	9.79092e+07	7.39049e+07	7.30659e+07	7.30155e+07	1.34415	1.8695	0.868488	4.12239	4.30407	3.46954	0.00147583	0.00261876	0.00208277	O	O		UP	UP		1.0122e+09	P06576	`ATP5F1B
P06702	`S100A9	Protein S100-A9	2.24586e+06	1.61216e+06	1.8315e+06	1.1217e+06	955433	1.21325e+06	1.47807e+07	9.87448e+06	1.15421e+07	5.88562e+06	9.18586e+06	9.33246e+06	2.66296	-0.7835	-2.86669	3.57837	1.98137	3.54758	0.00278724	0.0318701	0.0018758	O		O	UP		Down	6.95811e+07	P06702	`S100A9
P06730-2	`EIF4E	Isoform 2 of Eukaryotic translation initiation factor 4E	3.39283e+06	5.87755e+06	5.15113e+06	7.51171e+06	5.57441e+06	7.93366e+06	2.1546e+06	3.04546e+06	4.79371e+06	4.42245e+06	3.08253e+06	3.72423e+06	-0.569124	0.564451	0.903348	0.623272	0.920059	1.84176	0.323035	0.196175	0.0279992							5.66643e+07	P06730	`EIF4E
P06733	`ENO1	Alpha-enolase	2.88988e+08	1.62082e+08	1.70855e+08	2.04411e+08	1.59721e+08	1.3889e+08	2.01637e+08	1.90821e+08	1.90836e+08	1.08506e+08	1.29743e+08	1.36046e+08	-0.0413996	-0.273181	0.41448	0.0532718	0.365507	1.01927	0.914972	0.532314	0.133124							2.08254e+09	P06733	`ENO1
P06737	`PYGL	Glycogen phosphorylase, liver form	3.62732e+07	2.43989e+07	3.27653e+07	5.93077e+06	4.81452e+06	5.44607e+06	3.2052e+07	2.51679e+07	2.87537e+07	4.372e+06	4.83214e+06	6.52783e+06	-0.107381	-2.51428	0.0577564	0.208921	3.70259	0.107198	0.69363	0.00382099	0.813091		O			Down		2.11334e+08	P06737	`PYGL
P06744-2	`GPI	Isoform 2 of Glucose-6-phosphate isomerase	4.85878e+07	2.42492e+07	3.59004e+07	3.1336e+07	2.89579e+07	3.01184e+07	2.76446e+07	3.26414e+07	3.3986e+07	2.30596e+07	2.47374e+07	2.56489e+07	-0.154627	-0.210035	0.300488	0.195167	0.290834	2.24088	0.711437	0.611817	0.0136846							3.66868e+08	P06744	`GPI
P06748	`NPM1	Nucleophosmin	1.55563e+08	2.02977e+07	1.96197e+07	1.1512e+07	1.40313e+07	8.85675e+06	2.29266e+07	2.17605e+07	1.95585e+07	2.65985e+07	2.82249e+07	2.87305e+07	-0.888837	-1.81214	-1.30475	0.376736	0.835451	2.58451	0.509821	0.228685	0.00775769			O			Down	3.7768e+08	P06748	`NPM1
P06753-2	`TPM3	Isoform 2 of Tropomyosin alpha-3 chain	2.18925e+07	2.4551e+07	1.53889e+07	2.41168e+07	2.68171e+07	4.36595e+07	1.9527e+07	2.25379e+07	1.78719e+07	2.6007e+07	1.25541e+07	2.6538e+07	-0.0241966	0.59046	0.568124	0.0364313	0.822463	0.571275	0.940499	0.233896	0.323792							2.81462e+08	P06753	`TPM3
P06899	`HIST1H2BJ	Histone H2B type 1-J	378425	398825	460827	616322	900241	646348	1.68229e+06	2.48862e+06	2.93887e+06	1.14736e+06	1.98285e+06	2.15463e+06	2.48894	0.788773	-1.2576	3.22111	1.83283	1.71019	0.0045492	0.0405537	0.0353052	O		O	UP		Down	1.57956e+07	P06899	`HIST1H2BJ
P07099	`EPHX1	Epoxide hydrolase 1	1.02104e+06	968697	1.00646e+06	509394	750642	1.13328e+06	971076	664567	414926	735832	670873	607548	-0.631461	-0.399965	0.176976	0.822839	0.52719	0.19886	0.224112	0.397366	0.679885							9.45434e+06	P07099	`EPHX1
P07108-5	`DBI	Isoform 5 of Acyl-CoA-binding protein	2.94841e+06	1.45177e+06	1.63926e+06										-4.60595	-5.42473	0	3.78491	2.88381	NaN	0.00213204	0.00845241	NaN	O	O		Down	Down		6.03943e+06	P07108	`DBI
P07195	`LDHB	L-lactate dehydrogenase B chain	1.17594e+08	1.37981e+08	1.56183e+08	1.31306e+08	1.10545e+08	1.27642e+08	1.09178e+08	1.08532e+08	9.43093e+07	8.08633e+07	6.54535e+07	7.23188e+07	-0.39375	-0.150614	0.75838	1.34277	0.460435	2.53572	0.0862148	0.451373	0.00840872							1.31191e+09	P07195	`LDHB
P07196	`NEFL	Neurofilament light polypeptide	5.32916e+06	1.87421e+07	7.81244e+06	1.63903e+06	3.23382e+06	2.16884e+06	1.06567e+07	1.03034e+07	1.05345e+07	2.53614e+06	2.55017e+06	2.26316e+06	0.1893	-2.0283	-0.116189	0.129412	1.5392	0.149284	0.802133	0.0669458	0.749028							7.77695e+07	P07196	`NEFL
P07197	`NEFM	Neurofilament medium polypeptide	4.94555e+07	4.94243e+07	5.30734e+07	5.36148e+07	4.28237e+07	4.06434e+07	7.25977e+07	7.59934e+07	9.27284e+07	3.06791e+07	3.63093e+07	3.61634e+07	0.659823	-0.158426	0.403979	2.35894	0.551197	1.29326	0.0157203	0.382359	0.0781258							6.33506e+08	P07197	`NEFM
P07237	`P4HB	Protein disulfide-isomerase	4.2439e+07	4.56729e+07	4.18774e+07	2.55055e+07	2.70294e+07	3.52512e+07	3.42443e+07	2.77794e+07	3.00769e+07	1.60458e+07	2.10744e+07	2.26137e+07	-0.501456	-0.579965	0.556042	2.18984	1.75418	1.25242	0.020812	0.0466824	0.084534							3.6961e+08	P07237	`P4HB
P07306	`ASGR1	Asialoglycoprotein receptor 1	2.69295e+06	2.12647e+06	2.15106e+06				53355.4	113492	8291.66	50072.1	7529.8	29606.4	-5.96812	-3.84999	2.84123	2.21402	2.9075	1.41457	0.0200286	0.0082218	0.0615233	O	O		Down	Down		7.23283e+06	P07306	`ASGR1
P07339	`CTSD	Cathepsin D	5.82431e+06	6.06534e+06	7.03939e+06	9.88521e+06	8.02112e+06	8.75408e+06	1.1231e+07	9.72695e+06	9.8665e+06	9.85027e+06	9.06375e+06	9.15302e+06	0.705271	0.493633	-0.0784963	2.57503	1.82561	0.340792	0.0112674	0.0409991	0.513554							1.04481e+08	P07339	`CTSD
P07355	`ANXA2	Annexin A2	1.94535e+06	1.44645e+06	2.05308e+06	1.51813e+06	1.34061e+06	1.72328e+06	5.46124e+06	8.24022e+06	9.28868e+06	1.80421e+06	1.60871e+06	2.54663e+06	2.05902	-0.239997	-0.358505	2.73838	0.564862	0.730061	0.00893576	0.374103	0.234387	O			UP			3.89766e+07	P07355	`ANXA2
P07384	`CAPN1	Calpain-1 catalytic subunit	1.22236e+06	2.06855e+06	2.17114e+06	3.95292e+06	5.34387e+06	7.11884e+06	1.52821e+06	2.93267e+06	2.70296e+06	2.64912e+06	2.46445e+06	2.52862e+06	0.380621	1.5919	1.06244	0.406253	1.93456	1.89899	0.483572	0.0344505	0.0253214		O	O		UP	UP	3.66837e+07	P07384	`CAPN1
P07437	`TUBB	Tubulin beta chain	1.61389e+08	1.68097e+08	1.81681e+08	1.39524e+08	1.1832e+08	9.548e+07	1.61699e+08	1.36441e+08	1.47713e+08	9.76521e+07	1.06679e+08	1.10546e+08	-0.19895	-0.548255	0.150942	1.0783	1.52363	0.379361	0.141444	0.0687296	0.474583							1.62522e+09	P07437	`TUBB
P07477	`PRSS1	Trypsin-1	1.02946e+08	1.04107e+08	5.52681e+07	5.22222e+07	4.93242e+07	4.67241e+07	7.89317e+07	5.94901e+07	7.59518e+07	1.57997e+06	4.70716e+06	6.33169e+06	-0.243973	-0.766376	3.77319	0.302751	1.17984	2.45769	0.58973	0.124544	0.00964329			O			UP	6.37584e+08	P07477	`PRSS1
P07602-3	`PSAP	Isoform Sap-mu-9 of Prosaposin	2.84596e+06	1.97731e+06	3.53129e+06	6.73098e+06	6.59811e+06	5.58049e+06	1.85127e+06	1.94266e+06	1.90558e+06	574512	983177	763372	-0.511955	1.21354	3.05562	0.979409	2.02781	3.66089	0.168595	0.0295881	0.00168115		O	O		UP	UP	3.52847e+07	P07602	`PSAP
P07686	`HEXB	Beta-hexosaminidase subunit beta	1.16887e+06	994952	689729	1.01313e+06	833217	932225	947273	1.15168e+06	1.00463e+06	651304	834512	838279	0.15012	-0.00919215	0.262807	0.247349	0.0126791	0.838521	0.650741	0.983459	0.189439							1.10598e+07	P07686	`HEXB
P07737	`PFN1	Profilin-1	4.53922e+07	3.26473e+07	3.21193e+07	2.15954e+07	2.23045e+07	2.81682e+07	4.92705e+07	4.17927e+07	4.89556e+07	5.86664e+07	3.44811e+07	2.99248e+07	0.360866	-0.603575	-0.719186	0.936639	1.39023	1.05834	0.183349	0.0853272	0.123824							4.45318e+08	P07737	`PFN1
P07814	`EPRS	Bifunctional glutamate/proline--tRNA ligase	1.05403e+08	1.19445e+08	1.21904e+08	1.95567e+08	1.58199e+08	1.5856e+08	1.34325e+08	1.12377e+08	1.18339e+08	1.19612e+08	1.30412e+08	1.2308e+08	0.0730019	0.558811	0.451132	0.293471	2.0072	1.85729	0.599721	0.0304929	0.0272809							1.59722e+09	P07814	`EPRS
P07858	`CTSB	Cathepsin B	563589	432903	1.11267e+06	788909	597290	720607				352110	357692	250940	-2.87509	0.107623	1.14181	2.66893	0.0906993	2.29746	0.00993586	0.868794	0.0124068	O		O	Down		UP	5.17671e+06	P07858	`CTSB
P07900-2	`HSP90AA1	Isoform 2 of Heat shock protein HSP 90-alpha	1.22893e+08	1.41567e+08	9.95031e+07	2.65531e+08	2.79208e+08	2.44002e+08	1.50963e+08	1.57808e+08	1.3918e+08	1.12556e+08	1.17727e+08	1.37429e+08	0.312539	1.12847	1.10411	0.930302	2.68871	3.34989	0.185434	0.0111246	0.00239879		O	O		UP	UP	1.96837e+09	P07900	`HSP90AA1
P07910-2	`HNRNPC	Isoform C1 of Heterogeneous nuclear ribonucleoproteins C1/C2	1.05531e+08	2.13959e+08	1.30175e+08	7.47539e+07	1.14363e+08	1.378e+08	6.094e+08	1.58153e+08	1.615e+08	5.61262e+07	5.92148e+07	6.47532e+07	0.8016	-0.439679	0.817535	0.491176	0.477768	1.42037	0.41165	0.437495	0.0608691							1.88573e+09	P07910	`HNRNPC
P07919	`UQCRH	Cytochrome b-c1 complex subunit 6, mitochondrial	124993	1.47097e+06	9391.09										-1.08611	-0.439693	0	0.189649	0.0712428	NaN	0.717809	0.895798	NaN							1.60535e+06	P07919	`UQCRH
P07942	`LAMB1	Laminin subunit beta-1				575662	685011	1.83034e+06	450291	484154	512833	433400	533149	515750	3.23052	4.12738	0.866161	3.50659	2.66774	0.75429	0.00305997	0.0113678	0.222837	O	O		UP	UP		6.02059e+06	P07942	`LAMB1
P07954	`FH	Fumarate hydratase, mitochondrial	5.85212e+06	3.39239e+06	2.7306e+06	6.04947e+06	5.84049e+06	6.52021e+06	5.68235e+06	5.2047e+06	3.66353e+06	3.60431e+06	3.89694e+06	3.93112e+06	0.333019	0.695779	0.686936	0.366157	0.987078	3.43776	0.520554	0.174153	0.00213812							5.63682e+07	P07954	`FH
P08133	`ANXA6	Annexin A6	9.77223e+06	1.0671e+07	1.13811e+07	3.65097e+06	4.1262e+06	2.65908e+06	1.16438e+07	1.4153e+07	1.43991e+07	5.99789e+06	6.0254e+06	6.18435e+06	0.333183	-1.62962	-0.826704	1.33129	2.91396	1.9204	0.0883833	0.00812293	0.0243886		O			Down		1.00664e+08	P08133	`ANXA6
P08195-4	`SLC3A2	Isoform 4 of 4F2 cell-surface antigen heavy chain	2.08143e+07	2.07975e+07	2.20932e+07	2.58312e+07	2.09589e+07	2.33191e+07	2.35118e+07	2.11669e+07	2.43081e+07	1.80678e+07	1.65383e+07	1.61523e+07	0.113012	0.133532	0.462406	0.781005	0.659284	2.00649	0.241246	0.316882	0.0207578							2.53559e+08	P08195	`SLC3A2
P08237-3	`PFKM	Isoform 3 of ATP-dependent 6-phosphofructokinase, muscle type	1.86694e+06	4.59781e+06	5.487e+06	1.1006e+07	1.09805e+07	1.11256e+07	3.11809e+06	3.5209e+06	4.17082e+06	3.22407e+06	3.56073e+06	3.51373e+06	-0.0135676	1.61175	1.68628	0.0089876	1.54267	5.5077	0.987311	0.0665414	0.000264243			O			UP	6.61722e+07	P08237	`PFKM
P08238	`HSP90AB1	Heat shock protein HSP 90-beta	4.54175e+08	4.95856e+08	5.13258e+08	7.55367e+08	7.25207e+08	6.69005e+08	4.66608e+08	4.78278e+08	5.52679e+08	3.90806e+08	4.10806e+08	4.61565e+08	0.0312144	0.55491	0.768715	0.123324	2.78198	3.02781	0.811089	0.00979052	0.00387781							6.37361e+09	P08238	`HSP90AB1
P08243	`ASNS	Asparagine synthetase [glutamine-hydrolyzing]	5.58402e+07	5.22523e+07	2.02051e+07	1.46527e+07	1.45082e+07	1.60084e+07	8.45601e+06	8.98067e+06	3.16311e+06	7.85491e+06	9.08539e+06	9.15726e+06	-2.64639	-1.37155	0.793533	1.75269	1.34768	3.13626	0.0418804	0.0919494	0.00326639	O			Down			2.20164e+08	P08243	`ASNS
P08559-4	`PDHA1	Isoform 4 of Pyruvate dehydrogenase E1 component subunit alpha, somatic form, mitochondrial	5.10154e+07	4.30548e+07	4.79892e+07	1.45667e+07	4.18631e+07	4.2267e+07	4.10322e+07	3.51131e+07	3.93339e+07	2.78463e+07	2.67329e+07	2.61428e+07	-0.298426	-0.677311	0.135122	1.41645	0.587085	0.0945275	0.0757495	0.359536	0.833551							4.36957e+08	P08559	`PDHA1
P08572	`COL4A2	Collagen alpha-2(IV) chain	550122	474783	404703	56842.4	128220	286670				114735	100539	100434	-2.63166	-1.88695	0.283578	2.26034	1.28972	0.156909	0.0186155	0.101877	0.738266	O			Down			2.21705e+06	P08572	`COL4A2
P08579	`SNRPB2	U2 small nuclear ribonucleoprotein B''	3.22287e+06	3.04149e+06	4.34774e+06	1.85446e+06	2.6786e+06	1.49032e+06	1.73745e+06	1.17957e+06	1.25023e+06	1.25112e+06	609361	762045	-1.35199	-0.841761	1.22386	2.33647	1.33938	1.44486	0.0162402	0.093249	0.058232	O			Down			2.34253e+07	P08579	`SNRPB2
P08621	`SNRNP70	U1 small nuclear ribonucleoprotein 70 kDa	5.83058e+08	4.96069e+08	5.29082e+08	3.34742e+08	3.29295e+08	2.52199e+08	2.59863e+08	2.32472e+08	2.48048e+08	5.38284e+07	4.95741e+07	4.78482e+07	-1.11742	-0.820225	2.58879	3.7702	2.27776	4.27816	0.00215283	0.0202288	0.000786303	O		O	Down		UP	3.41608e+09	P08621	`SNRNP70
P08648	`ITGA5	Integrin alpha-5							215631	160625	151550	119243	108209	86169.1	1.07512	0	0.929232	0.454799	NaN	0.574297	0.440611	NaN	0.322003							841427	P08648	`ITGA5
P08670	`VIM	Vimentin	2.30192e+07	4.82619e+07	3.26805e+07	3.5463e+07	3.6527e+07	3.29854e+07	8.06861e+07	6.96633e+07	7.27351e+07	3.86595e+07	4.79289e+07	5.30951e+07	1.16441	0.0783183	-0.401064	1.68073	0.0894276	1.32409	0.0473636	0.870569	0.0733816	O			UP			5.71705e+08	P08670	`VIM
P08708	`RPS17	40S ribosomal protein S17	3.73565e+07	7.85989e+07	3.06304e+07	3.95934e+07	3.96491e+07	3.93136e+07	4.01853e+07	3.39681e+07	4.04656e+07	5.2956e+07	4.59854e+07	4.19793e+07	-0.234429	-0.181086	-0.24269	0.216026	0.164778	1.16972	0.685855	0.765539	0.0993881							5.20682e+08	P08708	`RPS17
P08758	`ANXA5	Annexin A5	9.52377e+06	7.05795e+06	6.46404e+06	4.53126e+06	3.87727e+06	4.47337e+06	1.0704e+07	9.28543e+06	9.9913e+06	5.67442e+06	5.67735e+06	5.95425e+06	0.397501	-0.822299	-0.429097	1.04135	1.95582	2.3218	0.151028	0.0332541	0.0119137							8.32144e+07	P08758	`ANXA5
P08779	`KRT16	Keratin, type I cytoskeletal 16	7.56862e+08	2.4404e+08	2.35911e+08	1.52243e+08	1.3992e+08	1.60773e+08	1.24087e+08	1.23132e+08	1.27574e+08	2.76976e+08	2.74785e+08	2.77225e+08	-1.49417	-1.22313	-0.874374	1.26805	1.03366	3.93452	0.099043	0.160583	0.00110766							2.89353e+09	P08779	`KRT16
P08865	`RPSA	40S ribosomal protein SA	2.1421e+08	1.87586e+08	2.09457e+08	2.7999e+08	2.39369e+08	3.01165e+08	1.765e+08	1.788e+08	1.76337e+08	2.82458e+08	2.81098e+08	2.85551e+08	-0.19896	0.420644	-0.0558974	1.54111	1.67414	0.222689	0.0605998	0.0534236	0.647352							2.81252e+09	P08865	`RPSA
P08962	`CD63	CD63 antigen				4.16426e+06	3.717e+06	6.37394e+06	3.73712e+06	3.93519e+06	3.72606e+06	309972	337548	335056	6.03106	6.31385	3.81951	3.57131	3.47846	4.04004	0.00280825	0.00463745	0.000995393	O	O	O	UP	UP	UP	2.66361e+07	P08962	`CD63
P09001	`MRPL3	39S ribosomal protein L3, mitochondrial	3.5185e+06	1.12387e+07	9.1969e+06	5.11679e+06	7.64936e+06	7.48508e+06	6.46534e+06	6.85191e+06	5.3367e+06	3.9216e+06	4.00484e+06	3.62741e+06	-0.207109	-0.103971	0.787489	0.145644	0.0658335	1.81884	0.777418	0.903919	0.0290228							7.44131e+07	P09001	`MRPL3
P09012	`SNRPA	U1 small nuclear ribonucleoprotein A	1.1235e+08	8.78381e+07	8.88827e+07	4.78603e+07	4.34579e+07	4.43674e+07	5.14945e+07	5.25921e+07	4.85452e+07	1.50693e+07	1.2238e+07	1.50177e+07	-0.912696	-1.08291	1.6861	2.78558	3.03538	4.00893	0.00835516	0.00726567	0.0010412		O	O		Down	UP	6.19713e+08	P09012	`SNRPA
P09132	`SRP19	Signal recognition particle 19 kDa protein	4.25881e+06	4.75008e+06	3.26963e+06	3.70351e+06	3.71342e+06	3.66673e+06	1.1739e+06	3.72225e+06	3.81866e+06	4.15004e+06	4.1117e+06	3.40814e+06	-0.662325	-0.130465	-0.0685705	0.495147	0.33654	0.300448	0.408769	0.561709	0.558056							4.37469e+07	P09132	`SRP19
P09211	`GSTP1	Glutathione S-transferase P	1.68247e+08	2.44964e+07	1.54072e+08	1.48879e+08	2.45062e+08	2.18819e+08	1.90729e+08	1.60655e+08	1.83749e+08	8.27656e+07	8.07825e+07	8.09081e+07	1.04947	1.2174	1.29449	0.504845	0.582497	2.39508	0.401663	0.361772	0.0107821			O			UP	1.73917e+09	P09211	`GSTP1
P09234	`SNRPC	U1 small nuclear ribonucleoprotein C	5.3402e+07	6.44729e+07	6.70063e+07	6.92197e+07	9.79623e+07	6.4936e+07	5.11006e+07	4.31936e+07	4.6563e+07	8.19864e+06	7.54457e+06	6.99613e+06	-0.388849	0.310848	3.33028	1.46579	0.670932	4.15451	0.0696145	0.309982	0.000895944			O			UP	5.80596e+08	P09234	`SNRPC
P09429	`HMGB1	High mobility group protein B1	3.90413e+07	4.38683e+06	1.26484e+07	1.21e+07	1.27615e+07	9.80657e+06	2.48333e+07	2.16929e+07	2.16943e+07	9.75939e+06	7.97317e+06	9.87311e+06	0.810538	-0.172191	0.326323	0.371854	0.0653348	0.998929	0.514805	0.90419	0.138706							1.86571e+08	P09429	`HMGB1
P09496-2	`CLTA	Isoform Non-brain of Clathrin light chain A	7.35932e+07	6.92478e+06	5.21731e+07	8.40071e+07	7.98641e+07	8.72972e+07	7.86777e+07	7.25373e+07	8.08248e+07	6.18188e+07	6.35994e+07	6.56738e+07	1.37225	1.48709	0.393873	0.573661	0.629246	3.03031	0.353947	0.336148	0.0038689							8.06991e+08	P09496	`CLTA
P09497	`CLTB	Clathrin light chain B	4.41381e+07	8.79617e+06	2.21927e+07	2.49959e+07	2.54525e+07	2.29621e+07	6.03055e+07	3.24697e+07	3.14066e+07	3.65759e+07	3.98327e+07	3.78198e+07	0.945133	0.2539	-0.638411	0.567263	0.138947	3.40849	0.358014	0.801273	0.00222777							3.86948e+08	P09497	`CLTB
P09622	`DLD	Dihydrolipoyl dehydrogenase, mitochondrial	980500	728987	632218	8.07257e+06	9.70323e+06	8.83557e+06	5.44043e+06	5.69137e+06	6.1954e+06	5.56852e+06	5.43946e+06	5.61787e+06	2.90988	3.52692	0.674678	3.93536	4.20285	3.01018	0.00181289	0.00284798	0.00395243	O	O		UP	UP		6.29061e+07	P09622	`DLD
P09651	`HNRNPA1	Heterogeneous nuclear ribonucleoprotein A1	1.8829e+09	1.16846e+09	1.36191e+09	5.1073e+08	4.62825e+08	4.14998e+08	5.34458e+08	4.75189e+08	5.37481e+08	1.5851e+08	1.5078e+08	1.51079e+08	-1.48539	-1.64428	1.58794	2.66827	2.76197	4.22432	0.00993586	0.0100502	0.000838017	O	O	O	Down	Down	UP	7.80932e+09	P09651	`HNRNPA1
P09661	`SNRPA1	U2 small nuclear ribonucleoprotein A'	4.43473e+07	3.39405e+07	4.47486e+07	4.68979e+07	4.61657e+07	4.72238e+07	3.51395e+07	3.34932e+07	2.91548e+07	2.06213e+07	2.15991e+07	2.36576e+07	-0.324333	0.200722	1.09282	0.989053	0.697331	4.30087	0.166001	0.294899	0.000786303			O			UP	4.26989e+08	P09661	`SNRPA1
P09874	`PARP1	Poly [ADP-ribose] polymerase 1	4.15075e+07	3.27197e+07	1.77719e+08	1.40204e+08	2.91853e+08	3.40774e+08	7.08026e+07	6.99495e+07	6.80162e+07	1.01365e+08	9.7017e+07	1.00616e+08	0.160313	1.95077	1.27229	0.0737097	1.06698	1.48937	0.883927	0.152184	0.0532791							1.53254e+09	P09874	`PARP1
P09936	`UCHL1	Ubiquitin carboxyl-terminal hydrolase isozyme L1	4.69431e+07	1.61278e+07	2.06416e+07	1.82926e+07	2.48188e+07	2.52683e+07	3.06284e+07	3.53715e+07	2.81055e+07	2.09115e+07	3.28229e+07	2.42974e+07	0.320763	-0.148666	-0.179926	0.269844	0.109776	0.299774	0.625896	0.841165	0.558664							3.24229e+08	P09936	`UCHL1
P09960	`LTA4H	Leukotriene A-4 hydrolase	7.84353e+06	9.27428e+06	1.07778e+07	7.03463e+06	6.78972e+06	6.90097e+06	7.32198e+06	7.48371e+06	6.18507e+06	2.1033e+06	2.0048e+06	1.66991e+06	-0.403316	-0.4167	1.84958	1.19699	1.45257	4.25633	0.113195	0.0767142	0.000811715			O			UP	7.53897e+07	P09960	`LTA4H
P09972	`ALDOC	Fructose-bisphosphate aldolase C	620776	683833	654360	824398	1.29571e+06	888303	614909	839969	715192	686654	297221	348752	0.13708	0.590752	1.24558	0.43108	1.34196	1.37854	0.460301	0.0927745	0.0659206							8.47007e+06	P09972	`ALDOC
P0C0S5	`H2AFZ	Histone H2A.Z	8.5773e+07	1.26734e+08	9.30706e+07	8.35834e+06	5.11503e+07	4.94776e+07	8.22934e+07	6.82443e+07	6.61832e+07	3.58261e+07	3.00836e+07	2.76105e+07	-0.481542	-1.85992	-0.164133	1.14578	0.99089	0.0657055	0.124957	0.173216	0.881995							7.24804e+08	P0C0S5	`H2AFZ
P0CG08	`GPR89B	Golgi pH regulator B				344529	344713	408592	512337	601474	529944	360694	384616	200051	3.03109	2.44751	0.268707	4.28421	3.86429	0.360097	0.00128367	0.00338226	0.492148	O	O		UP	UP		3.68695e+06	P0CG08	`GPR89B
P0DMV9	`HSPA1B	Heat shock 70 kDa protein 1B	2.59663e+09	2.88357e+09	2.9223e+09	2.57909e+09	2.21198e+09	2.28332e+09	2.11039e+09	2.08647e+09	2.15363e+09	1.64859e+09	1.51628e+09	1.46735e+09	-0.402083	-0.249421	0.609452	2.71419	1.34973	2.71704	0.00931088	0.0917507	0.0063403							2.64596e+10	P0DMV9	`HSPA1B
P0DP25	`CALM3	Calmodulin-3	1.82149e+07	1.82649e+07	1.71971e+07	5.85705e+06	7.18617e+06	6.8025e+06	7.16654e+06	5.50558e+06	7.55135e+06	1.08227e+07	9.40602e+06	9.94099e+06	-1.42108	-1.44023	-0.607166	3.22943	4.00082	2.33714	0.00447695	0.00306433	0.0117323	O	O		Down	Down		1.23916e+08	P0DP25	`CALM3
P10114	`RAP2A	Ras-related protein Rap-2a	1.33151e+06	1.04145e+06	937732										-2.88437	-4.62349	0	2.97738	3.23419	NaN	0.00629204	0.00571924	NaN	O	O		Down	Down		3.31069e+06	P10114	`RAP2A
P10155	`RO60	60 kDa SS-A/Ro ribonucleoprotein	518387	548107	703468	5.35122e+06	4.37469e+06	4.99209e+06	2.74852e+06	2.33417e+06	2.38884e+06	2.72436e+06	2.77474e+06	2.28337e+06	2.0869	3.06383	0.919751	3.76371	4.35808	2.75754	0.00215908	0.00257937	0.00597312	O	O		UP	UP		3.1742e+07	P10155	`RO60
P10398	`ARAF	Serine/threonine-protein kinase A-Raf	378581	443948	383678										-1.63005	-3.63999	0	4.08353	3.9705	NaN	0.0015159	0.00306433	NaN	O	O		Down	Down		1.20621e+06	P10398	`ARAF
P10412	`HIST1H1E	Histone H1.4	1.6651e+08	1.69573e+08	1.50479e+08	8.01947e+07	1.11935e+08	1.1424e+08	8.94871e+07	8.57868e+07	8.05492e+07	8.81348e+07	7.92343e+07	8.314e+07	-0.926853	-0.68359	0.273572	3.74003	1.76689	0.731502	0.00222321	0.0456881	0.233856							1.29926e+09	P10412	`HIST1H1E
P10515	`DLAT	Dihydrolipoyllysine-residue acetyltransferase component of pyruvate dehydrogenase complex, mitochondrial	1.88794e+07	6.05729e+07	2.67267e+07	6.95687e+07	3.80155e+07	3.79185e+07	1.97763e+07	2.05538e+07	2.00738e+07	2.02847e+07	2.46821e+07	2.36195e+07	-0.635094	0.571386	1.02803	0.565619	0.422091	1.55866	0.358587	0.482483	0.0465042			O			UP	3.80672e+08	P10515	`DLAT
P10599	`TXN	Thioredoxin	4.38328e+07	4.92045e+07	5.23902e+07	3.40251e+07	978962	630469	6.36e+07	5.99265e+07	7.02808e+07	4.50073e+07	4.58181e+07	5.09003e+07	0.415084	-4.13118	-4.09573	1.83327	1.06502	1.0561	0.0368459	0.152579	0.124317							5.16595e+08	P10599	`TXN
P10620	`MGST1	Microsomal glutathione S-transferase 1				1.61137e+06	1.97987e+06	1.81488e+06	2.4943e+06	1.9893e+06	1.69568e+06	696590	594568	698926	3.78029	3.60056	1.44069	3.12561	3.14407	3.62418	0.00509171	0.0062947	0.00175055	O	O	O	UP	UP	UP	1.35755e+07	P10620	`MGST1
P10644	`PRKAR1A	cAMP-dependent protein kinase type I-alpha regulatory subunit	7.57289e+06	1.34029e+07	9.0763e+06	1.2569e+07	1.21906e+07	1.32074e+07	1.07239e+07	8.95234e+06	9.42111e+06	6.69918e+06	6.99173e+06	6.42208e+06	-0.0088323	0.378452	0.9167	0.011425	0.703825	4.32335	0.982609	0.291231	0.000785972							1.1723e+08	P10644	`PRKAR1A
P10768	`ESD	S-formylglutathione hydrolase	5.2812e+06	5.32279e+06	4.36777e+06	4.09202e+06	3.85389e+06	2.89877e+06	7.31641e+06	5.78938e+06	3.60634e+06	3.36573e+06	3.82827e+06	4.01589e+06	0.105044	-0.475126	-0.0595881	0.122033	1.24258	0.127604	0.812777	0.110646	0.780845							5.37385e+07	P10768	`ESD
P10809	`HSPD1	60 kDa heat shock protein, mitochondrial	1.47485e+08	9.86777e+07	1.3612e+08	1.42053e+08	1.33082e+08	1.50909e+08	1.2908e+08	1.32943e+08	1.37444e+08	9.1796e+07	1.04432e+08	1.02797e+08	0.0838922	0.175392	0.511189	0.17794	0.402132	2.54036	0.732623	0.498523	0.00833941							1.50682e+09	P10809	`HSPD1
P11021	`HSPA5	Endoplasmic reticulum chaperone BiP	1.3757e+09	1.4141e+09	1.44649e+09	1.69172e+09	1.63145e+09	1.63024e+09	1.38124e+09	1.23554e+09	1.22458e+09	1.12783e+09	1.05914e+09	1.09983e+09	-0.143077	0.225703	0.592	1.12774	2.92863	4.31529	0.129506	0.00798537	0.000785972							1.63179e+10	P11021	`HSPA5
P11047	`LAMC1	Laminin subunit gamma-1	6.06581e+06	5.12745e+06	6.39055e+06	9.79584e+06	9.8103e+06	8.65598e+06	2.44595e+06	2.9602e+06	3.25197e+06	3.44292e+06	4.66849e+06	3.65376e+06	-1.02583	0.688428	1.27473	2.57576	2.43516	3.00992	0.0112674	0.0158053	0.00395243	O		O	Down		UP	6.62692e+07	P11047	`LAMC1
P11142	`HSPA8	Heat shock cognate 71 kDa protein	2.26558e+09	2.37747e+09	2.45985e+09	1.5588e+09	1.34381e+09	1.91371e+09	2.07583e+09	1.9057e+09	1.96116e+09	1.40927e+09	1.32638e+09	1.40828e+09	-0.257387	-0.574914	0.202252	2.17048	1.7139	0.60095	0.0213661	0.0502259	0.305138							2.20059e+10	P11142	`HSPA8
P11166	`SLC2A1	Solute carrier family 2, facilitated glucose transporter member 1				665380	870768	722108	369857	477939	385771	219023	259291	234818	2.39455	3.26693	1.65716	1.78658	2.25477	3.5988	0.0396092	0.0208316	0.00179002	O	O	O	UP	UP	UP	4.20495e+06	P11166	`SLC2A1
P11171	`EPB41	Protein 4.1	956224	907503	588598	704415	899971	1.182e+06	2.05296e+06	2.66988e+06	293539	840353	147885	480239	0.551785	0.184308	1.21674	0.207512	0.233997	0.723544	0.695236	0.680919	0.237681							1.17236e+07	P11171	`EPB41
P11172	`UMPS	Uridine 5'-monophosphate synthase				1.08438e+06	918020	1.13256e+06	918205	820926	943334	1.86592e+06	1.66243e+06	1.59391e+06	4.2104	4.43207	-0.710896	3.5924	3.64612	2.46344	0.00277066	0.00400967	0.0095415	O	O		UP	UP		1.09397e+07	P11172	`UMPS
P11177	`PDHB	Pyruvate dehydrogenase E1 component subunit beta, mitochondrial	2.87948e+07	2.67082e+07	2.86926e+07	4.72174e+07	3.44316e+07	5.01026e+07	2.3776e+07	2.27418e+07	2.41387e+07	2.08612e+07	2.28841e+07	2.415e+07	-0.252524	0.628054	0.940248	2.34872	1.66569	2.2024	0.0159518	0.0539148	0.0146473							3.54499e+08	P11177	`PDHB
P11182	`DBT	Lipoamide acyltransferase component of branched-chain alpha-keto acid dehydrogenase complex, mitochondrial							470239	405794	293649	178952	90485.3	146930	2.95885	0	-0.649266	2.30236	NaN	0.914815	0.0171405	NaN	0.163452	O			UP			1.58605e+06	P11182	`DBT
P11216	`PYGB	Glycogen phosphorylase, brain form	4.85597e+06	1.91938e+06	2.9855e+06	2.65969e+06	6.42891e+06	1.00244e+07	670264	1.72087e+06	1.02532e+06	1.77616e+06	1.93876e+06	2.12293e+06	-1.51879	0.874302	1.51711	1.29079	0.569443	1.25498	0.0948239	0.371234	0.0841961							3.81282e+07	P11216	`PYGB
P11234-2	`RALB	Isoform 2 of Ras-related protein Ral-B	1.64405e+06	771799	1.00872e+07	501609	524461	421224	3.35331e+06	2.42098e+06	2.21344e+06	1.67733e+06	1.71094e+06	1.5685e+06	0.163155	-2.28393	-1.78138	0.0502376	0.968635	4.17157	0.919806	0.179546	0.000895944			O			Down	2.68949e+07	P11234	`RALB
P11279	`LAMP1	Lysosome-associated membrane glycoprotein 1	1.64013e+06	3.24783e+06	602114	8.58384e+06	6.87945e+06	6.22731e+06	6.71823e+06	1.34177e+07	2.82341e+06	1.23269e+07	1.28849e+07	7.79515e+06	2.1034	2.28038	-0.583799	1.02878	1.47066	1.01815	0.154505	0.0746314	0.13327							8.3147e+07	P11279	`LAMP1
P11310-2	`ACADM	Isoform 2 of Medium-chain specific acyl-CoA dehydrogenase, mitochondrial	1.64201e+07	1.97449e+07	1.37787e+07	5.21916e+06	4.84078e+06	4.01225e+06	859287	1.14193e+06	911955				-4.09515	-1.82057	5.8737	4.51646	3.20016	3.46709	0.000996315	0.00591947	0.00208277	O	O	O	Down	Down	UP	6.69291e+07	P11310	`ACADM
P11387	`TOP1	DNA topoisomerase 1	879900	1.55948e+06	572614				418770	415176	341273	632275	643584	636380	-1.24236	-3.92699	-3.39322	1.35179	2.43724	2.64463	0.0849128	0.0157985	0.00707048		O	O		Down	Down	6.09945e+06	P11387	`TOP1
P11388-4	`TOP2A	Isoform 4 of DNA topoisomerase 2-alpha	1.56636e+06	2.04825e+06	2.4114e+06	584747	727895	956306	790551	990303	806139	655053	823507	1.27139e+06	-1.20524	-1.41615	-0.250902	2.34703	2.17673	0.292095	0.0159876	0.0235085	0.566527	O	O		Down	Down		1.36319e+07	P11388	`TOP2A
P11413-2	`G6PD	Isoform Long of Glucose-6-phosphate 1-dehydrogenase	2.15259e+06	4.74687e+06	5.53484e+06	4.84805e+06	4.96742e+06	5.49141e+06	5.52964e+06	6.00982e+06	6.26555e+06	5.54185e+06	4.64002e+06	4.7811e+06	0.626784	0.408494	0.03508	0.668258	0.407183	0.134045	0.295668	0.493461	0.771706							6.05092e+07	P11413	`G6PD
P11441	`UBL4A	Ubiquitin-like protein 4A	1.92964e+06	1.95078e+06	2.14109e+06	1.32198e+06	1.23863e+06	1.64024e+06	2.01097e+06	2.16987e+06	2.00438e+06	1.60431e+06	1.7757e+06	1.79406e+06	0.0393098	-0.52846	-0.309409	0.258497	1.80062	1.09539	0.638615	0.042891	0.115193							2.15817e+07	P11441	`UBL4A
P11498	`PC	Pyruvate carboxylase, mitochondrial	2.04215e+07	6.91625e+08	6.10539e+07	2.55951e+08	1.2352e+08	8.73474e+07	6.13641e+07	6.60452e+07	6.21758e+07	2.59661e+08	2.5583e+08	2.50479e+08	-0.59163	0.559711	-0.863688	0.14646	0.131116	0.879537	0.776659	0.812877	0.174485							2.19547e+09	P11498	`PC
P11532-6	`DMD	Isoform 6 of Dystrophin	237951	293161	648708										-2.26512	-1.92437	0	2.07254	1.55147	NaN	0.0250455	0.0657131	NaN	O			Down			1.17982e+06	P11532	`DMD
P11586	`MTHFD1	C-1-tetrahydrofolate synthase, cytoplasmic	1.16359e+08	4.44941e+07	2.41319e+07	3.28668e+07	3.45647e+07	2.79407e+07	2.33432e+07	2.15971e+07	2.18407e+07	1.46929e+07	1.59169e+07	1.52979e+07	-1.16807	-0.658923	1.04976	0.817676	0.421214	3.35892	0.226458	0.482818	0.0023781			O			UP	3.93046e+08	P11586	`MTHFD1
P11717	`IGF2R	Cation-independent mannose-6-phosphate receptor	2.26964e+06	2.65754e+06	2.41784e+06	5.73503e+06	5.35178e+06	6.06395e+06	2.46359e+06	1.46656e+06	3.16259e+06	3.23776e+06	3.41024e+06	3.12577e+06	-0.117324	1.2246	0.810333	0.129315	3.88588	3.65934	0.802133	0.00336209	0.00168115		O			UP		4.13623e+07	P11717	`IGF2R
P11766	`ADH5	Alcohol dehydrogenase class-3				755860	690400	525475	494808	512390	637290	464329	350427	504631	1.82335	2.07772	0.579894	1.4214	1.57353	1.21627	0.0750757	0.0638604	0.0902238							4.93561e+06	P11766	`ADH5
P11940	`PABPC1	Polyadenylate-binding protein 1	5.28432e+08	5.01987e+08	4.80532e+08	4.5499e+08	4.60178e+08	4.73763e+08	5.12708e+08	5.22102e+08	5.38912e+08	3.8494e+08	3.79869e+08	3.98659e+08	0.0595067	-0.120602	0.255634	0.593125	1.30617	3.15341	0.342015	0.0989885	0.00318338							5.63707e+09	P11940	`PABPC1
P12004	`PCNA	Proliferating cell nuclear antigen	7.86561e+06	1.73273e+07	1.89344e+08	1.51617e+07	1.25615e+07	1.67806e+07	1.04193e+07	1.17678e+07	1.11544e+07	5.01707e+06	5.3407e+06	4.93905e+06	-1.41264	-1.00446	1.53131	0.43884	0.293727	3.56453	0.453319	0.60931	0.0018758			O			UP	3.07679e+08	P12004	`PCNA
P12081	`HARS	Histidine--tRNA ligase, cytoplasmic	2.50393e+06	4.7106e+06	2.20959e+06	1.15397e+07	1.5278e+07	9.75287e+06	4.97944e+06	5.96834e+06	6.24421e+06	7.31492e+06	7.51462e+06	7.64125e+06	0.943981	2.01462	0.677802	1.25716	2.18691	1.63192	0.101095	0.0231509	0.0407552		O			UP		8.56576e+07	P12081	`HARS
P12236	`SLC25A6	ADP/ATP translocase 3	4.68455e+06	858643	4.11908e+06	4.88739e+06	5.41079e+06	3.32885e+06	6.14037e+06	6.96145e+06	6.203e+06	5.85748e+06	4.90188e+06	5.25299e+06	1.33344	0.803187	-0.258943	0.779188	0.419877	0.500314	0.241819	0.483286	0.372621							5.86065e+07	P12236	`SLC25A6
P12268	`IMPDH2	Inosine-5'-monophosphate dehydrogenase 2	4.61572e+07	5.14408e+07	3.82835e+07	9.00918e+07	7.87486e+07	6.9846e+07	5.57685e+07	4.74843e+07	4.86103e+07	6.21758e+07	5.94957e+07	6.47355e+07	0.167323	0.815543	0.34971	0.508927	2.12148	1.45348	0.398813	0.0255032	0.0573587							7.12838e+08	P12268	`IMPDH2
P12270	`TPR	Nucleoprotein TPR	1.94605e+07	1.78724e+07	4.60183e+07	3.129e+07	3.46949e+07	3.77638e+07	2.21645e+07	2.28388e+07	2.40593e+07	2.28964e+07	2.21602e+07	2.20567e+07	-0.131388	0.452312	0.624372	0.10861	0.437967	2.8321	0.831889	0.470007	0.00528504							3.23276e+08	P12270	`TPR
P12273	`PIP	Prolactin-inducible protein	230525	310048	226679	192631	174413	199740	899592	627937	757151	1.73918e+06	2.11922e+06	2.10603e+06	1.57413	-0.423866	-3.39193	2.77358	1.25938	5.17573	0.00851701	0.107393	0.00035954	O		O	UP		Down	9.58315e+06	P12273	`PIP
P12277	`CKB	Creatine kinase B-type	3.3722e+07	2.84181e+07	2.855e+07	3.64384e+07	3.8104e+07	3.86173e+07	6.43091e+07	6.82495e+07	6.01079e+07	4.14156e+07	4.10764e+07	3.89435e+07	1.0898	0.323554	-0.101739	3.44787	1.72026	1.26836	0.00328289	0.0496563	0.0818995	O			UP			5.17952e+08	P12277	`CKB
P12532	`CKMT1A	Creatine kinase U-type, mitochondrial	2.9565e+07	2.4371e+07	2.42009e+07	4.72118e+07	3.97067e+07	4.59876e+07	2.61885e+07	2.71199e+07	2.66598e+07	1.72434e+07	1.58918e+07	1.59264e+07	0.0396125	0.768553	1.43467	0.154713	2.48278	4.10462	0.76446	0.0148891	0.00092107			O			UP	3.40073e+08	P12532	`CKMT1A
P12694-2	`BCKDHA	Isoform 2 of 2-oxoisovalerate dehydrogenase subunit alpha, mitochondrial	2.51606e+06	1.9784e+06	1.12763e+06	1.18339e+06	1.05163e+06	1.28134e+06	757839	771487	842336	641099	423608	377995	-1.17022	-0.605194	1.31912	1.55582	0.79171	2.23418	0.0590265	0.246957	0.013856			O			UP	1.29528e+07	P12694	`BCKDHA
P12814-3	`ACTN1	Isoform 3 of Alpha-actinin-1	1.00548e+07	9.00359e+06	1.17253e+07	6.78677e+06	5.72222e+06	5.91402e+06	4.90508e+06	4.84446e+06	4.76722e+06	3.44301e+06	3.62037e+06	3.34839e+06	-1.07604	-0.736143	0.820054	3.19611	2.27446	3.2447	0.00467303	0.0203466	0.00277351	O			Down			7.41352e+07	P12814	`ACTN1
P12956	`XRCC6	X-ray repair cross-complementing protein 6	4.13332e+07	4.78078e+07	5.41657e+07	6.4924e+07	7.3974e+07	7.78565e+07	5.46916e+07	4.6321e+07	4.47044e+07	3.67705e+07	3.83006e+07	4.11631e+07	0.0271594	0.601554	0.89644	0.0657005	1.92816	3.2178	0.895702	0.0347911	0.00288628							6.22013e+08	P12956	`XRCC6
P13010	`XRCC5	X-ray repair cross-complementing protein 5	3.77726e+07	4.01719e+07	7.57106e+07	3.01356e+07	4.0401e+07	3.77352e+07	4.68671e+07	4.27875e+07	4.01072e+07	1.74389e+07	4.04484e+07	6.43474e+07	-0.171467	-0.440751	0.00583394	0.202105	0.567562	0.00337111	0.702636	0.372633	0.994753							5.13923e+08	P13010	`XRCC5
P13073	`COX4I1	Cytochrome c oxidase subunit 4 isoform 1, mitochondrial	3.32016e+06	2.02654e+06	4.54053e+06	1.11863e+07	1.03995e+07	1.06481e+07	1.08602e+07	9.3401e+06	1.00378e+07	6.17148e+06	6.35528e+06	7.07389e+06	1.68622	1.7805	0.71952	2.09267	2.1961	3.36072	0.024155	0.0227835	0.00237361	O	O		UP	UP		9.19599e+07	P13073	`COX4I1
P13473-3	`LAMP2	Isoform LAMP-2C of Lysosome-associated membrane glycoprotein 2	3.18836e+06	3.84479e+06	2.44936e+06	3.88169e+06	1.81715e+06	114051	5.03127e+06	4.43781e+06	4.78296e+06	4.81581e+06	4.8949e+06	5.92001e+06	0.610184	-1.74067	-2.47951	1.44742	0.486191	0.733333	0.0716533	0.429795	0.233086							4.51781e+07	P13473	`LAMP2
P13489	`RNH1	Ribonuclease inhibitor	1.32529e+06	1.75101e+06	2.4857e+06	2.69538e+06	2.16818e+06	2.01483e+06	3.76456e+06	2.98833e+06	2.8214e+06	2.1041e+06	1.89239e+06	1.8489e+06	0.820029	0.343161	0.225852	1.31658	0.517222	0.748751	0.0904335	0.406142	0.225578							2.78601e+07	P13489	`RNH1
P13591	`NCAM1	Neural cell adhesion molecule 1	24590.9	32850.9	45240.4	252725	274390	254014							1.41485	2.97094	1.08649	1.31892	3.49588	2.92087	0.0902281	0.00459953	0.00455971		O	O		UP	UP	883811	P13591	`NCAM1
P13639	`EEF2	Elongation factor 2	9.33868e+08	3.5901e+08	4.01448e+08	4.72241e+08	4.13075e+08	4.16617e+08	4.10769e+08	4.30452e+08	3.93645e+08	4.74905e+08	4.87202e+08	4.85681e+08	-0.317127	-0.242603	-0.155841	0.293994	0.214254	1.15422	0.599293	0.706006	0.102187							5.67891e+09	P13639	`EEF2
P13645	`KRT10	Keratin, type I cytoskeletal 10	3.11407e+08	3.99712e+08	4.23759e+08	4.77856e+08	7.20865e+08	7.37377e+08	1.49126e+09	1.21739e+09	1.29848e+09	1.61891e+09	1.58988e+09	1.71192e+09	1.82731	0.755899	-1.37221	3.46033	1.43577	2.57942	0.00324408	0.0790976	0.00781026	O		O	UP		Down	1.19988e+10	P13645	`KRT10
P13646	`KRT13	Keratin, type I cytoskeletal 13	412771	522456	395475	203143	202932	213913	6.31003e+06	6.12481e+06	5.8949e+06	1.17694e+06	1.15731e+06	1.36123e+06	3.79444	-1.09124	-2.572	5.11173	2.99144	5.2871	0.000641729	0.00750181	0.000335177	O	O	O	UP	Down	Down	2.39759e+07	P13646	`KRT13
P13647	`KRT5	Keratin, type II cytoskeletal 5	7.90615e+07	8.12252e+07	9.73212e+07	9.27806e+07	7.38322e+07	7.26396e+07	1.22558e+08	1.07796e+08	1.16467e+08	1.87806e+08	1.89863e+08	1.9802e+08	0.433275	-0.109609	-1.2756	1.79107	0.301442	3.40562	0.0393347	0.599729	0.00223685			O			Down	1.41937e+09	P13647	`KRT5
P13667	`PDIA4	Protein disulfide-isomerase A4	7.83221e+07	8.06071e+07	7.25073e+07	7.98487e+07	8.96139e+07	8.68511e+07	9.60844e+07	1.08376e+08	1.14849e+08	8.27895e+07	9.03014e+07	9.14712e+07	0.461834	0.147028	-0.0459925	2.19218	1.02325	0.274819	0.0207558	0.163187	0.585191							1.07162e+09	P13667	`PDIA4
P13674	`P4HA1	Prolyl 4-hydroxylase subunit alpha-1	3.35956e+06	2.88458e+06	3.24858e+06	4.63203e+06	6.01808e+06	3.376e+06	554509	635861	564508	238563	185646	346445	-2.43511	0.526606	4.19417	4.93462	0.986874	3.52873	0.000699163	0.174153	0.00192673	O		O	Down		UP	2.60444e+07	P13674	`P4HA1
P13796	`LCP1	Plastin-2	5.3088e+06	3.00221e+06	2.94168e+06	1.19815e+07	1.40712e+07	1.26817e+07	9.07795e+06	8.94851e+06	8.66522e+06	6.58281e+06	6.05256e+06	5.75598e+06	1.30273	1.83701	1.07359	2.01661	2.51272	3.58014	0.0276783	0.0144495	0.00184138	O	O	O	UP	UP	UP	9.50702e+07	P13796	`LCP1
P13797	`PLS3	Plastin-3	3.27822e+07	2.24579e+07	9.678e+07	3.54706e+07	3.77123e+07	1.32879e+08	2.91819e+07	3.94253e+07	2.88852e+07	2.21539e+07	1.93589e+07	2.40947e+07	-0.366773	0.439615	1.36814	0.220498	0.189993	1.02325	0.6811	0.73149	0.13214							5.21182e+08	P13797	`PLS3
P13798	`APEH	Acylamino-acid-releasing enzyme				312077	635606	390262	850357	995164	906108	1.04992e+06	540965	821113	2.8227	1.71996	-0.863616	2.3389	1.39639	0.982463	0.0161969	0.084638	0.143405	O			UP			6.50157e+06	P13798	`APEH
P13804	`ETFA	Electron transfer flavoprotein subunit alpha, mitochondrial	3.24241e+06	4.20672e+06	4.38509e+06	5.10671e+06	4.32333e+06	4.75611e+06	5.99007e+06	5.50254e+06	5.59383e+06	3.13707e+06	3.22275e+06	3.4013e+06	0.54138	0.27065	0.536842	1.72998	0.819003	2.64015	0.0433072	0.235312	0.00710696							5.28679e+07	P13804	`ETFA
P13807	`GYS1	Glycogen [starch] synthase, muscle	3.08072e+06	5.05543e+06	6.82151e+06	1.66137e+07	1.60138e+07	1.81602e+07	4.9684e+06	6.41826e+06	6.34386e+06	6.69918e+06	7.44171e+06	7.32837e+06	0.30971	1.83569	1.24172	0.363805	2.25045	4.18585	0.522856	0.0209747	0.0008846		O	O		UP	UP	1.04945e+08	P13807	`GYS1
P13861	`PRKAR2A	cAMP-dependent protein kinase type II-alpha regulatory subunit	3.72442e+06	3.54083e+06	4.69752e+06	5.39457e+06	4157172	3.76289e+06	4.86016e+06	3.33632e+06	3.42979e+06	3.12636e+06	3.22802e+06	3.17888e+06	-0.0518735	0.148649	0.465099	0.0855039	0.303263	1.39474	0.864086	0.597909	0.0639731							4.64369e+07	P13861	`PRKAR2A
P13987-2	`CD59	Isoform 2 of CD59 glycoprotein	182565	158004	217234				888166	1.42059e+06	1.15702e+06	164494	166561	176989	2.62132	-1.67056	-1.54727	3.42139	0.852316	0.792497	0.00343552	0.222953	0.206463	O			UP			4.53163e+06	P13987	`CD59
P13995	`MTHFD2	Bifunctional methylenetetrahydrofolate dehydrogenase/cyclohydrolase, mitochondrial	3.61093e+06	3.65376e+06	1.91313e+06	2.03831e+06	728558	639112	4.01464e+06	2.30754e+06	2.61729e+06	1.90012e+06	2.24501e+06	1.22179e+06	-0.0193284	-1.57769	-0.81906	0.0163633	1.21068	0.624171	0.974358	0.117569	0.291169							2.68902e+07	P13995	`MTHFD2
P14174	`MIF	Macrophage migration inhibitory factor	1.09359e+07	1.21812e+07	8.38598e+06	7.35333e+06	1.76291e+07	1.47315e+07	6.06518e+06	6.06041e+06	6.17975e+06	5.89732e+06	6.24214e+06	5.03934e+06	-0.766015	0.257853	1.12126	2.0563	0.244521	1.32666	0.0256865	0.66939	0.0730907							1.06701e+08	P14174	`MIF
P14314	`PRKCSH	Glucosidase 2 subunit beta	2.15745e+07	8.73587e+07	1.6962e+07	5.04327e+07	4.30189e+07	4.4998e+07	1.72308e+07	2.61266e+07	2.00348e+07	1.81769e+07	1.71674e+07	1.77244e+07	-0.608522	0.53687	1.38056	0.330696	0.293695	4.35309	0.5595	0.60931	0.000771969			O			UP	3.80806e+08	P14314	`PRKCSH
P14324	`FDPS	Farnesyl pyrophosphate synthase	2.45583e+06	2.15545e+06	2.70558e+06	623746	1.35242e+06	1.26273e+06	1.46461e+06	1.59531e+06	1.61447e+06	692905	1.20712e+06	1.17133e+06	-0.641574	-1.24967	0.0402247	2.4427	1.55792	0.0306836	0.0138345	0.0653134	0.944766							1.83015e+07	P14324	`FDPS
P14550	`AKR1A1	Aldo-keto reductase family 1 member A1				251634	189903	191194							0	2.43868	1.67336	NaN	2.03862	2.12264	NaN	0.0292595	0.0169259		O	O		UP	UP	632731	P14550	`AKR1A1
P14618	`PKM	Pyruvate kinase PKM	7.62499e+07	1.18436e+08	8.96957e+07	1.53468e+08	1.42902e+08	1.45678e+08	8.76509e+07	9.30119e+07	9.28876e+07	8.86866e+07	7.18501e+07	7.17758e+07	-0.0323804	0.659904	0.934773	0.059802	1.60772	3.03909	0.905881	0.0601815	0.00380459							1.23229e+09	P14618	`PKM
P14625	`HSP90B1	Endoplasmin	2.48775e+08	2.83989e+08	2.77924e+08	7.68018e+08	7.36099e+08	7.7231e+08	4.84889e+08	4.30599e+08	4.4067e+08	2.54308e+08	2.67087e+08	2.80698e+08	0.742776	1.49162	1.50577	3.14567	4.72215	5.26297	0.0049599	0.00184943	0.000342585		O	O		UP	UP	5.24537e+09	P14625	`HSP90B1
P14635	`CCNB1	G2/mitotic-specific cyclin-B1	181311	330196	265640	77542.1	70866.3	111827	289286	1.03362e+06	866164	229217	295342	260119	1.34184	-1.56459	-1.6136	1.00277	2.07649	2.68239	0.16259	0.0275917	0.00667246		O	O		Down	Down	4.01113e+06	P14635	`CCNB1
P14649	`MYL6B	Myosin light chain 6B							296460	332580	297765	267168	233198	216591	1.95158	0	-1.00721	2.34972	NaN	1.21498	0.0159388	NaN	0.0904376	O			UP			1.64376e+06	P14649	`MYL6B
P14678-3	`SNRPB	Isoform SM-B1 of Small nuclear ribonucleoprotein-associated proteins B and B'	6.02284e+08	4.50755e+08	4.67827e+08	4.1286e+08	3.26364e+08	3.51992e+08	1.68653e+08	1.2513e+08	1.14219e+08	4.18429e+07	3.1064e+07	3.12224e+07	-1.90649	-0.473695	3.39688	3.05162	1.34222	4.39459	0.00563623	0.0927745	0.000749627	O		O	Down		UP	3.12421e+09	P14678	`SNRPB
P14735	`IDE	Insulin-degrading enzyme	1.59118e+06	3.28875e+06	4.28397e+06	5.62257e+06	905157	1.7593e+06	5.95998e+06	6.00018e+06	2.72424e+06	5.3497e+06	5.07655e+06	6.00095e+06	0.706526	-0.441373	-1.39534	0.547846	0.192111	0.837174	0.370923	0.728959	0.189718							4.85625e+07	P14735	`IDE
P14866	`HNRNPL	Heterogeneous nuclear ribonucleoprotein L	1.97043e+08	2.0989e+08	2.13265e+08	8.353e+07	6.95638e+07	1.19713e+08	8.7902e+07	7.29706e+07	6.37769e+07	3.78118e+07	2.58576e+07	2.83166e+07	-1.47678	-1.22148	1.55036	3.35664	2.20076	2.2657	0.00375343	0.0227	0.0131594	O	O	O	Down	Down	UP	1.20964e+09	P14866	`HNRNPL
P14868	`DARS	Aspartate--tRNA ligase, cytoplasmic	1.04243e+08	9.85954e+07	3.9681e+08	1.2377e+08	1.1411e+08	1.25049e+08	4.52871e+08	5.40201e+08	5.75689e+08	4.65253e+08	5.00225e+08	5.08786e+08	1.7033	-0.402469	-2.02236	1.20423	0.241238	5.40776	0.111922	0.672503	0.000284644			O			Down	4.0056e+09	P14868	`DARS
P14923	`JUP	Junction plakoglobin	1.85532e+07	2.21093e+08	1.2095e+07	9.41044e+07	1.83396e+07	2.00045e+07	2.3917e+07	2.54383e+07	2.67826e+07	3.52568e+07	3.57163e+07	3.65125e+07	-0.53544	-0.174369	-0.137774	0.152947	0.0390967	0.0624329	0.766184	0.94203	0.88715							5.67813e+08	P14923	`JUP
P15104	`GLUL	Glutamine synthetase	7.30397e+06	2.11424e+07	2.51279e+06	7.8424e+06	4.32266e+06	4.58395e+06	4.98471e+06	5.24504e+06	5.6481e+06	3.31777e+06	3.15164e+06	3.37016e+06	-0.464603	-0.440076	0.713558	0.20156	0.18036	1.21912	0.703192	0.745096	0.0898014							7.34256e+07	P15104	`GLUL
P15170-3	`GSPT1	Isoform 3 of Eukaryotic peptide chain release factor GTP-binding subunit ERF3A	2.03572e+06	2.53349e+06	1.29878e+06	3.42922e+06	3.82661e+06	3.9766e+06	2.3477e+06	1.80131e+06	2.34381e+06	2.0625e+06	1.52128e+06	1.38722e+06	0.188442	0.98722	1.19453	0.238736	1.56178	2.5341	0.660832	0.064999	0.00842992			O			UP	2.85642e+07	P15170	`GSPT1
P15311	`EZR	Ezrin	2.64991e+06	2.30278e+06	9.92331e+06	5.12472e+06	3.09633e+06	3.00178e+06	2.61278e+06	2.84463e+06	3.58075e+06	1.6009e+06	2.60993e+06	3.25187e+06	-0.395351	-0.115429	0.603228	0.225704	0.0556171	0.701432	0.676162	0.919002	0.248406							4.25997e+07	P15311	`EZR
P15374	`UCHL3	Ubiquitin carboxyl-terminal hydrolase isozyme L3	678681	377283	263484										-1.48008	-2.16354	0	1.21377	2.19898	NaN	0.1098	0.0227	NaN		O			Down		1.31945e+06	P15374	`UCHL3
P15531-2	`NME1	Isoform 2 of Nucleoside diphosphate kinase A	1.31363e+07	1.15213e+07	2.96126e+07	2.42158e+06	6.17348e+06	8.21282e+06	6.84934e+06	6.4602e+06	6.55778e+06	2.5538e+06	2.41863e+06	575585	-1.31637	-1.72998	1.70332	1.43472	1.19307	0.900512	0.0732295	0.121092	0.167985							9.64934e+07	P15531	`NME1
P15586	`GNS	N-acetylglucosamine-6-sulfatase	7.34565e+06	9.4469e+06	4.1176e+06	318841	266020	209216				240904	545485	630904	-6.14321	-4.65832	-0.741349	3.4206	3.52476	0.727212	0.00343552	0.00445467	0.235806	O	O		Down	Down		2.31215e+07	P15586	`GNS
P15880	`RPS2	40S ribosomal protein S2	1.78983e+08	3.23445e+08	2.13858e+08	2.40757e+08	2.35354e+08	3.10199e+08	1.40986e+08	1.46363e+08	1.58981e+08	2.21362e+08	2.33742e+08	2.55881e+08	-0.63868	0.168535	0.136267	1.16403	0.233658	0.408886	0.120873	0.681034	0.448057							2.65991e+09	P15880	`RPS2
P15924	`DSP	Desmoplakin	1.26693e+08	1.64436e+08	1.52788e+08	1.75437e+08	2.22544e+08	2.30146e+08	1.80083e+08	1.98938e+08	2.04959e+08	1.85763e+08	2.00537e+08	2.0646e+08	0.401971	0.499064	0.0747992	1.485	1.3972	0.222186	0.0672858	0.084638	0.64781							2.24879e+09	P15924	`DSP
P15927-3	`RPA2	Isoform 3 of Replication protein A 32 kDa subunit	4.34382e+06	5.00632e+06	5.44106e+06	6.38848e+06	5.79928e+06	5.79266e+06	2.89586e+06	2.95613e+06	2.55788e+06	981959	1.0617e+06	1.10287e+06	-0.811316	0.286322	2.51473	2.67044	1.26996	5.49617	0.00993586	0.105538	0.000264243			O			UP	4.4328e+07	P15927	`RPA2
P16152	`CBR1	Carbonyl reductase [NADPH] 1	4.44982e+06	3.45722e+06	2.54491e+06	1.35399e+07	1.41249e+07	1.32598e+07	8.09336e+06	6.63544e+06	7.79354e+06	3.16257e+06	4.84831e+06	4.89592e+06	1.13941	2.00578	1.69271	1.99029	2.9882	2.89396	0.0286748	0.00750181	0.00475009	O	O	O	UP	UP	UP	8.68057e+07	P16152	`CBR1
P16278	`GLB1	Beta-galactosidase				580564	440987	403108				638629	510113	631416	0	2.03427	-0.331676	NaN	2.98209	0.806452	NaN	0.00750315	0.201006		O			UP		3.20482e+06	P16278	`GLB1
P16383	`GCFC2	GC-rich sequence DNA-binding factor 2	80020.1	27559.6	152426	301305	240306	325141	477775	2.22861e+06	1.93098e+06	356053	419208	376190	4.19283	2.04333	-0.41802	1.84655	1.30886	1.32108	0.0362405	0.0985417	0.0738456	O			UP			6.91557e+06	P16383	`GCFC2
P16435	`POR	NADPH--cytochrome P450 reductase	2.94421e+06	2.16108e+06	2.31669e+06	751753	403352	745411	192491	204374	195775				-3.6341	-2.00905	2.83604	4.91365	2.45039	3.0474	0.000699163	0.0155303	0.00375853	O	O	O	Down	Down	UP	9.91514e+06	P16435	`POR
P16615	`ATP2A2	Sarcoplasmic/endoplasmic reticulum calcium ATPase 2	2.26319e+07	1.95129e+07	2.03521e+07	2.7594e+07	2.66395e+07	2.36102e+07	1.94716e+07	2.12343e+07	2.04739e+07	1.48374e+07	1.19482e+07	1.50337e+07	-0.0288041	0.316456	0.901037	0.146191	1.56204	2.67822	0.776789	0.064999	0.00670174							2.4334e+08	P16615	`ATP2A2
P16885	`PLCG2	1-phosphatidylinositol 4,5-bisphosphate phosphodiesterase gamma-2	5.35742e+06	1.53345e+06	2.2001e+06	281250	322787	305288	160406	147571	181663	193387	213384	168600	-4.01242	-3.11635	0.664687	2.74656	2.35095	2.36259	0.0088612	0.0180986	0.0112924	O	O		Down	Down		1.10653e+07	P16885	`PLCG2
P16949-2	`STMN1	Isoform 2 of Stathmin	1.34024e+07	2.21975e+07	2.16765e+07	1.32728e+07	1.15028e+07	1.17466e+07	1.58572e+07	1.48445e+07	1.55277e+07	1.1398e+07	1.11641e+07	1.05648e+07	-0.273037	-0.615441	0.1386	0.499434	1.17763	0.895085	0.405584	0.124792	0.169626							1.73155e+08	P16949	`STMN1
P16989	`YBX3	Y-box-binding protein 3	1.24594e+08	9.5986e+07	1.0973e+08	6.49643e+07	6.24328e+07	5.5083e+07	7.05604e+07	5.31884e+07	5.1283e+07	3.00085e+07	2.45145e+07	2.40957e+07	-0.923143	-0.851439	1.21859	2.15113	2.54896	3.21556	0.0220441	0.0138502	0.00289546			O			UP	7.66441e+08	P16989	`YBX3
P17174	`GOT1	Aspartate aminotransferase, cytoplasmic	1.03131e+06	1.32074e+06	1.18034e+06	5.16995e+06	6.83986e+06	4.71934e+06	2.02735e+06	2.11027e+06	1.6524e+06	1.66886e+06	1.65677e+06	1.5472e+06	0.712186	2.23256	1.76193	2.04374	3.51134	3.36301	0.0262532	0.00455875	0.00236969		O	O		UP	UP	3.09244e+07	P17174	`GOT1
P17612	`PRKACA	cAMP-dependent protein kinase catalytic subunit alpha	1.6426e+07	2.08748e+07	1.39603e+07	8.90515e+06	1.02893e+07	1.22311e+07	1.02648e+07	1.22808e+07	1.18368e+07	9.61084e+06	1.07585e+07	1.06825e+07	-0.56056	-0.698219	0.00698217	1.40362	1.50663	0.0162609	0.0774474	0.0704678	0.972154							1.48121e+08	P17612	`PRKACA
P17706	`PTPN2	Tyrosine-protein phosphatase non-receptor type 2	4.02904e+07	3.90056e+07	3.37842e+07	1.35584e+08	1.1956e+08	1.12623e+08	5.4393e+07	4.84437e+07	4.3634e+07	5.38962e+07	4.71784e+07	4.53776e+07	0.371571	1.70125	1.32797	1.43373	3.976	3.58498	0.0733368	0.00306433	0.00182627		O	O		UP	UP	7.7377e+08	P17706	`PTPN2
P17812	`CTPS1	CTP synthase 1	4.4302e+07	5.03476e+07	3.83513e+07	8.25609e+07	5.52157e+07	6.50058e+07	4.24421e+07	4.18571e+07	4.22229e+07	5.90147e+07	5.44695e+07	5.79909e+07	-0.0631917	0.597512	0.222918	0.2164	1.37334	0.576702	0.685855	0.0879431	0.320547							6.3378e+08	P17812	`CTPS1
P17844	`DDX5	Probable ATP-dependent RNA helicase DDX5	5.36131e+08	5.81951e+08	6.13586e+08	4.08165e+08	3.59053e+08	2.73972e+08	3.74012e+08	3.47896e+08	3.38502e+08	1.33314e+08	1.30401e+08	1.39703e+08	-0.706613	-0.751122	1.34908	3.24066	1.86438	2.8453	0.00441851	0.0384607	0.00514216			O			UP	4.23669e+09	P17844	`DDX5
P17858	`PFKL	ATP-dependent 6-phosphofructokinase, liver type	2.28526e+06	2.85164e+06	2.45807e+06	3.71778e+06	3.59495e+06	3.94281e+06	2.41012e+06	2.66878e+06	2.43133e+06	1.58397e+06	2.5974e+06	2.40544e+06	-0.0115496	0.572654	0.804241	0.0372535	2.3098	1.63238	0.939313	0.0192804	0.0407552							3.29476e+07	P17858	`PFKL
P17931	`LGALS3	Galectin-3				4.29971e+06	2.08686e+06	2.52865e+06	1.96469e+06	2.06657e+06	1.9951e+06	1.56811e+06	1.77917e+06	1.51183e+06	4.50353	4.99884	0.809135	2.25697	2.31697	1.189	0.0187344	0.0191379	0.0956568	O	O		UP	UP		1.98007e+07	P17931	`LGALS3
P17980	`PSMC3	26S proteasome regulatory subunit 6A	5.2206e+09	5.08026e+09	4.7309e+09	6.18788e+09	7.21509e+09	7.00056e+09	6.7533e+09	6.72298e+09	6.70492e+09	6.41747e+09	6.6377e+09	6.5986e+09	0.426229	0.438901	0.0510279	3.25625	2.27095	0.298381	0.00433557	0.0204184	0.560198							7.52702e+10	P17980	`PSMC3
P17987	`TCP1	T-complex protein 1 subunit alpha	2.30537e+08	2.50281e+08	3.00481e+08	3.04221e+08	3.55368e+08	3.17141e+08	2.33987e+08	2.4917e+08	2.5431e+08	2.21529e+08	2.26868e+08	2.15756e+08	-0.0752233	0.327913	0.553603	0.251473	1.17379	2.85451	0.64606	0.125704	0.00504188							3.15965e+09	P17987	`TCP1
P18077	`RPL35A	60S ribosomal protein L35a	5.94743e+07	3.39774e+07	3.98973e+07	2.78555e+07	1.99441e+07	1.7235e+07	2.81072e+07	2.40005e+07	2.64589e+07	3.65776e+07	3.87792e+07	4.07756e+07	-0.725128	-1.02462	-0.864896	1.36005	1.50151	1.8352	0.0837783	0.071161	0.0281853							3.93083e+08	P18077	`RPL35A
P18085	`ARF4	ADP-ribosylation factor 4	1.0334e+07	1.24095e+07	1.3577e+07	3.95005e+06	12781620	1.10941e+07	7.72068e+06	9.75355e+06	1.05093e+07	4.935e+06	7.31395e+06	6.68454e+06	-0.379178	-0.545401	0.40502	1.00426	0.426374	0.292287	0.162143	0.480283	0.566527							1.11063e+08	P18085	`ARF4
P18124	`RPL7	60S ribosomal protein L7	2.40178e+08	2.32872e+08	2.33542e+08	2.74606e+08	3.07339e+08	2.71862e+08	1.79567e+08	1.75312e+08	1.68155e+08	2.38784e+08	2.30674e+08	2.52647e+08	-0.434362	0.270913	0.240461	3.81613	2.00931	1.60955	0.00204209	0.0303841	0.0422495							2.80554e+09	P18124	`RPL7
P18206	`VCL	Vinculin	1.0628e+07	2.03999e+07	1.62624e+07	1.6439e+07	1.4794e+07	1.72606e+07	1.72433e+07	1.77175e+07	1.771e+07	1.07587e+07	1.06445e+07	1.08631e+07	0.205933	0.0838795	0.584855	0.303563	0.106791	3.0429	0.58912	0.843557	0.00378912							1.80721e+08	P18206	`VCL
P18583-9	`SON	Isoform I of Protein SON	1.19544e+06	1.3046e+06	1.20563e+06										-3.16181	-3.91517	0	2.00818	2.74369	NaN	0.0280236	0.010207	NaN	O	O		Down	Down		3.70566e+06	P18583	`SON
P18615-3	`NELFE	Isoform 2 of Negative elongation factor E				616210	611157	484528	301876	393020	366298	553814	558650	490464	2.25113	2.94112	0.0886847	2.76284	3.20708	0.276482	0.00869384	0.00589477	0.583222	O	O		UP	UP		4.37602e+06	P18615	`NELFE
P18621-3	`RPL17	Isoform 3 of 60S ribosomal protein L17	1.00561e+08	1.0363e+08	1.21287e+08	1.03837e+08	1.15468e+08	1.13244e+08	7.83571e+07	5.75277e+07	6.08265e+07	9.14671e+07	1.03422e+08	1.15943e+08	-0.734901	0.0344397	0.102657	1.98927	0.131768	0.396559	0.0286887	0.812212	0.459857							1.16557e+09	P18621	`RPL17
P18669	`PGAM1	Phosphoglycerate mutase 1	1.96717e+07	1.34456e+07	1.38744e+07	1.50109e+07	1.77371e+07	1.40036e+07	1.96291e+07	1.48452e+07	1.29538e+07	9.31474e+06	8.98285e+06	8.40919e+06	0.0135612	0.00763448	0.801904	0.0180864	0.0124251	2.7252	0.972134	0.983622	0.00629871							1.67878e+08	P18669	`PGAM1
P18754-2	`RCC1	Isoform 2 of Regulator of chromosome condensation	3.49129e+06	3.96187e+06	3.72286e+06	939323	1.12186e+06	922969	322375	231218	406671	401247	289709	549270	-3.57676	-1.90881	1.3097	3.91242	4.28189	2.0174	0.00181806	0.00262569	0.0203677	O	O	O	Down	Down	UP	1.63607e+07	P18754	`RCC1
P19013	`KRT4	Keratin, type II cytoskeletal 4	435871	369126	535491	821519	1.05514e+06	866587	4.33573e+06	4.22044e+06	4.41307e+06	1.58707e+06	1.54915e+06	1.76273e+06	3.29079	1.04138	-0.84281	4.52101	2.26682	2.614	0.000996315	0.0204839	0.00742328	O	O		UP	UP		2.19519e+07	P19013	`KRT4
P19338	`NCL	Nucleolin	1.49338e+08	1.29943e+08	1.21045e+08	1.71096e+08	1.13232e+08	2.24346e+08	1.53445e+08	1.97079e+08	1.60124e+08	1.50779e+08	1.17619e+08	1.11755e+08	0.347895	0.295938	0.377638	1.14662	0.420025	0.525055	0.124898	0.483286	0.354774							1.7998e+09	P19338	`NCL
P19367-3	`HK1	Isoform 3 of Hexokinase-1	1.35749e+07	8.54808e+06	7.2476e+06	2.26618e+07	2.32217e+07	2.30434e+07	1.18218e+07	1.25709e+07	1.12936e+07	8.29488e+06	7.7175e+06	8.74362e+06	0.332287	1.2833	1.4791	0.533231	2.04157	5.00113	0.38113	0.0291081	0.000380277		O	O		UP	UP	1.5874e+08	P19367	`HK1
P19388	`POLR2E	DNA-directed RNA polymerases I, II, and III subunit RPABC1	3.00501e+07	6.71172e+06	1.82558e+07	1.1887e+07	6.19227e+06	2.53844e+07	1.90877e+07	1.84248e+07	1.81077e+07	2.64291e+07	1.44025e+07	1.57013e+07	0.263474	-0.326204	-0.559155	0.154874	0.13931	0.359246	0.76446	0.801273	0.492882							2.10635e+08	P19388	`POLR2E
P19525	`EIF2AK2	Interferon-induced, double-stranded RNA-activated protein kinase	1.66737e+06	1.21114e+06	1.72386e+06	1.53946e+06	1.24825e+06	1.21216e+06	2.30809e+06	2.62136e+06	2.74447e+06	1.21903e+06	1.21244e+06	1.47074e+06	0.751321	-0.193222	0.0332425	1.86482	0.421918	0.0827722	0.0351437	0.482483	0.852742							2.01784e+07	P19525	`EIF2AK2
P19623	`SRM	Spermidine synthase	3.60692e+06	3.15366e+06	3.68193e+06	3.8983e+06	2.60253e+06	1.75301e+06	1.98011e+06	5.12771e+06	5.30788e+06	2.72223e+06	8.79783e+06	7.45641e+06	0.121258	-0.411888	-1.10927	0.0916931	0.53376	0.822387	0.856274	0.394023	0.195229							5.00885e+07	P19623	`SRM
P19784	`CSNK2A2	Casein kinase II subunit alpha'	1.72604e+07	2.24435e+07	1.07363e+07	1.08822e+07	1.57272e+07	1.31017e+07	4.19183e+06	3.70793e+06	5.02243e+06	4.80214e+06	6.78876e+06	7.80985e+06	-1.91182	-0.297093	1.04622	2.32556	0.356351	1.80744	0.0164601	0.540611	0.0295538	O		O	Down		UP	1.22474e+08	P19784	`CSNK2A2
P19838-2	`NFKB1	Isoform 2 of Nuclear factor NF-kappa-B p105 subunit	39028.2	71542.9	231779	851902	803130	552300	461477	310918	349556	78190	82113.7	82667.2	2.09203	3.06319	3.15855	1.26948	1.76689	4.04953	0.0988689	0.0456881	0.000987598		O	O		UP	UP	3.91461e+06	P19838	`NFKB1
P20020-1	`ATP2B1	Isoform D of Plasma membrane calcium-transporting ATPase 1	1.69437e+06	2.03533e+06	1.93102e+06				1.61201e+06	1.63319e+06	1.47023e+06	1.03064e+06	1.12344e+06	1.10478e+06	-0.260925	-3.65201	-2.85863	1.32768	3.27196	2.89411	0.0889141	0.00553422	0.00475009		O	O		Down	Down	1.3635e+07	P20020	`ATP2B1
P20042	`EIF2S2	Eukaryotic translation initiation factor 2 subunit 2	8.52948e+06	9.55989e+06	1.02747e+07	1.17858e+07	1.2018e+07	1.19001e+07	8.30706e+06	7.93117e+06	8.89501e+06	6.47599e+06	6.7461e+06	6.92227e+06	-0.171868	0.336183	0.826208	0.871613	1.89016	5.03549	0.204612	0.0369267	0.000368335							1.09346e+08	P20042	`EIF2S2
P20073	`ANXA7	Annexin A7	2.07602e+07	8.27696e+06	1.58219e+07	2.14687e+07	2.43768e+07	2.45491e+07	2.28309e+07	2.15264e+07	2.20732e+07	1.09772e+07	7.12016e+06	7.44301e+06	0.665491	0.746831	1.48832	0.778039	0.872272	2.69419	0.242167	0.215351	0.00653423			O			UP	2.07224e+08	P20073	`ANXA7
P20290	`BTF3	Transcription factor BTF3	7.51921e+06	3.63174e+06	5.00613e+06	4.37558e+06	4.03883e+06	8.31971e+06	2.96528e+06	4.92033e+06	5.60048e+06	5.88727e+06	6.44305e+06	5.94662e+06	-0.247487	0.0350043	-0.205822	0.235549	0.0261611	0.244545	0.66446	0.962694	0.620606							6.46542e+07	P20290	`BTF3
P20340	`RAB6A	Ras-related protein Rab-6A	283952	466147	349947	598016	596771	623374	1.13378e+06	1.3161e+06	1.37912e+06	743279	736313	1.01169e+06	1.82446	0.75463	-0.438485	2.90695	1.65168	1.34903	0.00710034	0.0553392	0.0699574	O			UP			9.23848e+06	P20340	`RAB6A
P20618	`PSMB1	Proteasome subunit beta type-1	5.95082e+09	6.05312e+09	5.41764e+09	5.72538e+09	6.07691e+09	5.13718e+09	5.61284e+09	5.79254e+09	5.2349e+09	6.47083e+09	6.27329e+09	6.8039e+09	-0.0657806	-0.0422478	-0.209284	0.426711	0.186182	1.24811	0.463759	0.737245	0.0851086							7.05494e+10	P20618	`PSMB1
P20700	`LMNB1	Lamin-B1	3.36218e+07	4.83764e+07	2.52065e+07	2.39448e+07	1.94684e+07	1.74944e+07	1.55524e+07	1.42471e+07	1.89603e+07	9.55154e+06	9.41524e+06	9.92051e+06	-1.09557	-0.776588	1.06412	1.67133	1.20517	2.85611	0.0481727	0.118881	0.00503089	O		O	Down		UP	2.45759e+08	P20700	`LMNB1
P20719	`HOXA5	Homeobox protein Hox-A5	320680	253610	226887							241454	212202	270712	-1.51221	-2.14819	-2.01093	2.2354	3.44078	3.64129	0.0193882	0.00478649	0.00169903	O	O	O	Down	Down	Down	1.52555e+06	P20719	`HOXA5
P20810-6	`CAST	Isoform 6 of Calpastatin	383904	289896	326420	2.58241e+06	2.31768e+06	1.82908e+06	1.1356e+06	1.03906e+06	781289	686318	723989	632049	1.55514	2.74509	1.70781	2.82555	3.89197	3.38564	0.00792262	0.00336209	0.00229862	O	O	O	UP	UP	UP	1.27277e+07	P20810	`CAST
P20839-6	`IMPDH1	Isoform 6 of Inosine-5'-monophosphate dehydrogenase 1	2.13742e+06	4.07401e+06	1.36682e+06	2.45005e+07	2.04963e+07	1.12246e+07	2.22795e+06	609215	1.18261e+06	8.55441e+06	9.09347e+06	7.22354e+06	-0.963477	2.96249	1.10881	0.610805	2.18449	1.45138	0.330397	0.0232284	0.0575195		O			UP		9.26909e+07	P20839	`IMPDH1
P21108	`PRPS1L1	Ribose-phosphate pyrophosphokinase 3	1.46886e+06	1.31632e+06	958762	6.22682e+06	5.96988e+06	5.93405e+06				879315	616996	828729	-4.54612	2.29825	2.97949	2.2024	3.6098	4.31488	0.0204375	0.00402959	0.000785972	O	O	O	Down	UP	UP	2.41997e+07	P21108	`PRPS1L1
P21281	`ATP6V1B2	V-type proton ATPase subunit B, brain isoform	93381	1.76408e+07	7.63536e+06	3.85693e+06	2.50878e+07	2.84664e+07	2.996e+07	2.48018e+07	2.31285e+07	1.34549e+07	1.36911e+07	1.36524e+07	3.47204	2.59158	0.0437489	0.671051	0.440667	0.0155514	0.294191	0.46776	0.972926							2.01469e+08	P21281	`ATP6V1B2
P21283	`ATP6V1C1	V-type proton ATPase subunit C 1	6.12598e+07	5.68405e+07	7.58398e+07	1.01224e+06	276349	290989	879695	669358	831857	1.11835e+06	1.01269e+06	995152	-6.34676	-7.20982	-1.2638	5.48018	3.49188	0.96304	0.000419315	0.00459953	0.149194	O	O		Down	Down		2.01027e+08	P21283	`ATP6V1C1
P21333	`FLNA	Filamin-A	1.11626e+08	7.81194e+07	1.12974e+08	1.67293e+08	1.62173e+08	1.75667e+08	1.21763e+08	1.17485e+08	1.12546e+08	1.26883e+08	1.25335e+08	1.30501e+08	0.236219	0.758115	0.399804	0.594491	1.88566	3.34772	0.341321	0.0370977	0.00240219							1.54237e+09	P21333	`FLNA
P21796	`VDAC1	Voltage-dependent anion-selective channel protein 1	4.23202e+06	4.83225e+06	3.24204e+06	5.07009e+06	5.27303e+06	3.5488e+06	9.7944e+06	7.21499e+06	6.12106e+06	1.12498e+07	6.62902e+06	5.50561e+06	0.901932	0.172345	-0.704515	1.58614	0.279062	0.91826	0.0559838	0.626765	0.162615							7.27131e+07	P21796	`VDAC1
P21912	`SDHB	Succinate dehydrogenase [ubiquinone] iron-sulfur subunit, mitochondrial	423406	569252	1.42564e+06	1.1098e+06	510104	1.21396e+06	218128	288192	224885	288654	293309	300993	-1.53442	0.333342	1.58439	1.32423	0.193736	1.78715	0.0894818	0.727606	0.030659			O			UP	6.86632e+06	P21912	`SDHB
P21964	`COMT	Catechol O-methyltransferase				36481.7	234165	431048							0	0.639019	1.18421	NaN	0.225362	0.476262	NaN	0.69116	0.391367							701695	P21964	`COMT
P22059	`OSBP	Oxysterol-binding protein 1	480816	661284	461996	1.30092e+06	2.13449e+06	1.97025e+06	910573	417049	909082	642553	577408	756896	0.410922	1.73965	1.42803	0.429229	2.49344	2.34043	0.461315	0.0147216	0.0117058		O	O		UP	UP	1.12233e+07	P22059	`OSBP
P22061-2	`PCMT1	Isoform 2 of Protein-L-isoaspartate(D-aspartate) O-methyltransferase	8.35914e+06	2.42634e+07	1.38846e+07	1.22995e+07	1.26266e+07	1.2939e+07	1.09808e+07	1.59913e+07	1.5647e+07	1.74431e+07	1.10678e+07	1.1449e+07	-0.0118453	-0.162301	-0.0458171	0.00815529	0.134611	0.0759394	0.988378	0.807834	0.864408							1.66951e+08	P22061	`PCMT1
P22087	`FBL	rRNA 2'-O-methyltransferase fibrillarin	1.29496e+07	8.88942e+06	3.57601e+06	9.41267e+06	8.13704e+06	8.38668e+06	1.31649e+07	1.2098e+07	1.11524e+07	8.14015e+06	7.38466e+06	8.9187e+06	0.70311	0.213979	0.0869306	0.561838	0.143047	0.356991	0.360734	0.796659	0.495216							1.1221e+08	P22087	`FBL
P22102	`GART	Trifunctional purine biosynthetic protein adenosine-3	1.81794e+07	1.63812e+07	2.19474e+07	3.08527e+07	5.1747e+07	5.27661e+07	1.59837e+08	1.50904e+08	1.35624e+08	1.19698e+08	9.90033e+07	9.98227e+07	2.98908	1.22936	-1.27056	4.52534	1.91843	2.03972	0.000996315	0.0352794	0.0195545	O	O	O	UP	UP	Down	9.56762e+08	P22102	`GART
P22234-2	`PAICS	Isoform 2 of Multifunctional protein ADE2	1.7739e+07	1.75345e+07	1.63871e+07	5.07287e+07	4.78171e+07	4.93911e+07	2.43038e+07	2.29977e+07	2.27287e+07	2.21199e+07	2.22618e+07	2.24952e+07	0.439166	1.5183	1.14502	3.15526	5.4015	5.82227	0.0048939	0.00119616	0.000241107		O	O		UP	UP	3.36505e+08	P22234	`PAICS
P22307	`SCP2	Non-specific lipid-transfer protein	1.79623e+06	1.00421e+07	8.93844e+06	533738	3.83428e+06	3.98268e+06	8.48048e+06	6.63886e+06	7.37689e+06	2.46555e+06	2.24765e+06	2.4797e+06	0.455036	-1.43536	-0.251198	0.219508	0.502612	0.0935413	0.682333	0.41589	0.834652							5.88166e+07	P22307	`SCP2
P22314	`UBA1	Ubiquitin-like modifier-activating enzyme 1	4.07215e+07	3.19077e+07	3.41846e+07	6.94167e+07	5.878e+07	6.74948e+07	5.2542e+07	4.22761e+07	4.11013e+07	3.84094e+07	4.77497e+07	3.31619e+07	0.346483	0.877446	0.726301	1.06221	2.62092	1.89	0.145148	0.0123108	0.0257863							5.57746e+08	P22314	`UBA1
P22392-2	`NME2	Isoform 3 of Nucleoside diphosphate kinase B	1.34774e+08	1.63673e+08	2.07362e+08	1.18759e+08	1.61344e+08	1.47133e+08	1.9541e+08	1.78574e+08	1.80157e+08	1.26857e+08	1.26047e+08	1.41337e+08	0.152925	-0.232738	0.106327	0.343306	0.450548	0.306125	0.545661	0.459569	0.551833							1.88143e+09	P22392	`NME2
P22570-3	`FDXR	Isoform 3 of NADPH:adrenodoxin oxidoreductase, mitochondrial	466796	380472	409080	35188.1	462898	263434	187310	179522	174751				-1.20936	-1.36056	1.10525	3.72954	0.529365	0.384044	0.00225749	0.395969	0.471054	O			Down			2.55945e+06	P22570	`FDXR
P22626	`HNRNPA2B1	Heterogeneous nuclear ribonucleoproteins A2/B1	8.29885e+09	8.01233e+09	4.6322e+09	2.60018e+09	2.19672e+09	2.34364e+09	3.2309e+09	3.2646e+09	3.13956e+09	1.00136e+09	9.20442e+08	9.16826e+08	-1.07248	-1.50804	1.32854	1.76706	2.23276	4.06871	0.04095	0.0214481	0.000971814	O	O	O	Down	Down	UP	4.05576e+10	P22626	`HNRNPA2B1
P22695	`UQCRC2	Cytochrome b-c1 complex subunit 2, mitochondrial	1.38351e+06	796854	697264	1.06115e+06	1.10117e+06	1.77048e+06	1.01637e+06	826889	838720	744701	1.10621e+06	1.0889e+06	-0.04168	0.476107	0.401866	0.0448543	0.547192	0.59444	0.926904	0.38525	0.309119							1.24322e+07	P22695	`UQCRC2
P22735	`TGM1	Protein-glutamine gamma-glutamyltransferase K							386959	395171	505635	618241	886953	675432	1.78956	0	-3.57284	1.58936	NaN	3.96859	0.0556675	NaN	0.00108651			O			Down	3.46839e+06	P22735	`TGM1
P23246	`SFPQ	Splicing factor, proline- and glutamine-rich	1.51707e+08	1.42954e+08	1.42337e+08	9.79439e+07	1.62011e+08	1.43959e+08	2.06967e+08	3.49755e+08	3.60391e+08	2.49101e+08	2.24583e+08	2.40528e+08	1.02638	-0.14479	-0.852802	1.76505	0.260833	1.72434	0.0410522	0.648507	0.0342768	O			UP			2.47224e+09	P23246	`SFPQ
P23258	`TUBG1	Tubulin gamma-1 chain	642639	2.64781e+06	3.25413e+06	9.50439e+06	1.06327e+07	1.00631e+07	8.40622e+06	1.10892e+07	8.23104e+06	6.80376e+06	7.50847e+06	8.45443e+06	2.37149	2.50696	0.411828	1.46973	1.56483	1.80684	0.0692441	0.0647257	0.0295538							8.7238e+07	P23258	`TUBG1
P23284	`PPIB	Peptidyl-prolyl cis-trans isomerase B	5.74891e+07	8.16997e+07	1.08079e+08	4.54327e+07	3.93942e+07	3.54374e+07	4.17662e+07	3.64277e+07	3.71613e+07	1.64444e+07	1.61085e+07	1.87184e+07	-1.05549	-1.00021	1.2257	1.75635	1.61636	3.23044	0.0416816	0.0593558	0.00284874	O		O	Down		UP	5.34159e+08	P23284	`PPIB
P23368	`ME2	NAD-dependent malic enzyme, mitochondrial	2.437e+06	2.54915e+06	3.14704e+06				3.17664e+06	3.16311e+06	3.10497e+06	1.9893e+06	2.36612e+06	2.12129e+06	0.22477	-4.88886	-4.56573	0.91976	4.76086	4.82023	0.187929	0.00184943	0.000473784		O	O		Down	Down	2.40546e+07	P23368	`ME2
P23378	`GLDC	Glycine dehydrogenase (decarboxylating), mitochondrial	794037	4.99252e+06	2.60911e+06										-4.69829	-3.98298	0	2.22366	1.70784	NaN	0.0197829	0.0507655	NaN	O			Down			8.39567e+06	P23378	`GLDC
P23381	`WARS	Tryptophan--tRNA ligase, cytoplasmic	962603	560408	1.22337e+06	2.87348e+06	2.3396e+06	2.45215e+06	2.5754e+06	2.20103e+06	2.26044e+06	2.00742e+06	2.06585e+06	1.84961e+06	1.42638	1.54756	0.367935	1.86008	1.96101	1.65051	0.0354534	0.0329411	0.0394062	O	O		UP	UP		2.33713e+07	P23381	`WARS
P23396	`RPS3	40S ribosomal protein S3	2.44026e+08	2.51512e+08	2.35796e+08	2.84125e+08	3.15879e+08	3.00679e+08	2.65503e+08	2.20298e+08	2.22461e+08	3.15527e+08	3.27058e+08	3.054e+08	-0.0511551	0.299639	-0.0746288	0.217462	2.35585	0.640499	0.684589	0.0179558	0.281431							3.28826e+09	P23396	`RPS3
P23526	`AHCY	Adenosylhomocysteinase	1.52172e+09	6.1593e+07	7.17599e+07	8.55022e+07	8.23406e+07	9.55833e+07	1.96162e+08	2.12356e+08	1.96736e+08	8.71059e+07	2.56309e+08	2.29168e+08	0.0950254	-1.10706	-0.975531	0.0210175	0.297869	0.91369	0.969224	0.604083	0.163784							3.09633e+09	P23526	`AHCY
P23528	`CFL1	Cofilin-1	2.66465e+07	2.64502e+07	3.77368e+07	4.51778e+06	1.04703e+07	1.27531e+07	3.76241e+07	3.52804e+07	3.63052e+07	2.6937e+07	2.52263e+07	2.69383e+07	0.285835	-1.82079	-1.64111	0.768408	1.6895	1.62994	0.245692	0.05188	0.0408677			O			Down	3.06886e+08	P23528	`CFL1
P23588	`EIF4B	Eukaryotic translation initiation factor 4B	846134	4.30622e+06	4.89419e+06	5.53286e+06	1.02718e+07	7.88505e+06	8.68283e+06	8.30196e+06	8.75183e+06	5.73882e+06	6.10359e+06	6.81695e+06	1.71492	1.55044	0.302741	0.986027	0.84165	0.491185	0.166602	0.226508	0.379419							7.81322e+07	P23588	`EIF4B
P23919	`DTYMK	Thymidylate kinase	126413	251316	1.34385e+06	821313	1.57952e+06	1.82823e+06	1.0929e+06	172730	144694	593674	257252	120186	-0.214778	1.93193	2.33787	0.0537483	0.835055	1.44095	0.914692	0.228685	0.0586746							8.33207e+06	P23919	`DTYMK
P23921	`RRM1	Ribonucleoside-diphosphate reductase large subunit	6.42797e+06	7.24055e+06	6.02776e+06	9.61786e+06	1.56726e+07	2.08417e+07	2.03293e+07	2.70237e+07	3.44571e+07	2.87213e+07	3.44174e+07	4.33077e+07	2.02543	1.16173	-1.25613	3.01428	1.59184	1.56911	0.00587597	0.0617963	0.0456537	O		O	UP		Down	2.54085e+08	P23921	`RRM1
P24534	`EEF1B2	Elongation factor 1-beta	9.83997e+06	1.68665e+07	9.58145e+06	3.06032e+07	3.14392e+07	2.84545e+07	2.34907e+07	2.18451e+07	2.2681e+07	2.46728e+07	2.52299e+07	1.50402e+07	0.957228	1.36857	0.51601	1.63454	2.15092	0.97765	0.0511812	0.0243891	0.144671		O			UP		2.59744e+08	P24534	`EEF1B2
P24539	`ATP5PB	ATP synthase F(0) complex subunit B1, mitochondrial	2.07327e+06	1.95512e+06	2.18081e+06	5.57969e+06	8.89644e+06	6.76168e+06	1.68877e+06	2.77982e+06	1.93751e+06	1.83188e+06	2.18302e+06	2.05589e+06	0.0137132	1.74892	1.78379	0.0208539	3.02132	2.98594	0.969224	0.00738416	0.00412818		O	O		UP	UP	3.99239e+07	P24539	`ATP5PB
P24666	`ACP1	Low molecular weight phosphotyrosine protein phosphatase	2.0724e+06	3.03161e+06	1.28393e+06	398860	342745	461431	2.58337e+06	2.1316e+06	3.40441e+06	8.85027e+06	8.00547e+06	852725	0.405549	-2.33287	-3.30117	0.423424	2.45005	1.38881	0.467042	0.0155303	0.0647237		O			Down		3.34188e+07	P24666	`ACP1
P24752	`ACAT1	Acetyl-CoA acetyltransferase, mitochondrial	2.4404e+07	2.55576e+07	2.34697e+06	1.29891e+07	6.63094e+06	3.09983e+06	6.03666e+06	4.36159e+06	1.12467e+07	2.65177e+06	3.28548e+06	3.29026e+06	-0.768498	-0.8183	1.07312	0.252895	0.252792	0.820231	0.644564	0.658688	0.196095							1.05901e+08	P24752	`ACAT1
P24928	`POLR2A	DNA-directed RNA polymerase II subunit RPB1	1.03896e+07	9.48781e+06	1.0863e+07	5.72113e+06	8.52287e+06	8.92759e+06	5.48469e+06	6.0989e+06	5.54476e+06	3.61293e+06	3.63694e+06	4.23605e+06	-0.843138	-0.432864	0.989097	3.44145	0.957222	1.98413	0.00331182	0.183311	0.0215892							8.25263e+07	P24928	`POLR2A
P24941	`CDK2	Cyclin-dependent kinase 2	1.77126e+06	1.80089e+06	2.69009e+06	2.48975e+06	2.26571e+06	3.2131e+06	8.3381e+06	3.31434e+06	4.67854e+07	2.69914e+06	5.43208e+07	4.95644e+07	2.41176	0.359598	-2.88241	0.995244	0.656248	0.942823	0.164315	0.318913	0.155682							1.79253e+08	P24941	`CDK2
P25205-2	`MCM3	Isoform 2 of DNA replication licensing factor MCM3	1.6332e+07	1.59056e+07	9.31831e+06	1.59674e+07	1.28259e+07	1.40883e+07	8.86874e+06	9.38617e+06	7.19535e+06	6.46113e+06	7.23572e+06	6.71883e+06	-0.671609	0.0844377	1.06645	1.09513	0.109372	3.30348	0.137323	0.841193	0.00255403			O			UP	1.30303e+08	P25205	`MCM3
P25311	`AZGP1	Zinc-alpha-2-glycoprotein	390990	598485	290874	639587	473680	551796	1.84764e+06	1.99623e+06	2.14229e+06	2.96382e+06	2.49954e+06	2.44871e+06	2.28635	0.432116	-2.25391	2.75325	0.590352	3.91345	0.00877774	0.358079	0.00113193	O		O	UP		Down	1.68437e+07	P25311	`AZGP1
P25398	`RPS12	40S ribosomal protein S12	1.33239e+08	1.57733e+08	1.17236e+08	1.53027e+08	169957886	1.8292e+08	1.49893e+08	1.44801e+08	1.49072e+08	1.69858e+08	1.90474e+08	1.82209e+08	0.131031	0.316415	-0.103116	0.451708	1.02649	0.508136	0.442373	0.162788	0.366871							1.90042e+09	P25398	`RPS12
P25445	`FAS	Tumor necrosis factor receptor superfamily member 6				106624	138914	158228							0	0.328554	0.885459	NaN	0.135974	0.317087	NaN	0.805671	0.539332							403766	P25445	`FAS
P25685	`DNAJB1	DnaJ homolog subfamily B member 1	4.90852e+06	5.24936e+06	7.47904e+06	1.64184e+06	1.18472e+06	1.88795e+06	3.08332e+06	3.35317e+06	3.20081e+06	1.67121e+06	1.99654e+06	1.98582e+06	-0.847279	-1.90454	-0.283821	1.93891	2.64637	0.585583	0.0311786	0.0117059	0.314693		O			Down		3.76423e+07	P25685	`DNAJB1
P25686	`DNAJB2	DnaJ homolog subfamily B member 2	3.29843e+06	1.90108e+06	2.13812e+06	1.7195e+06	2.95075e+06	2.37489e+06	1.87609e+06	2.7572e+06	2.52831e+06	1.33371e+06	1.47827e+06	1.7755e+06	-0.0119432	-0.0513357	0.594451	0.0134088	0.0533928	1.08954	0.978951	0.920859	0.116548							2.61319e+07	P25686	`DNAJB2
P25705	`ATP5F1A	ATP synthase subunit alpha, mitochondrial	6.10758e+07	6.12362e+07	7.11469e+07	1.30427e+08	1.01341e+08	1.26375e+08	7.03881e+07	6.87119e+07	7.01131e+07	4.63072e+07	4.81398e+07	4.60333e+07	0.116597	0.883388	1.3416	0.725422	2.54178	3.49169	0.26613	0.0139674	0.00202155			O			UP	9.01295e+08	P25705	`ATP5F1A
P25786-2	`PSMA1	Isoform Long of Proteasome subunit alpha type-1	1.14271e+10	1.0342e+10	1.04242e+10	1.30802e+10	1.22195e+10	1.18723e+10	1.13112e+10	1.11355e+10	1.17209e+10	1.18511e+10	1.07998e+10	1.07321e+10	0.0870298	0.207752	0.155402	0.785658	1.54317	1.17645	0.2394	0.0665291	0.097979							1.36916e+11	P25786	`PSMA1
P25787	`PSMA2	Proteasome subunit alpha type-2	7.62467e+08	6.95509e+08	7.42086e+08	1.17412e+09	1.06712e+09	1.04854e+09	1.12211e+09	1.29702e+09	1.30232e+09	1.24683e+09	1.39934e+09	1.23398e+09	0.755984	0.579713	-0.237546	3.13708	3.07981	1.43216	0.00504445	0.00680904	0.0595974							1.30914e+10	P25787	`PSMA2
P25788	`PSMA3	Proteasome subunit alpha type-3	5.18436e+09	5.27702e+09	5.90167e+09	6.0266e+09	5.21576e+09	6.37799e+09	5.91244e+09	6.98538e+09	6.9406e+09	6.26047e+09	6.6487e+09	6.64283e+09	0.276045	0.104103	-0.154606	1.31798	0.42603	0.783217	0.0902829	0.480283	0.210474							7.33738e+10	P25788	`PSMA3
P25789	`PSMA4	Proteasome subunit alpha type-4	7.72278e+09	6.50753e+09	7.05956e+09	7.8528e+09	7.36715e+09	7.25136e+09	7.2912e+09	8.12205e+09	8.08323e+09	7.71251e+09	7.82526e+09	8.11444e+09	0.144042	0.0805868	-0.0744235	0.756164	0.433953	0.834954	0.251256	0.473865	0.190587							9.09099e+10	P25789	`PSMA4
P26038	`MSN	Moesin	7.71794e+06	8.36762e+06	5.38659e+06	9.8594e+06	8.36886e+06	9.66272e+06	9.63533e+06	7.08887e+06	6.384e+06	7.66579e+06	7.63312e+06	7.04554e+06	0.108648	0.398851	0.317181	0.153557	0.889391	1.70446	0.766008	0.208693	0.0357059							9.48158e+07	P26038	`MSN
P26196	`DDX6	Probable ATP-dependent RNA helicase DDX6	4.11033e+07	5.56763e+07	5.6638e+07	3.51776e+07	2.88413e+07	3.25786e+07	2.73812e+07	1.97656e+07	2.08644e+07	1.91191e+07	1.427e+07	1.25202e+07	-1.17362	-0.657125	1.09149	2.30514	1.72793	2.26999	0.017104	0.0489993	0.0130696	O		O	Down		UP	3.63936e+08	P26196	`DDX6
P26358-2	`DNMT1	Isoform 2 of DNA (cytosine-5)-methyltransferase 1	9.49156e+06	4.68441e+06	3.68076e+06	4.14386e+06	6.21225e+06	7.3953e+06	3.41858e+06	4.22289e+06	4.22616e+06	3.76963e+06	4.2357e+06	5.43527e+06	-0.474515	0.0727285	0.377776	0.489129	0.0522425	0.575149	0.413157	0.921821	0.321534							6.09164e+07	P26358	`DNMT1
P26368	`U2AF2	Splicing factor U2AF 65 kDa subunit	6.49535e+06	6.50353e+06	7.68645e+06	3.87981e+06	1.09665e+07	1.59647e+07	7.53781e+06	6.69292e+06	6.40919e+06	3.32623e+06	2.61286e+06	2.3573e+06	-0.00200971	0.354959	1.68372	0.00617397	0.225384	1.2586	0.991652	0.69116	0.0835495							8.04326e+07	P26368	`U2AF2
P26373	`RPL13	60S ribosomal protein L13	1.4134e+08	1.3424e+08	1.38849e+08	1.21469e+08	1.23642e+08	1.44924e+08	1.10057e+08	1.05249e+08	1.10684e+08	1.41633e+08	1.42279e+08	1.56611e+08	-0.346333	-0.0918191	-0.178675	3.40101	0.474863	0.887962	0.00354084	0.439952	0.171669							1.57098e+09	P26373	`RPL13
P26583	`HMGB2	High mobility group protein B2	6.29947e+06	5.25084e+06	5.85906e+06	5.76431e+06	5.60793e+06	4.90209e+06	3.98503e+06	5.94891e+06	5.31866e+06	4.28113e+06	3.33529e+06	3.65303e+06	-0.206722	-0.0968113	0.534372	0.476183	0.388175	1.85876	0.42335	0.510627	0.027224							6.02057e+07	P26583	`HMGB2
P26599-3	`PTBP1	Isoform 3 of Polypyrimidine tract-binding protein 1	3.18112e+07	3.08395e+07	2.61187e+07	2.64065e+07	2.628e+07	2.88523e+07	3.49024e+07	3.46725e+07	3.79015e+07	2.38733e+07	2.44017e+07	2.46872e+07	0.279991	-0.118618	0.159134	1.34304	0.529898	1.5868	0.0862148	0.395969	0.0440487							3.50747e+08	P26599	`PTBP1
P26639-2	`TARS	Isoform 2 of Threonine--tRNA ligase, cytoplasmic	2.74341e+07	4.32405e+07	2.17679e+07	1.06764e+07	1.48278e+07	1.32756e+07	5.49196e+06	5.04403e+06	5.37265e+06	6.51724e+06	5.9472e+06	5.99337e+06	-2.4796	-1.20635	1.05915	2.97031	1.69678	2.72311	0.00636168	0.0516882	0.00631062	O		O	Down		UP	1.65589e+08	P26639	`TARS
P26640	`VARS	Valine--tRNA ligase	2.25334e+07	2.6598e+07	2.78637e+07	5.0984e+07	9.11071e+07	9.05293e+07	4.54364e+07	4.14108e+07	3.92683e+07	5.4681e+07	4.36102e+07	4.00803e+07	0.715151	1.55141	0.712465	2.51805	2.21511	1.0868	0.0124456	0.0221692	0.117146		O			UP		5.74102e+08	P26640	`VARS
P26641	`EEF1G	Elongation factor 1-gamma	7.72401e+07	6.74063e+07	8.21203e+07	1.82036e+08	2.28987e+08	2.32139e+08	1.01653e+08	8.7999e+07	8.75153e+07	9.58342e+07	1.06359e+08	1.16746e+08	0.290875	1.5001	1.00785	1.24226	3.34824	2.70026	0.104366	0.00522875	0.00646951		O	O		UP	UP	1.46603e+09	P26641	`EEF1G
P27348	`YWHAQ	14-3-3 protein theta	8.92514e+06	1.13366e+07	9.33154e+06	3.45099e+06	1.29038e+07	1.18368e+07	1.46065e+07	1.52936e+07	1.219e+07	8.8428e+06	8.91822e+06	1.03925e+07	0.509372	-0.280319	-0.212258	1.60328	0.169834	0.125516	0.0543046	0.758408	0.783924							1.28028e+08	P27348	`YWHAQ
P27361	`MAPK3	Mitogen-activated protein kinase 3	1.68863e+06	1.54282e+06	1.91416e+06	445218	340935	382757	1.21166e+06	1.40583e+06	2.20365e+06	688099	1.69313e+06	1.39231e+06	-0.13661	-2.14116	-1.60107	0.190448	3.93109	1.75808	0.717485	0.00319723	0.0323015		O	O		Down	Down	1.49092e+07	P27361	`MAPK3
P27482	`CALML3	Calmodulin-like protein 3	9.04636e+06	1.60037e+06	4.42408e+06										-5.79294	-5.89443	0	2.54025	2.74513	NaN	0.0119826	0.010207	NaN	O	O		Down	Down		1.50708e+07	P27482	`CALML3
P27544	`CERS1	Ceramide synthase 1	1.04646e+06	1.08896e+06	864650	265885	231861	260436	136605	174218	171336	243037	563574	70476.5	-2.6389	-1.97982	0.244666	4.18053	4.10663	0.100598	0.00138117	0.00306433	0.823758	O	O		Down	Down		5.1175e+06	P27544	`CERS1
P27635	`RPL10	60S ribosomal protein L10	5.0116e+07	5.51697e+07	8.19609e+07	1.15852e+08	9.05227e+07	8.97136e+07	6.69225e+07	5.5554e+07	5.10815e+07	8.21311e+07	8.32925e+07	8.73542e+07	-0.084966	0.684577	0.218273	0.12667	1.29123	0.816128	0.805585	0.101693	0.197636							9.0967e+08	P27635	`RPL10
P27694	`RPA1	Replication protein A 70 kDa DNA-binding subunit	1.97573e+07	2.18758e+07	2.89178e+07	1.49716e+07	1.3393e+07	1.44037e+07	4.48592e+06	3.91579e+06	3.97976e+06	2.49592e+06	2.27728e+06	2.49445e+06	-2.49402	-0.704513	2.55677	3.8463	1.83615	5.61798	0.00195568	0.0403699	0.000255869	O		O	Down		UP	1.32968e+08	P27694	`RPA1
P27695	`APEX1	DNA-(apurinic or apyrimidinic site) lyase	1.25066e+08	3.3029e+08	1.60941e+08	8.01992e+06	4.92714e+06	8.13892e+06	3.46906e+06	3.23189e+06	4.08323e+06	1.87838e+06	1.80954e+06	2.07819e+06	-5.71596	-4.77845	1.83624	3.72682	3.2341	2.76899	0.00225749	0.00571924	0.00588298	O	O	O	Down	Down	UP	6.53933e+08	P27695	`APEX1
P27708	`CAD	CAD protein	2.09536e+08	2.22344e+08	2.03095e+08	2.63121e+08	2.2622e+08	2.27875e+08	1.59842e+08	1.59604e+08	1.6532e+08	1.58815e+08	1.40073e+08	1.28639e+08	-0.38858	0.173183	0.748278	3.13004	1.00744	2.56494	0.00507535	0.167446	0.007992							2.26448e+09	P27708	`CAD
P27797	`CALR	Calreticulin	2.7132e+07	2.15161e+07	2.61766e+07	2.97299e+07	3.41169e+07	3.39065e+07	3.90426e+07	4.26789e+07	3.63591e+07	2.5058e+07	2.7346e+07	2.59767e+07	0.662399	0.390091	0.316715	2.23244	1.47636	1.88378	0.0194542	0.0741636	0.0260498							3.69039e+08	P27797	`CALR
P27816	`MAP4	Microtubule-associated protein 4	8.21915e+06	9.38513e+06	9.46063e+06	2.99142e+07	3.45061e+07	3.37424e+07	1.81732e+07	1.52606e+07	1.42267e+07	1.8283e+07	1.56364e+07	1.58437e+07	0.811569	1.85891	0.980973	2.55111	4.45493	3.27795	0.0117829	0.00245247	0.00266081		O			UP		2.22651e+08	P27816	`MAP4
P27824-2	`CANX	Isoform 2 of Calnexin	1.96755e+07	1.86603e+07	1.81529e+07	2.92831e+07	3.68666e+07	3.83481e+07	5.46164e+07	3.74129e+07	3.51134e+07	2.3901e+07	2.38096e+07	2.56634e+07	1.14277	0.878322	0.501071	2.31892	2.65186	1.78016	0.0166657	0.0116127	0.0309622	O			UP			3.61503e+08	P27824	`CANX
P28065	`PSMB9	Proteasome subunit beta type-9	1.88896e+07	1.62782e+07	1.6828e+07	1.84667e+07	1.67403e+07	1.56196e+07	2.02962e+07	1.78763e+07	1.7619e+07	1.70309e+07	1.51523e+07	1.59416e+07	0.101663	-0.0332635	0.0770404	0.480995	0.127573	0.378796	0.419332	0.816558	0.474976							2.06739e+08	P28065	`PSMB9
P28066	`PSMA5	Proteasome subunit alpha type-5	2.54935e+09	2.76027e+09	2.87189e+09	4.20474e+09	4.42279e+09	3.88927e+09	2.8135e+09	3.04246e+09	2.87402e+09	3.13068e+09	3.26968e+09	3.31244e+09	0.0945784	0.613176	0.364317	0.711289	2.93824	2.4488	0.272057	0.00792196	0.0097783							3.91411e+10	P28066	`PSMA5
P28070	`PSMB4	Proteasome subunit beta type-4	4.05208e+09	3.52013e+09	5.02647e+09	4.46995e+09	4.56488e+09	4.27524e+09	5.31363e+09	5.37493e+09	4.91723e+09	5.01059e+09	5.38813e+09	4.84613e+09	0.323318	0.0943343	-0.19492	0.978933	0.245265	1.67098	0.168667	0.669201	0.0380105							5.67594e+10	P28070	`PSMB4
P28072	`PSMB6	Proteasome subunit beta type-6	4.83279e+09	4.0435e+09	3.85186e+09	4.61321e+09	4.14382e+09	4.29871e+09	4.64703e+09	4.58816e+09	4.72852e+09	5.39633e+09	4.71415e+09	4.38318e+09	0.140533	0.0422071	-0.146772	0.631204	0.143128	0.673465	0.317906	0.796659	0.262607							5.42413e+10	P28072	`PSMB6
P28074	`PSMB5	Proteasome subunit beta type-5	4.43338e+09	5.43992e+09	5.67981e+09	5.70653e+09	5.04291e+09	4.99425e+09	5.17736e+09	5.42654e+09	5.90033e+09	5.33264e+09	5.2243e+09	5.49535e+09	0.0917358	0.0231005	-0.0303879	0.302685	0.0635265	0.176174	0.58973	0.906383	0.711885							6.38533e+10	P28074	`PSMB5
P28074-3	`PSMB5	Isoform 3 of Proteasome subunit beta type-5	2.81578e+06	2.28983e+06	1.75672e+06	5.136e+06	4.53846e+06	4.19369e+06	4.91555e+06	4.32836e+06	4.59625e+06	3.98467e+06	3.55361e+06	3.57948e+06	1.03666	1.03647	0.315857	2.15048	2.07263	1.45948	0.0220485	0.0277225	0.0566861	O	O		UP	UP		4.56884e+07	P28074	`PSMB5
P28289	`TMOD1	Tropomodulin-1	821254	742052	983069										-2.55013	-3.08442	0	2.38651	2.78008	NaN	0.0150457	0.00980922	NaN	O	O		Down	Down		2.54638e+06	P28289	`TMOD1
P28340	`POLD1	DNA polymerase delta catalytic subunit	4.93253e+06	5.45012e+06	3.82006e+06	2.35916e+06	2.23231e+06	2.302e+06	675049	1.3019e+06	1.4474e+06	1.79761e+06	1.85097e+06	1.85418e+06	-2.11169	-1.0275	0.324853	2.30413	2.57708	3.54745	0.0171193	0.0133064	0.0018758	O	O		Down	Down		3.00233e+07	P28340	`POLD1
P28715	`ERCC5	DNA repair protein complementing XP-G cells	115189	84668.9	112989	226229	390150	315103							0.101179	1.55252	2.49422	0.0623723	2.34293	2.31701	0.901032	0.0183737	0.011996		O	O		UP	UP	1.24433e+06	P28715	`ERCC5
P28838	`LAP3	Cytosol aminopeptidase	543344	676313	794683										-3.20932	-3.43303	0	3.56933	2.8923	NaN	0.00280862	0.00840792	NaN	O	O		Down	Down		2.01434e+06	P28838	`LAP3
P29084	`GTF2E2	Transcription initiation factor IIE subunit beta	1.24872e+06	1.05794e+06	1.22144e+06										-3.8151	-4.19915	0	2.84097	3.30575	NaN	0.00772264	0.00534961	NaN	O	O		Down	Down		3.5281e+06	P29084	`GTF2E2
P29144	`TPP2	Tripeptidyl-peptidase 2	7.28385e+06	8.3578e+06	6.84549e+06	2.13617e+07	2.72601e+07	2.71455e+07	3.0255e+07	2.39749e+07	2.55297e+07	2.32399e+07	2.31585e+07	2.24078e+07	1.82456	1.74844	0.130128	3.80579	3.57761	0.481428	0.00207972	0.00419681	0.387281	O	O		UP	UP		2.4682e+08	P29144	`TPP2
P29218-3	`IMPA1	Isoform 3 of Inositol monophosphatase 1	101728	70785.9	62463.3	11477.2	15858.7	21681.4							0.442314	-2.27754	-2.49835	0.746323	2.59399	2.08625	0.255881	0.0129875	0.0179521		O	O		Down	Down	283995	P29218	`IMPA1
P29372	`MPG	DNA-3-methyladenine glycosylase	158215	78680.2	128239	100461	86804.1	111606	149227	175694	214015	200659	154380	156339	0.604496	-0.237972	-0.771678	0.839166	0.30632	2.05208	0.216917	0.594511	0.019194							1.71432e+06	P29372	`MPG
P29373	`CRABP2	Cellular retinoic acid-binding protein 2	97339.3	86956.2	114787	96059.9	1.1234e+06	501865	1.66437e+06	1.64516e+06	2.03204e+06	706689	804179	844002	4.16117	1.93356	-1.04891	4.96752	0.855254	0.428138	0.000699163	0.222169	0.430688	O			UP			9.71683e+06	P29373	`CRABP2
P29401-2	`TKT	Isoform 2 of Transketolase	3.87039e+07	2.21819e+07	2.59419e+07	3.78707e+07	3.65676e+07	4.28693e+07	2.73342e+07	2.77252e+07	2.76062e+07	2.27499e+07	2.15427e+07	2.21408e+07	-0.0300802	0.471483	0.817276	0.0428762	0.881879	3.43621	0.930341	0.211342	0.00213812							3.53234e+08	P29401	`TKT
P29508	`SERPINB3	Serpin B3	270565	5.08451e+06	3.39655e+06	596682	437437	686501	1.80994e+06	2.07757e+06	1.95755e+06	1.40259e+06	1.54104e+06	1.58927e+06	0.218555	-1.56824	-1.42028	0.0569785	0.513871	2.68575	0.909541	0.408609	0.0066387			O			Down	2.08502e+07	P29508	`SERPINB3
P29558	`RBMS1	RNA-binding motif, single-stranded-interacting protein 1	3.28682e+06	2.96257e+06	3.02888e+06	5.09448e+06	5.09067e+06	5.39125e+06	6.01649e+06	5.30479e+06	5.61496e+06	2.58523e+06	2.62559e+06	2.81557e+06	0.867724	0.748362	0.957018	3.62511	3.82991	4.4732	0.00265415	0.00349837	0.000702553							4.98173e+07	P29558	`RBMS1
P29692	`EEF1D	Elongation factor 1-delta	2.88373e+07	3.55829e+07	2.67946e+07	9.27335e+07	8.93883e+07	7.49499e+07	4.8754e+07	4.24897e+07	4.48218e+07	4.75306e+07	4.78508e+07	5.00902e+07	0.585257	1.49935	0.815723	1.90417	3.19449	2.94831	0.0330534	0.0059585	0.00437717		O			UP		6.29824e+08	P29692	`EEF1D
P29966	`MARCKS	Myristoylated alanine-rich C-kinase substrate	2.58906e+06	2.44618e+06	2.20423e+06	4.81199e+06	3.67447e+06	5.8361e+06	3.66899e+06	4.00939e+06	3.3974e+06	3.23837e+06	3.16282e+06	3.28472e+06	0.613318	0.961976	0.538973	2.49653	2.0276	1.30044	0.0127665	0.0295881	0.0769439							4.23237e+07	P29966	`MARCKS
P30040	`ERP29	Endoplasmic reticulum resident protein 29	3.30955e+06	3.06236e+06	4.0687e+06	4.71487e+06	3.30822e+06	3.84824e+06	3.98191e+06	3.83569e+06	3.74876e+06	439906	678717	771052	0.157838	0.180542	2.67548	0.560574	0.397438	3.13657	0.361588	0.502558	0.00326639			O			UP	3.5768e+07	P30040	`ERP29
P30041	`PRDX6	Peroxiredoxin-6	2.94477e+07	2.35699e+07	1.95347e+07	1.54172e+07	2.20804e+07	1.71986e+07	3.18349e+07	3.11818e+07	3.08552e+07	1.90919e+07	2.06014e+07	2.05136e+07	0.391897	-0.403849	-0.15423	1.07319	0.813364	0.417067	0.142417	0.237775	0.44075							2.81327e+08	P30041	`PRDX6
P30048	`PRDX3	Thioredoxin-dependent peroxide reductase, mitochondrial	5.87792e+06	7.52157e+06	4.77865e+06	1.51833e+07	1.49342e+07	1.73918e+07	7.29635e+06	6.04619e+06	5.68342e+06	5.3372e+06	4.48074e+06	4.57089e+06	0.0823396	1.40745	1.72434	0.139759	2.6551	4.08003	0.786958	0.0116017	0.000960464		O	O		UP	UP	9.91023e+07	P30048	`PRDX3
P30049	`ATP5F1D	ATP synthase subunit delta, mitochondrial	21180.1	790790	1.0544e+06	942503	1.23999e+06	370472	698830	510038	406732	1.02872e+06	903229	1.02607e+06	1.0124	1.53856	-0.379607	0.215236	0.3362	0.288789	0.685855	0.561709	0.570066							8.99296e+06	P30049	`ATP5F1D
P30050	`RPL12	60S ribosomal protein L12	8.86928e+07	9.55866e+07	8.24752e+07	8.80753e+07	1.00405e+08	1.27186e+08	9.66484e+07	8.76922e+07	8.99053e+07	1.09118e+08	1.04143e+08	1.1612e+08	0.0413392	0.228594	-0.0768293	0.215813	0.615246	0.180865	0.685855	0.345175	0.705178							1.18605e+09	P30050	`RPL12
P30084	`ECHS1	Enoyl-CoA hydratase, mitochondrial	1.97028e+06	2.27794e+06	3.23777e+06	3.73465e+06	3.11802e+06	4.39107e+06	2.79419e+06	1.77849e+06	1.6575e+06	705301	2.56597e+06	2.10863e+06	-0.273011	0.605015	1.24802	0.357851	1.11074	0.979825	0.529227	0.14096	0.144031							3.03398e+07	P30084	`ECHS1
P30086	`PEBP1	Phosphatidylethanolamine-binding protein 1	7.61814e+06	4.9627e+06	9.38153e+06	7.3291e+06	7.43587e+06	6.71677e+06	6.22836e+06	5.69239e+06	6.27096e+06	3.10893e+06	4.11212e+06	2.46692e+06	-0.224606	0.015173	1.17897	0.338514	0.0183896	2.24711	0.551164	0.974705	0.013584			O			UP	7.13238e+07	P30086	`PEBP1
P30101	`PDIA3	Protein disulfide-isomerase A3	5.75938e+07	5.01057e+07	4.4339e+07	1.05484e+08	1.22442e+08	1.00446e+08	4.91136e+07	4.08785e+07	3.85289e+07	2.55582e+07	2.43189e+07	2.35579e+07	-0.242019	1.11395	2.15642	0.731136	2.88354	4.69803	0.263115	0.00845241	0.000566407		O	O		UP	UP	6.82366e+08	P30101	`PDIA3
P30153	`PPP2R1A	Serine/threonine-protein phosphatase 2A 65 kDa regulatory subunit A alpha isoform	4.12778e+07	7.94043e+07	4.71563e+07	4.8569e+07	3.92002e+07	4.35455e+07	6.99081e+07	7.00606e+07	6.807e+07	4.81411e+07	4.7602e+07	5.14379e+07	0.369683	-0.299538	-0.169235	0.570224	0.423989	0.817737	0.355975	0.481267	0.197118							6.54373e+08	P30153	`PPP2R1A
P30260-2	`CDC27	Isoform 2 of Cell division cycle protein 27 homolog	2.07457e+06	3.09105e+06	2.50745e+06	2.96995e+06	3.08268e+06	4.99445e+06	1.62621e+06	1.27672e+06	2.17004e+06	1.47161e+06	1.37157e+06	1.3801e+06	-0.611817	0.502606	1.34565	1.03874	0.791649	2.27977	0.151833	0.246957	0.0128046			O			UP	2.80164e+07	P30260	`CDC27
P30419	`NMT1	Glycylpeptide N-tetradecanoyltransferase 1	1.96232e+06	1.83368e+06	2.83025e+06	4.56589e+06	3.08164e+06	2.74103e+06	3.12903e+06	3.08356e+06	2.75458e+06	3.05858e+06	3.26955e+06	3.20533e+06	0.461306	0.640361	0.08896	1.06817	1.01671	0.147462	0.143771	0.164958	0.751187							3.55155e+07	P30419	`NMT1
P30519	`HMOX2	Heme oxygenase 2				895331	1.12926e+06	554165	181842	557381	629350	406778	499521	349465	1.50818	2.55312	0.993368	0.744478	1.48872	1.37512	0.256531	0.0727514	0.0662724							5.20309e+06	P30519	`HMOX2
P30520	`ADSS	Adenylosuccinate synthetase isozyme 2	2.8154e+06	7.23421e+06	3.69081e+06	4.15276e+06	3.98042e+06	3.49165e+06	2.92491e+06	2.97813e+06	3.94165e+06	2.36729e+06	2.80706e+06	3.17479e+06	-0.376837	-0.127069	0.483981	0.368152	0.111821	1.54843	0.51869	0.838727	0.0474787							4.35591e+07	P30520	`ADSS
P30533	`LRPAP1	Alpha-2-macroglobulin receptor-associated protein	622801	543492	428230	353578	387042	522539	866372	765090	867002	391833	395088	348826	0.662412	-0.339787	0.135045	1.76382	0.662934	0.305715	0.0410924	0.314607	0.552098							6.49189e+06	P30533	`LRPAP1
P30566	`ADSL	Adenylosuccinate lyase	2.58816e+06	712868	157156	21272.8	216815	463591	3.27841e+06	3.23405e+06	2.8319e+06	1.97263e+06	2.03739e+06	1.96333e+06	2.2314	-2.3611	-3.94984	0.888941	0.594607	1.37863	0.198723	0.356442	0.0659206							1.94776e+07	P30566	`ADSL
P30622	`CLIP1	CAP-Gly domain-containing linker protein 1	415866	483492	480605	984302	1.18701e+06	1.15171e+06	256017	204172	251563	391573	294518	286872	-0.959171	1.26654	1.78201	2.78768	3.49089	3.36635	0.00835516	0.00459953	0.00236467		O	O		UP	UP	6.3877e+06	P30622	`CLIP1
P30626	`SRI	Sorcin	7.29713e+06	7.86406e+06	7.81345e+06	5.53905e+06	7.4854e+06	2.66352e+07	4.42502e+06	5.36074e+06	4.28187e+06	4.1492e+06	3.90413e+06	3.90521e+06	-0.714069	0.433473	1.37525	2.58429	0.246669	0.9248	0.0112069	0.667714	0.160998							8.86604e+07	P30626	`SRI
P30825	`SLC7A1	High affinity cationic amino acid transporter 1	1.49373e+06	2.0677e+06	187183	439534	291524	623009	1.04703e+06	771155	746418	773281	691579	508620	0.0199947	-0.952137	-0.589544	0.00597985	0.349549	0.74193	0.991681	0.547472	0.228908							9.64077e+06	P30825	`SLC7A1
P30837	`ALDH1B1	Aldehyde dehydrogenase X, mitochondrial	571206	348541	624275				654122	738477	516955	388710	440986	336960	0.335541	-2.15742	-1.78892	0.482983	1.22834	1.06358	0.417939	0.113424	0.122609							4.62023e+06	P30837	`ALDH1B1
P30876	`POLR2B	DNA-directed RNA polymerase II subunit RPB2	3.72976e+06	3.3025e+06	2.88509e+06	4.56067e+06	4.5237e+06	3.39349e+06	3.47863e+06	5.65677e+06	5.98493e+06	4.49545e+06	4.60376e+06	5.27892e+06	0.576191	0.326086	-0.214001	0.998965	0.859456	0.608336	0.163576	0.22048	0.300755							5.18937e+07	P30876	`POLR2B
P31040	`SDHA	Succinate dehydrogenase [ubiquinone] flavoprotein subunit, mitochondrial	4.34312e+06	3.29595e+06	3.20976e+06	3.16275e+06	4.47188e+06	3.80024e+06	246753	2.41219e+06	4.44072e+06	2.18156e+06	1.774e+06	1.93381e+06	-1.37321	0.0754204	0.948111	0.465218	0.138951	2.31123	0.431291	0.801273	0.0121189							3.52727e+07	P31040	`SDHA
P31150	`GDI1	Rab GDP dissociation inhibitor alpha				476716	556437	578054	841302	740786	796707	448600	485632	305305	3.53001	2.96495	0.40167	1.89221	1.63737	0.833171	0.0335368	0.0568999	0.191267	O			UP			5.22954e+06	P31150	`GDI1
P31151	`S100A7	Protein S100-A7	508464	544843	422376				1.57059e+06	1.75917e+06	1.55182e+06	917094	928090	763937	1.73181	-2.6064	-3.43115	3.81839	1.91878	2.34914	0.00204209	0.0352794	0.0115226	O	O	O	UP	Down	Down	8.96639e+06	P31151	`S100A7
P31153	`MAT2A	S-adenosylmethionine synthase isoform type-2	1.40981e+07	1.43636e+07	1.33638e+07	1.68953e+07	1.6991e+07	1.74587e+07	1.32738e+07	1.31516e+07	1.40602e+07	8.66471e+06	1.02183e+07	1.03375e+07	-0.0469386	0.29636	0.817691	0.468355	2.99883	3.2145	0.42886	0.00750181	0.00289682							1.62877e+08	P31153	`MAT2A
P31350-2	`RRM2	Isoform 2 of Ribonucleoside-diphosphate reductase subunit M2	468563	1.59355e+06	1.6383e+06	1.3304e+06	1.29149e+06	1.3363e+06	1.26039e+06	1.20106e+06	1.48787e+06	686767	740012	880864	0.293563	0.302794	0.78621	0.185952	0.195216	2.73054	0.722727	0.726843	0.00624932							1.39156e+07	P31350	`RRM2
P31483	`TIA1	Nucleolysin TIA-1 isoform p40	4.81436e+06	8.84137e+06	6.51969e+06	7.28237e+06	6.42013e+06	5.69013e+06	4.66949e+06	4.21605e+06	4.0023e+06	3.48996e+06	2.38628e+06	2.26273e+06	-0.605477	-0.0203145	1.27315	1.08884	0.0248911	2.33883	0.138835	0.963879	0.0117262			O			UP	6.05948e+07	P31483	`TIA1
P31689	`DNAJA1	DnaJ homolog subfamily A member 1	3.11128e+07	2.81925e+07	2.1855e+07	2.7444e+07	3.09988e+07	2.05592e+07	2.20476e+07	1.82202e+07	1.78529e+07	1.24253e+07	1.2774e+07	1.29204e+07	-0.472822	-0.0440979	1.03078	1.23286	0.0662036	2.36827	0.105947	0.903564	0.0111818			O			UP	2.56403e+08	P31689	`DNAJA1
P31930	`UQCRC1	Cytochrome b-c1 complex subunit 1, mitochondrial	504269	340597	433732	528113	628977	530812							-1.25281	0.41433	3.22267	1.70734	1.055	2.7245	0.045101	0.155001	0.00630001	O		O	Down		UP	2.9665e+06	P31930	`UQCRC1
P31939	`ATIC	Bifunctional purine biosynthesis protein PURH	5.89607e+06	2.14757e+07	8.18878e+07	7.82479e+06	5.20872e+06	6.07424e+06	1.0662e+07	1.08753e+07	1.00909e+07	1.21187e+07	1.23739e+07	8.81964e+06	-1.04919	-1.79609	-0.80581	0.405891	0.743109	1.58753	0.483572	0.270336	0.0440238							1.93308e+08	P31939	`ATIC
P31942	`HNRNPH3	Heterogeneous nuclear ribonucleoprotein H3	1.40114e+08	3.1932e+08	2.31884e+08	8.37497e+07	7.7694e+07	7.0455e+07	1.35895e+08	1.30642e+08	1.44949e+08	4.83294e+07	5.65688e+07	5.76134e+07	-0.670452	-1.50007	0.51376	0.896774	1.87916	2.04792	0.195694	0.0375684	0.0193615		O			Down		1.49721e+09	P31942	`HNRNPH3
P31943	`HNRNPH1	Heterogeneous nuclear ribonucleoprotein H	1.06636e+09	1.26836e+09	1.14753e+09	7.71464e+08	6.10147e+08	7.10365e+08	8.86156e+08	7.34665e+08	7.04075e+08	2.26527e+08	2.35821e+08	2.67724e+08	-0.586531	-0.738218	1.51573	2.02734	2.41362	3.60507	0.0271	0.0163835	0.00178895			O			UP	8.62919e+09	P31943	`HNRNPH1
P31946	`YWHAB	14-3-3 protein beta/alpha	1.25716e+07	6.91098e+06	9.24217e+06	1.02197e+07	4.77836e+06	5.4432e+06	1.02424e+07	1.03511e+07	9.23004e+06	7.28827e+06	1.10327e+07	1.14396e+07	0.0951036	-0.531656	-0.597	0.13796	0.561106	0.682423	0.789868	0.37628	0.258044							1.0875e+08	P31946	`YWHAB
P31948-2	`STIP1	Isoform 2 of Stress-induced-phosphoprotein 1	1.09034e+08	9.47053e+07	8.10941e+07	1.32147e+08	1.06547e+08	1.21654e+08	9.2192e+07	9.42838e+07	9.49478e+07	6.52178e+07	6.62931e+07	6.9694e+07	-0.00698598	0.344154	0.835683	0.018736	1.05718	3.03644	0.971909	0.154564	0.00382121							1.12781e+09	P31948	`STIP1
P32119	`PRDX2	Peroxiredoxin-2	2.14337e+07	1.23091e+07	8.50239e+06	4.37361e+07	4.7606e+07	5.31749e+07	2.37872e+07	2.38594e+07	2.56358e+07	2.16534e+07	2.21875e+07	2.24759e+07	0.89912	1.87506	1.11933	1.08602	2.04188	3.75446	0.139443	0.0291081	0.00149922		O	O		UP	UP	3.26361e+08	P32119	`PRDX2
P32121-4	`ARRB2	Isoform 4 of Beta-arrestin-2							435647	583215	456670	306895	316445	387271	3.30828	0	-1.69537	2.18293	NaN	1.60327	0.0209216	NaN	0.0426907	O		O	UP		Down	2.48614e+06	P32121	`ARRB2
P32322-3	`PYCR1	Isoform 3 of Pyrroline-5-carboxylate reductase 1, mitochondrial	1.95002e+06	2.03345e+06	1.71743e+06	571494	1.9577e+06	3.17067e+06	3.52323e+06	2.35027e+06	3.0057e+06	1.97311e+06	1.81206e+06	2.13148e+06	0.623254	-0.313636	-0.367736	1.55156	0.159054	0.190504	0.0594504	0.774228	0.691545							2.61966e+07	P32322	`PYCR1
P32969	`RPL9	60S ribosomal protein L9	4.92104e+07	2.49439e+07	3.4305e+07	7.12199e+07	7.98199e+07	6.90692e+07	5.27783e+07	6.52605e+07	4.81443e+07	7.13014e+07	6.74427e+07	7.28615e+07	0.659152	1.07367	0.0547733	0.99209	1.68113	0.312276	0.165331	0.0526865	0.544868							7.06357e+08	P32969	`RPL9
P33176	`KIF5B	Kinesin-1 heavy chain	8.14791e+06	1.27797e+07	9.06887e+06	3.60059e+07	3.39412e+07	3.14299e+07	1.31163e+07	1.21796e+07	1.17544e+07	1.0954e+07	1.19634e+07	1.28366e+07	0.330566	1.78202	1.50435	0.75468	3.02475	4.17885	0.25175	0.00737347	0.000893922		O	O		UP	UP	2.04178e+08	P33176	`KIF5B
P33240	`CSTF2	Cleavage stimulation factor subunit 2	4.0134e+06	8.41744e+06	5.79996e+06	4.84808e+06	5.52649e+06	5.44562e+06	4.18027e+06	4.07547e+06	3.91815e+06	2.93988e+06	3.67778e+06	3.42832e+06	-0.517838	-0.141793	0.658925	0.770092	0.170585	2.37162	0.245454	0.758154	0.0111139							5.62708e+07	P33240	`CSTF2
P33316	`DUT	Deoxyuridine 5'-triphosphate nucleotidohydrolase, mitochondrial	8.24576e+06	5.38679e+06	7.4419e+06	2.16452e+06	2.33367e+06	3.66894e+06	3.44202e+06	2.42813e+06	2.19916e+06	2.20711e+06	1.87623e+06	2.0438e+06	-1.38956	-1.38558	0.376918	2.17243	1.99824	0.69464	0.0213492	0.0309694	0.251797	O	O		Down	Down		4.3438e+07	P33316	`DUT
P33991	`MCM4	DNA replication licensing factor MCM4	4.69237e+06	6.96177e+06	5.65377e+06	7.73715e+06	6.33311e+06	5.73233e+06	2.68891e+06	2.724e+06	2.64516e+06	3.19679e+06	2.88543e+06	2.60286e+06	-1.08429	0.201619	1.18278	2.55835	0.412303	2.818	0.0116342	0.489981	0.00541087	O		O	Down		UP	5.38536e+07	P33991	`MCM4
P33992	`MCM5	DNA replication licensing factor MCM5	5.69527e+07	1.26287e+08	4.329e+06	4.44147e+07	1.46352e+07	1.27934e+07	5.16268e+06	5.11942e+06	4.57595e+06	4.01085e+06	4.09285e+06	3.7429e+06	-2.66938	-0.634878	2.36017	0.843152	0.150278	1.84178	0.215203	0.787481	0.0279992			O			UP	2.86117e+08	P33992	`MCM5
P33993	`MCM7	DNA replication licensing factor MCM7	2.02331e+07	8.48925e+06	1.31228e+07	1.53158e+07	9.73106e+06	1.45652e+07	5.23296e+06	6.12305e+06	7.64092e+06	5.10747e+06	5.19556e+06	5.2736e+06	-1.06755	-0.0180957	1.31844	1.26842	0.0143709	2.50235	0.0990345	0.980871	0.00886714			O			UP	1.16031e+08	P33993	`MCM7
P34897	`SHMT2	Serine hydroxymethyltransferase, mitochondrial	3.49081e+07	5.11309e+07	2.98873e+07	6.50729e+07	6.37029e+07	6.05635e+07	3.38028e+07	3.29144e+07	3.49025e+07	2.51968e+07	2.51698e+07	2.16241e+07	-0.152698	0.74486	1.3981	0.263227	1.48605	4.21273	0.633358	0.0727945	0.000844373			O			UP	4.78876e+08	P34897	`SHMT2
P34932	`HSPA4	Heat shock 70 kDa protein 4	5.82919e+07	2.4578e+07	3.02778e+07	6.20335e+07	6.21366e+07	6.40894e+07	4.23285e+07	3.482e+07	3.92133e+07	2.571e+07	2.53996e+07	2.56527e+07	0.137987	0.83655	1.29411	0.132161	1.04613	6.83039	0.798907	0.157625	0.000153754			O			UP	4.94531e+08	P34932	`HSPA4
P34949	`MPI	Mannose-6-phosphate isomerase	352868	237034	160837	144398	238485	202947	474266	546152	418010	189096	178479	144032	1.0029	-0.314922	0.174599	1.35593	0.332233	0.288498	0.0843072	0.565722	0.570185							3.2866e+06	P34949	`MPI
P35030	`PRSS3	Trypsin-3	2.76663e+06	3.96603e+06	2.8541e+06	692096	879510	736842	3.16807e+06	3.54066e+06	3.31223e+06	2.66948e+06	2.39832e+06	2.24934e+06	0.082187	-2.04187	-1.66828	0.181221	3.32077	3.72398	0.72753	0.00529813	0.00155314		O	O		Down	Down	2.92333e+07	P35030	`PRSS3
P35080	`PFN2	Profilin-2	9.00265e+06	1.64672e+07	5.36125e+06	7.5854e+06	5.7992e+06	5.24823e+06	6.96215e+06	5.9004e+06	4.61436e+06	4.61307e+06	3.52197e+06	2.76591e+06	-0.689322	-0.594511	0.787015	0.621683	0.529981	1.38218	0.323855	0.395969	0.0655039							7.78418e+07	P35080	`PFN2
P35221-2	`CTNNA1	Isoform 2 of Catenin alpha-1	4.07976e+06	2.25309e+06	5.47264e+06	3.38588e+06	3.73739e+06	3.39738e+06	2.30653e+06	1.94868e+06	1.90345e+06	1.38066e+06	1.31884e+06	1.32504e+06	-0.851926	-0.075545	1.38511	1.03503	0.0696083	4.95438	0.152716	0.897683	0.000392358			O			UP	3.25094e+07	P35221	`CTNNA1
P35222	`CTNNB1	Catenin beta-1	1.66319e+06	1.41437e+06	1.26726e+06	1.33268e+06	1.03141e+06	2.12283e+06	776973	998601	610391	407347	352304	427596	-0.884702	-0.0102959	1.85713	1.70837	0.0104283	2.37723	0.0450372	0.986499	0.0110135			O			UP	1.2405e+07	P35222	`CTNNB1
P35232	`PHB	Prohibitin	1.30412e+07	1.52705e+07	8.03171e+06	1.70597e+07	2.13032e+07	2.34278e+07	3.71906e+07	3.39936e+07	3.48667e+07	2.89935e+07	2.71059e+07	2.49835e+07	1.59482	0.804096	-0.40181	2.31969	1.21826	1.26429	0.0166603	0.115902	0.082515	O			UP			2.85268e+08	P35232	`PHB
P35241-5	`RDX	Isoform 5 of Radixin	855985	588659	1.08746e+06	555916	487556	634464	473090	305266	455590	184194	186052	181234	-1.01933	-0.557309	1.59706	1.44609	0.930204	3.87945	0.0717536	0.192689	0.00119191			O			UP	5.99546e+06	P35241	`RDX
P35249	`RFC4	Replication factor C subunit 4	3.16949e+08	2.47039e+06	3.78638e+06	6.06946e+06	3.68159e+06	3.56655e+06	2.50363e+06	3.95638e+06	3.81865e+06	3.2284e+06	3.39481e+06	4.11895e+06	-2.09747	-1.73908	0.273333	0.393849	0.315898	0.432437	0.493607	0.582998	0.426651							3.57544e+08	P35249	`RFC4
P35250	`RFC2	Replication factor C subunit 2	1.80359e+06	2.93796e+06	1.64229e+06	5.33964e+06	6.92733e+06	5.76732e+06	4.63915e+06	7.46262e+06	7.30624e+06	3.88502e+06	3.77434e+06	3.40145e+06	1.62043	1.53852	0.698883	2.03862	2.25545	2.2906	0.0265328	0.0208312	0.0125529	O	O		UP	UP		5.4887e+07	P35250	`RFC2
P35251	`RFC1	Replication factor C subunit 1	181254	85146.6	135115	62334.9	555217	545435				37618.9	80483.8	70870.5	0.0934207	1.05945	2.153	0.0590977	0.411363	0.912994	0.906677	0.490295	0.163917							1.75348e+06	P35251	`RFC1
P35268	`RPL22	60S ribosomal protein L22	1.2566e+08	6.29655e+07	9.51419e+07	9.64906e+07	4.39163e+07	4.83279e+07	5.33595e+08	5.48054e+08	5.46877e+08	4.4628e+08	4.59867e+08	4.64059e+08	2.57699	-0.626031	-2.95375	3.05334	0.610131	2.92845	0.00563623	0.347032	0.00452341	O		O	UP		Down	3.47123e+09	P35268	`RPL22
P35520-2	`CBS	Isoform 2 of Cystathionine beta-synthase				1.33439e+06	976422	1.16662e+06	599164	779612	960273	604059	463158	695405	4.34046	4.92737	0.988609	3.03273	3.32341	1.9923	0.00572381	0.00529813	0.0212423	O	O		UP	UP		7.5791e+06	P35520	`CBS
P35527	`KRT9	Keratin, type I cytoskeletal 9	1.33622e+09	1.2743e+09	1.28518e+09	1.28379e+09	1.14237e+09	1.17022e+09	1.69285e+09	1.58537e+09	1.64331e+09	3.75097e+09	3.92279e+09	3.99326e+09	0.337016	-0.116872	-1.69916	3.20934	0.987593	5.09455	0.00457354	0.174153	0.000364541			O			Down	2.40806e+10	P35527	`KRT9
P35573	`AGL	Glycogen debranching enzyme	6.62736e+06	7.66558e+06	1.25853e+07	1.52097e+07	1.32768e+07	1.28875e+07	1.38928e+07	6.60248e+06	8.57858e+06	8.87915e+06	8.99714e+06	8.79535e+06	0.0998395	0.675053	0.629675	0.0839753	1.09618	2.97634	0.866294	0.144917	0.00417189							1.23998e+08	P35573	`AGL
P35579	`MYH9	Myosin-9	5.03903e+07	4.47915e+07	3.41451e+07	1.36808e+08	1.33164e+08	1.24947e+08	5.16799e+07	5.34231e+07	5.28326e+07	6.55388e+07	6.33498e+07	6.56117e+07	0.306815	1.62813	1.02093	0.854657	3.17083	4.76179	0.211024	0.0061188	0.000513216		O	O		UP	UP	8.76681e+08	P35579	`MYH9
P35580-4	`MYH10	Isoform 4 of Myosin-10	4.31271e+07	4.11712e+07	4.05409e+07	6.35541e+07	4.33216e+07	4.81461e+07	2.29914e+07	2.43695e+07	2.48035e+07	2.72173e+07	2.33163e+07	2.2349e+07	-0.790965	0.293627	1.07481	4.30641	0.813548	2.34993	0.00128367	0.237775	0.0115226			O			UP	4.24908e+08	P35580	`MYH10
P35606	`COPB2	Coatomer subunit beta'	3.46505e+07	2.60503e+07	2.30137e+07	5.00735e+07	4.37957e+07	4.11076e+07	1.8005e+07	1.73404e+07	1.40212e+07	1.51141e+07	1.18279e+07	1.19832e+07	-0.748838	0.705859	1.79838	1.64452	1.65852	3.64685	0.0503421	0.054587	0.00169799			O			UP	3.06983e+08	P35606	`COPB2
P35613	`BSG	Basigin	5.19332e+06	6.09801e+06	5.59135e+06	1.03767e+06	2.69487e+06	3.44785e+06	1.5258e+06	2.90149e+06	2.73657e+06	1.64706e+06	1.65191e+06	1.88123e+06	-1.28982	-1.39964	0.304521	1.88081	1.23449	0.223513	0.0342395	0.112365	0.646707	O			Down			3.64071e+07	P35613	`BSG
P35637	`FUS	RNA-binding protein FUS	4.44567e+09	4.23467e+09	4.07627e+09	1.91773e+09	2.12036e+09	1.57016e+09	2.66081e+09	2.48403e+09	2.6323e+09	1.07873e+09	1.05736e+09	1.10957e+09	-0.713678	-1.19576	0.778269	3.94034	3.07921	2.42005	0.00181289	0.00680904	0.0103176		O			Down		2.93877e+10	P35637	`FUS
P35658-5	`NUP214	Isoform 5 of Nuclear pore complex protein Nup214	1.25164e+07	1.16881e+07	1.55201e+07	2.35996e+07	1.3723e+07	1.84678e+07	2.31212e+07	2.71343e+07	2.25942e+07	2.03101e+07	2.42338e+07	2.37297e+07	0.88076	0.465787	-0.321849	2.39115	0.839284	0.600361	0.0149766	0.227354	0.305397							2.36638e+08	P35658	`NUP214
P35659	`DEK	Protein DEK							1.18472e+06	958601	1.10901e+06	785168	832749	537633	3.76033	0	-3.59289	1.62741	NaN	2.49299	0.0517917	NaN	0.009018			O			Down	5.40789e+06	P35659	`DEK
P35908	`KRT2	Keratin, type II cytoskeletal 2 epidermal	3.20438e+08	3.20972e+08	3.43102e+08	1.38076e+09	1.31018e+09	1.42338e+09	6.47209e+08	6.45288e+08	6.59766e+08	9.59707e+08	9.8487e+08	9.49738e+08	0.988335	2.06307	0.506759	5.0797	5.76802	3.72755	0.000646278	0.000822972	0.00155105		O			UP		9.94541e+09	P35908	`KRT2
P35998	`PSMC2	26S proteasome regulatory subunit 7	5.61678e+09	6.84476e+09	8.95294e+09	8.1555e+09	8.18517e+09	8.93325e+09	6.8441e+09	7.04733e+09	7.11737e+09	6.83874e+09	7.1919e+09	7.20525e+09	-0.00127411	0.264289	0.250273	0.00212634	0.591679	2.14143	0.996358	0.357607	0.0163311							8.89331e+10	P35998	`PSMC2
P36021	`SLC16A2	Monocarboxylate transporter 8	417859	405694	298211	100013	109008	178215	122532	275334	383901	180332	226972	251635	-0.654888	-1.56717	-0.802086	0.566789	2.17943	1.27153	0.358014	0.0234658	0.0815014		O			Down		2.94971e+06	P36021	`SLC16A2
P36507	`MAP2K2	Dual specificity mitogen-activated protein kinase kinase 2	3.45816e+06	3.359e+06	2.75314e+06	1.25762e+06	414581	796148	1.49737e+06	1.38278e+06	1.45253e+06	878949	1.23135e+06	1.49954e+06	-1.13685	-2.08919	-0.655694	3.32666	1.92875	0.5641	0.00388538	0.0347863	0.328003	O	O		Down	Down		1.99812e+07	P36507	`MAP2K2
P36542	`ATP5F1C	ATP synthase subunit gamma, mitochondrial	6.15037e+06	7.74413e+06	8.13249e+06	4.93837e+06	4.93171e+06	4.38024e+06	9.82129e+06	9.03414e+06	8.34334e+06	1.18761e+07	1.25549e+07	1.30462e+07	0.311483	-0.620114	-1.3962	1.03292	1.97601	4.43947	0.153354	0.0320226	0.000718418			O			Down	1.00953e+08	P36542	`ATP5F1C
P36551	`CPOX	Oxygen-dependent coproporphyrinogen-III oxidase, mitochondrial	4.44379e+06	5.72487e+06	4.73621e+06	1.19726e+06	1.51063e+06	1.38775e+06	593943	344938	176192	527626	676937	817654	-3.90158	-1.86171	1.03447	2.7764	3.64851	2.12029	0.00847971	0.00400967	0.016955	O	O	O	Down	Down	UP	2.21378e+07	P36551	`CPOX
P36578	`RPL4	60S ribosomal protein L4	1.049e+08	9.83258e+07	1.07878e+08	9.62714e+07	1.03803e+08	1.00922e+08	6.46225e+07	5.70909e+07	5.89918e+07	1.0247e+08	8.56747e+07	8.8616e+07	-0.784678	-0.0472666	0.124827	3.5284	0.393329	0.662845	0.00298315	0.506544	0.268554							1.06957e+09	P36578	`RPL4
P36776	`LONP1	Lon protease homolog, mitochondrial	6.29692e+08	1.81996e+07	1.85855e+07	4.84875e+08	2.72339e+07	2.82581e+07	1.00976e+07	1.03752e+07	1.19481e+07	9.66586e+06	9.85552e+06	7.74711e+06	-2.47024	0.269651	2.99397	0.657474	0.0420124	1.01804	0.302094	0.938157	0.13327							1.26653e+09	P36776	`LONP1
P36871-2	`PGM1	Isoform 2 of Phosphoglucomutase-1	1.00859e+06	1.23569e+06	1.09985e+06	822368	480385	701868	989165	875954	785196	547111	636625	498178	-0.336874	-0.768522	0.225412	1.23316	1.45514	0.37486	0.105947	0.0764568	0.478622							9.68097e+06	P36871	`PGM1
P36873-2	`PPP1CC	Isoform 2 of Serine/threonine-protein phosphatase PP1-gamma catalytic subunit	1.21881e+07	1.68025e+07	1.50021e+07	1.16735e+07	9.32116e+06	1.06581e+07	8.36339e+06	8.11443e+06	8.24818e+06	3.55638e+06	3.2564e+06	4.04781e+06	-0.818813	-0.468515	1.54291	2.41389	1.32753	3.52488	0.0144462	0.0954268	0.00193861			O			UP	1.11232e+08	P36873	`PPP1CC
P36957	`DLST	Dihydrolipoyllysine-residue succinyltransferase component of 2-oxoglutarate dehydrogenase complex, mitochondrial	1.7909e+07	1.72997e+07	3.87276e+07	3.76173e+07	4.96726e+07	3.8506e+07	1.96013e+07	1.95459e+07	1.98908e+07	1.76603e+07	1.69309e+07	1.83621e+07	-0.218291	0.86138	1.23734	0.224736	1.00887	3.13149	0.676872	0.167255	0.00329223			O			UP	3.11723e+08	P36957	`DLST
P36969	`GPX4	Phospholipid hydroperoxide glutathione peroxidase	3.15124e+06	3.24135e+07	8.34626e+06	1.26489e+06	1300534	1.2083e+06	289552	329469	317544	239563	196411	228766	-4.92681	-2.91482	2.50958	2.13919	1.39338	4.97007	0.0223973	0.0850028	0.000389906	O		O	Down		UP	4.9286e+07	P36969	`GPX4
P37108	`SRP14	Signal recognition particle 14 kDa protein	717007	2.55518e+06	3.4677e+06	600569	759669	661864							-4.00475	-1.465	2.77299	1.74133	0.976278	2.22829	0.0425602	0.17715	0.0139978	O		O	Down		UP	8.76199e+06	P37108	`SRP14
P37198	`NUP62	Nuclear pore glycoprotein p62	4.44618e+06	7.22706e+06	1.03559e+07	1.28193e+07	1.50303e+07	1.26664e+07	1.96449e+07	1.27287e+07	1.21339e+07	1.09642e+07	1.12157e+07	1.14253e+07	1.0629	0.958207	0.265549	1.19838	1.24197	1.5085	0.113003	0.11071	0.0512276							1.40658e+08	P37198	`NUP62
P37268	`FDFT1	Squalene synthase	1.57503e+06	1.9388e+06	1.81879e+06	2.06471e+06	1.52512e+06	2.83917e+06	604330	694863	617841	471689	431994	485376	-1.47333	0.228937	2.16606	3.7694	0.346976	2.92162	0.00215283	0.550166	0.00455959	O		O	Down		UP	1.50677e+07	P37268	`FDFT1
P37802-2	`TAGLN2	Isoform 2 of Transgelin-2	4.41305e+08	2.77414e+08	9.44777e+07	2.06551e+07	1.18117e+07	1.35283e+07	2.71853e+07	3.0985e+07	3.17146e+07	1.84953e+07	1.80724e+07	1.8035e+07	-2.91937	-3.92498	-0.289682	1.93491	2.29931	0.523974	0.0313476	0.0196877	0.355307	O	O		Down	Down		1.00368e+09	P37802	`TAGLN2
P37837	`TALDO1	Transaldolase	5.33933e+06	7.99135e+06	8.51254e+06	6.29002e+06	3.02261e+06	5.24831e+06	7.946e+06	1.23003e+07	1.5101e+07	1.19493e+07	1.23654e+07	1.09159e+07	0.674243	-0.621325	-1.33825	0.912346	0.747884	1.84594	0.190265	0.268212	0.0278893			O			Down	1.06982e+08	P37837	`TALDO1
P38117-2	`ETFB	Isoform 2 of Electron transfer flavoprotein subunit beta	4.56276e+06	4.7614e+06	9.72993e+06	6.35439e+06	2.8518e+06	3.98772e+06	7.47697e+06	9.1877e+06	8.65272e+06	5.60631e+06	4.56709e+06	4.60616e+06	0.497197	-0.516177	-0.235566	0.610802	0.45642	0.270454	0.330397	0.454093	0.590289							7.2345e+07	P38117	`ETFB
P38159	`RBMX	RNA-binding motif protein, X chromosome	1.01235e+08	1.18049e+08	1.00935e+08	5.25165e+07	4.27247e+07	4.90782e+07	4.55377e+07	7.4688e+07	4.05682e+07	1.88182e+07	3.7057e+07	3.31037e+07	-1.04267	-1.15113	0.751352	1.6894	3.25071	1.12224	0.0466466	0.00564204	0.108807	O	O		Down	Down		7.14311e+08	P38159	`RBMX
P38606	`ATP6V1A	V-type proton ATPase catalytic subunit A	4.63032e+06	2.001e+06	4.22435e+06	6.24898e+06	5.70551e+06	7.30279e+06	1.51293e+06	1.39514e+06	1.38974e+06	1.26362e+06	1.16815e+06	1.32339e+06	-1.246	0.911287	2.3528	1.49647	1.07862	4.45005	0.0660386	0.149259	0.000711629			O			UP	3.81659e+07	P38606	`ATP6V1A
P38646	`HSPA9	Stress-70 protein, mitochondrial	1.63085e+08	1.77174e+08	5.18729e+08	6.22445e+08	2.32575e+08	2.2232e+08	6.71963e+08	6.24187e+08	5.79309e+08	5.17829e+08	4.98749e+08	5.25741e+08	1.33964	0.367504	-0.692287	1.16401	0.194934	0.644436	0.120873	0.726971	0.279463							5.3541e+09	P38646	`HSPA9
P38919	`EIF4A3	Eukaryotic initiation factor 4A-III	9.20924e+07	5.93232e+07	5.79424e+07	5.48378e+07	5.29637e+07	5.25982e+07	5.56806e+07	5.31679e+07	5.42545e+07	3.87968e+07	3.86435e+07	3.7672e+07	-0.326274	-0.350369	0.478512	0.679408	0.736205	4.51054	0.28958	0.273311	0.000674156							6.47973e+08	P38919	`EIF4A3
P39019	`RPS19	40S ribosomal protein S19	1.17633e+08	1.63161e+08	9.55937e+07	2.04699e+08	1.42954e+08	1.46582e+08	7.12323e+07	6.98561e+07	6.95645e+07	8.76622e+07	9.47571e+07	9.55214e+07	-0.802029	0.408398	0.811513	1.63063	0.661255	2.04082	0.0515502	0.315636	0.019541							1.35922e+09	P39019	`RPS19
P39023	`RPL3	60S ribosomal protein L3	1.08258e+08	1.52046e+08	4.79981e+07	1.62631e+08	1.53883e+08	1.61981e+08	1.22528e+08	1.19634e+08	1.15329e+08	1.78448e+08	2.1245e+08	2.47412e+08	0.365817	0.786411	-0.403427	0.300824	0.72874	1.36017	0.591162	0.277194	0.0684132							1.7826e+09	P39023	`RPL3
P39060	`COL18A1	Collagen alpha-1(XVIII) chain	1.04259e+06	1.0147e+06	1.12779e+06				647088	553977	473881	301998	203412	306364	-0.9374	-4.40993	-2.41449	2.61551	4.85299	3.15539	0.0108238	0.00178086	0.0031749		O	O		Down	Down	5.6718e+06	P39060	`COL18A1
P39656	`DDOST	Dolichyl-diphosphooligosaccharide--protein glycosyltransferase 48 kDa subunit	6.95281e+07	7.12499e+07	8.90596e+07	3.14981e+07	3.78905e+07	3.66529e+07	2.14645e+07	2.10536e+07	1.85465e+07	1.3655e+07	1.26876e+07	1.40543e+07	-1.90603	-1.11141	1.38906	3.88075	2.86356	3.93036	0.00187429	0.00866459	0.00110766	O	O	O	Down	Down	UP	4.37341e+08	P39656	`DDOST
P39748	`FEN1	Flap endonuclease 1	1.03808e+07	1.52452e+07	1.02941e+07	6.67101e+06	6.31571e+06	7.71198e+06	8.05413e+06	8.70683e+06	8.6531e+06	5.44116e+06	5.3494e+06	4.51465e+06	-0.474927	-0.775308	0.435349	1.17336	1.70739	1.63542	0.118822	0.0507655	0.0405614							9.73381e+07	P39748	`FEN1
P40222	`TXLNA	Alpha-taxilin	3.30732e+07	6.77847e+07	2.30422e+07	4.51788e+07	5.72362e+06	4.15882e+06	2.89117e+06	4.11568e+06	2.21277e+06	4.954e+06	2.02534e+06	2.15809e+06	-3.64602	-1.862	1.87805	2.6437	0.727713	0.745828	0.0103852	0.277679	0.226982	O			Down			1.97318e+08	P40222	`TXLNA
P40227	`CCT6A	T-complex protein 1 subunit zeta	2.93353e+08	4.47441e+08	5.60889e+08	4.41237e+08	3.81885e+08	3.5981e+08	2.71838e+08	2.79159e+08	2.78536e+08	2.44243e+08	2.53843e+08	2.58202e+08	-0.600119	-0.0933749	0.640392	1.02724	0.118206	2.67596	0.154945	0.830588	0.00671797							4.07044e+09	P40227	`CCT6A
P40306	`PSMB10	Proteasome subunit beta type-10	234089	396897	220349				3.78337e+06	2.79822e+06	2.22172e+06	2.04942e+06	1.80983e+06	1.35742e+06	3.38868	-1.51145	-4.15881	3.19843	1.02165	2.47999	0.00467303	0.163673	0.00925949	O		O	UP		Down	1.48713e+07	P40306	`PSMB10
P40429	`RPL13A	60S ribosomal protein L13a	7.77578e+07	8.09618e+07	7.87774e+07	6.69249e+07	6.62265e+07	1.04589e+08	3.78096e+07	3.11227e+07	3.52024e+07	4.53469e+07	5.22426e+07	5.74757e+07	-1.19387	-0.0324688	0.58914	3.8512	0.0512048	1.15965	0.00195568	0.923629	0.101225	O			Down			7.34437e+08	P40429	`RPL13A
P40616	`ARL1	ADP-ribosylation factor-like protein 1				429252	507426	456252	561606	733766	833885	383731	606450	542366	3.17571	2.57908	-0.114967	2.64325	2.40293	0.211377	0.0103852	0.0166743	0.662942	O	O		UP	UP		5.05473e+06	P40616	`ARL1
P40763	`STAT3	Signal transducer and activator of transcription 3	363317	336181	396894	543571	848451	660226	266861	323592	346195	349561	406450	403776	-0.232456	0.88368	0.802693	0.814707	1.95043	1.80436	0.227784	0.0335438	0.0296765							5.24508e+06	P40763	`STAT3
P40925-3	`MDH1	Isoform 3 of Malate dehydrogenase, cytoplasmic	1.17694e+07	7.29084e+06	9.66292e+06	7.65174e+06	8796053	1.06082e+07	1.39892e+07	1.16357e+07	1.18149e+07	7.80313e+06	5.87021e+06	5.90428e+06	0.404582	-0.0719217	0.466839	0.863942	0.107018	1.14125	0.207602	0.843557	0.105029							1.12797e+08	P40925	`MDH1
P40926	`MDH2	Malate dehydrogenase, mitochondrial	3.01277e+07	3.23994e+07	4.1e+07	3.93951e+07	3.93016e+07	4.63668e+07	6.18287e+07	6.68269e+07	6.81543e+07	3.28519e+07	4.11e+07	3.99432e+07	0.938276	0.281005	0.137544	2.57871	0.837599	0.461988	0.0112674	0.227941	0.402456							5.39296e+08	P40926	`MDH2
P40938	`RFC3	Replication factor C subunit 3	5.72545e+06	4.74789e+06	4.48568e+06	3.23418e+06	5.83339e+06	6.14807e+06	3.07763e+06	4.17177e+06	4.46146e+06	1.73672e+06	2.40257e+06	3.31461e+06	-0.363335	-0.0240453	1.02269	0.86133	0.0255261	1.19902	0.208591	0.963034	0.0935327							4.93394e+07	P40938	`RFC3
P40939	`HADHA	Trifunctional enzyme subunit alpha, mitochondrial	3.57731e+06	5.22307e+06	5.15163e+06	9.66639e+06	1.73258e+07	1.53771e+07	1.34794e+07	1.24251e+07	1.15101e+07	9.68779e+06	1.02304e+07	1.01346e+07	1.4413	1.58058	0.452787	2.78618	2.14123	0.812386	0.00835516	0.0247149	0.198704	O	O		UP	UP		1.23789e+08	P40939	`HADHA
P41091	`EIF2S3	Eukaryotic translation initiation factor 2 subunit 3	2.53116e+07	1.75435e+07	2.02297e+07	3.8617e+07	2.882e+07	3.83079e+07	2.09822e+07	2.28763e+07	2.29678e+07	1.71421e+07	1.52671e+07	1.69611e+07	0.0984777	0.748913	1.08792	0.243485	1.64786	2.73097	0.655027	0.0557131	0.00624932			O			UP	2.85026e+08	P41091	`EIF2S3
P41223-2	`BUD31	Isoform 2 of Protein BUD31 homolog	4.48736e+06	4.12259e+06	3.88458e+06	9.14662e+06	9.58414e+06	8.8533e+06	2.37226e+06	2.32621e+06	1.47208e+06	1.31228e+06	639554	1.09265e+06	-1.04836	1.14431	3.24168	1.96631	4.11328	3.30997	0.0298973	0.00306433	0.00253562	O	O	O	Down	UP	UP	4.92936e+07	P41223	`BUD31
P41227	`NAA10	N-alpha-acetyltransferase 10	885042	1.1241e+06	1.53401e+06	2.87325e+06	2.84698e+06	2.17771e+06	1.73494e+06	1.85057e+06	1.68593e+06	1.58632e+06	1.63597e+06	1.45385e+06	0.608835	1.18168	0.746403	1.22682	1.95483	2.21702	0.10695	0.0332884	0.0142875		O			UP		2.13887e+07	P41227	`NAA10
P41240	`CSK	Tyrosine-protein kinase CSK	895460	1.51646e+06	776459										-3.12877	-3.34328	0	2.70999	2.14865	NaN	0.00933774	0.0244695	NaN	O	O		Down	Down		3.18838e+06	P41240	`CSK
P41250	`GARS	Glycine--tRNA ligase	8.52805e+06	5.0825e+06	7.87035e+06	1.33713e+07	1.31284e+07	1.44015e+07	9.95303e+06	1.05941e+07	9.42463e+06	7.0496e+06	7.174e+06	7.32269e+06	0.514194	0.963219	0.923715	1.01803	1.82418	4.52504	0.157466	0.0410412	0.000666496							1.139e+08	P41250	`GARS
P41252	`IARS	Isoleucine--tRNA ligase, cytoplasmic	6.61207e+07	7.0091e+07	7.48206e+07	2.19011e+08	2.67822e+08	2.15353e+08	3.47537e+08	3.49416e+08	2.35896e+08	2.33718e+08	2.67682e+08	2.74352e+08	2.12276	1.729	-0.147444	3.39693	3.96662	0.522528	0.00354424	0.00306433	0.35614	O	O		UP	UP		2.62182e+09	P41252	`IARS
P42126	`ECI1	Enoyl-CoA delta isomerase 1, mitochondrial	2.09363e+06	1.6902e+06	383313	1.64133e+06	2.93835e+06	1.39535e+06	711204	915797	912450	330797	265437	190916	-0.396849	0.770232	2.88301	0.195513	0.388042	2.70939	0.711399	0.510627	0.0064072			O			UP	1.34688e+07	P42126	`ECI1
P42167	`TMPO	Lamina-associated polypeptide 2, isoforms beta/gamma	6.15152e+06	5.90646e+06	5.82872e+06	1.56701e+07	1.34318e+07	1.37621e+07	1.0343e+07	1.05723e+07	9.58539e+06	6.62714e+06	6.56792e+06	7.35247e+06	0.769075	1.25791	1.05937	4.02323	4.17962	3.59176	0.00162362	0.00289999	0.00181391		O	O		UP	UP	1.11799e+08	P42167	`TMPO
P42285	`MTREX	Exosome RNA helicase MTR4	1.78089e+07	1.78265e+07	1.61593e+07	1.98549e+07	1.93962e+07	1.68762e+07	2.10504e+07	2.31585e+07	2.20864e+07	1.43614e+07	1.59789e+07	1.52514e+07	0.356517	0.113754	0.297651	2.35515	0.583296	1.5933	0.0158343	0.361645	0.0435799							2.19809e+08	P42285	`MTREX
P42345	`MTOR	Serine/threonine-protein kinase mTOR				30897	47991.2	22125				213472	247895	218619	0	-2.10303	-2.82069	NaN	1.9016	2.98614	NaN	0.0362755	0.00412818		O	O		Down	Down	781000	P42345	`MTOR
P42356	`PI4KA	Phosphatidylinositol 4-kinase alpha	101361	370481	577140	474376	445610	527789							-1.02391	0.787985	4.01445	0.604015	0.448239	2.16085	0.335038	0.461486	0.0156863			O			UP	2.49676e+06	P42356	`PI4KA
P42566	`EPS15	Epidermal growth factor receptor substrate 15	806586	918289	1.34019e+06	1.225e+06	1.06783e+06	1.26281e+06	519565	579247	539213	905481	767614	754609	-0.870934	0.244916	0.551696	1.74833	0.455121	2.10102	0.0421253	0.455209	0.0175598							1.06864e+07	P42566	`EPS15
P42574	`CASP3	Caspase-3							625345	555829	584118	369998	353534	411872	2.14823	0	-2.3328	2.37716	NaN	3.60743	0.0152388	NaN	0.00178895	O		O	UP		Down	2.9007e+06	P42574	`CASP3
P42677	`RPS27	40S ribosomal protein S27	3.9909e+07	8.42984e+07	8.97767e+07	4.26845e+07	2.01661e+07	5.93027e+07	1.09301e+07	6.98483e+06	4.29145e+06	2.08781e+07	4.70858e+06	3.6295e+06	-3.28281	-0.854938	2.38685	2.42852	0.650425	1.23035	0.0140945	0.322253	0.0877256	O			Down			3.8756e+08	P42677	`RPS27
P42694	`HELZ	Probable helicase with zinc finger domain	4.31054e+06	3.6819e+06	4.2386e+06	3.7259e+06	2.50152e+06	2.38081e+06	5.47135e+06	5.24416e+06	4.31067e+06	2.68708e+06	2.31806e+06	2.2586e+06	0.29287	-0.533354	0.219152	1.07422	1.15654	0.427792	0.142178	0.129989	0.430824							4.31292e+07	P42694	`HELZ
P42695	`NCAPD3	Condensin-2 complex subunit D3				137685	158107	148632	592417	722622	684437	630957	390004	638970	3.10006	0.933144	-1.86759	1.74251	0.511187	2.82263	0.0424855	0.410008	0.00536937	O		O	UP		Down	4.10383e+06	P42695	`NCAPD3
P42696	`RBM34	RNA-binding protein 34	865416	945421	1.04388e+06	628626	717362	476608	657841	418240	488014	977907	1.02656e+06	1.114e+06	-0.889748	-0.663509	-0.793135	1.89683	1.59672	1.91574	0.0333966	0.0612602	0.0245396							9.35987e+06	P42696	`RBM34
P42704	`LRPPRC	Leucine-rich PPR motif-containing protein, mitochondrial	2.56527e+07	1.70148e+07	2.9775e+07	5.09443e+07	9.8609e+07	8.28201e+07	5.96771e+07	5.63641e+07	5.60576e+07	4.21923e+07	4.39128e+07	4.12175e+07	1.28629	1.66687	0.815247	2.21295	1.95314	1.3324	0.0200286	0.0333767	0.072224	O	O		UP	UP		6.04237e+08	P42704	`LRPPRC
P42766	`RPL35	60S ribosomal protein L35	8.83424e+06	7.04658e+06	7.55914e+06	1.46116e+06	1.41887e+06	1.59076e+07	3.57179e+06	5.92166e+06	8.29e+06	7.9469e+06	1.43254e+07	1.01e+07	-0.474743	-1.27825	-1.70789	0.577941	0.478753	0.654053	0.35125	0.436742	0.273624							9.23834e+07	P42766	`RPL35
P43034	`PAFAH1B1	Platelet-activating factor acetylhydrolase IB subunit alpha				554595	565162	569818	946219	880010	723944	1.19334e+06	985281	1.91727e+06	3.95047	3.36548	-1.21928	2.30147	2.07395	1.88696	0.017151	0.0276783	0.0259461	O	O	O	UP	UP	Down	8.33564e+06	P43034	`PAFAH1B1
P43243	`MATR3	Matrin-3	2.62629e+07	2.03097e+07	2.52197e+07	1.09521e+07	1.21149e+07	1.70801e+07	1.86792e+07	1.61006e+07	1.4067e+07	7.33461e+06	7.94597e+06	5.22407e+06	-0.556295	-0.856478	0.965328	1.55312	1.71741	1.64147	0.0592898	0.0498752	0.0400886							1.81291e+08	P43243	`MATR3
P43246	`MSH2	DNA mismatch repair protein Msh2	286375	1.28876e+06	844890										-2.73727	-3.1782	0	1.82713	1.89393	NaN	0.0371764	0.036702	NaN	O	O		Down	Down		2.42003e+06	P43246	`MSH2
P43307	`SSR1	Translocon-associated protein subunit alpha	7.65462e+07	5.59215e+06	2.37483e+06	3.81744e+06	4.04196e+06	3.84944e+06	7.82325e+06	5.49602e+06	6.08366e+06	3.65822e+06	3.91543e+06	4.00587e+06	-0.652797	-1.36573	0.0166276	0.161982	0.380774	0.12999	0.754851	0.517904	0.777434							1.27204e+08	P43307	`SSR1
P43487	`RANBP1	Ran-specific GTPase-activating protein	9.11402e+06	7.41267e+06	1.02871e+07	7.713e+06	6.068e+06	7.03038e+06	9.41214e+06	7.38902e+06	8.02835e+06	8.12748e+06	9.26836e+06	7.86424e+06	-0.105278	-0.359576	-0.282772	0.241615	0.986476	1.07125	0.656802	0.174153	0.120696							9.77148e+07	P43487	`RANBP1
P43490	`NAMPT	Nicotinamide phosphoribosyltransferase	1.93789e+06	2.42274e+06	1.94913e+06	1.9888e+06	2.01467e+06	1.5821e+06	1.26793e+06	1.28569e+06	1.26281e+06	1.60378e+06	1.40327e+06	1.12757e+06	-0.717432	-0.176557	0.440266	2.59971	0.496717	1.11024	0.0110036	0.42042	0.111454							1.98464e+07	P43490	`NAMPT
P43686	`PSMC4	26S proteasome regulatory subunit 6B	3.81496e+09	3.69132e+09	3.53271e+09	4.45492e+09	5.18536e+09	4.82116e+09	5.15138e+09	5.03531e+09	4.77928e+09	5.49146e+09	5.02628e+09	5.23132e+09	0.439084	0.387547	-0.124879	3.196	2.26287	0.786821	0.00467303	0.0205746	0.208846							5.62155e+10	P43686	`PSMC4
P43897	`TSFM	Elongation factor Ts, mitochondrial	665174	1.29959e+06	1.22544e+06	537743	247963	215266	492113	506323	485117	394569	294079	356103	-1.04386	-1.73526	-0.175206	1.55343	1.55519	0.15253	0.0592898	0.0655337	0.744434							6.71948e+06	P43897	`TSFM
P45880-1	`VDAC2	Isoform 1 of Voltage-dependent anion-selective channel protein 2	3.05776e+06	2.79868e+06	2.95459e+06	3.24326e+06	1.71279e+06	2.25878e+06	3.46597e+06	3.31115e+06	3.76872e+06	3.25344e+06	3.43003e+06	3.3545e+06	0.258163	-0.336947	-0.52565	1.75753	0.554417	0.917391	0.0416099	0.380393	0.162827							3.66097e+07	P45880	`VDAC2
P45954	`ACADSB	Short/branched chain specific acyl-CoA dehydrogenase, mitochondrial	7.11541e+06	5.49987e+06	8.45417e+06										-5.84356	-6.47501	0	3.10384	2.3275	NaN	0.00525988	0.0188485	NaN	O	O		Down	Down		2.10694e+07	P45954	`ACADSB
P45974	`USP5	Ubiquitin carboxyl-terminal hydrolase 5	1.35805e+06	519273	671941	1.10649e+06	1.32594e+06	1.28201e+06	669015	659708	746087	571205	427601	467458	-0.17503	0.662968	1.34736	0.156703	0.718023	3.10139	0.762347	0.283248	0.00342115			O			UP	9.80479e+06	P45974	`USP5
P46060	`RANGAP1	Ran GTPase-activating protein 1	4.79146e+07	8.32047e+07	5.92104e+07	8.41688e+07	1.7943e+08	1.86019e+08	8.81028e+07	8.2181e+07	7.71765e+07	5.90832e+07	5.89128e+07	5.92414e+07	0.414392	1.19101	1.25603	0.803707	1.2721	1.55109	0.232764	0.105144	0.0472218			O			UP	1.06465e+09	P46060	`RANGAP1
P46063	`RECQL	ATP-dependent DNA helicase Q1	3.4554e+06	2.49296e+06	3.41721e+06	5.39379e+06	4.93467e+06	4.81292e+06	1.39418e+06	1.5542e+06	1.81979e+06	866173	723533	877948	-0.966723	0.707212	2.62103	2.14835	1.91813	4.85118	0.0221281	0.0352794	0.000467401			O			UP	3.17428e+07	P46063	`RECQL
P46087-4	`NOP2	Isoform 4 of Probable 28S rRNA (cytosine(4447)-C(5))-methyltransferase	1.52587e+07	1.68977e+07	2.44443e+07	1.43246e+07	1.52715e+07	1.14282e+07	1.29955e+07	1.12058e+07	9.21201e+06	1.17469e+07	1.08361e+07	1.32437e+07	-0.744039	-0.444674	0.189501	1.38007	0.85248	0.551213	0.0806466	0.222953	0.336367							1.66865e+08	P46087	`NOP2
P46109	`CRKL	Crk-like protein	4.72398e+06	5.56009e+06	4.66011e+06	631483	499589	261203	892265	618475	1.00562e+06	1.01227e+06	1.26583e+06	1.24532e+06	-2.59502	-3.5122	-1.42511	3.48146	3.07654	1.64666	0.00318812	0.00680904	0.0397286	O	O	O	Down	Down	Down	2.23762e+07	P46109	`CRKL
P46379-3	`BAG6	Isoform 3 of Large proline-rich protein BAG6	7.92188e+07	7.33416e+07	7.21069e+07	3.40826e+07	2.6796e+07	3.35489e+07	4.27682e+07	3.93269e+07	4.75823e+07	2.85204e+07	3.09469e+07	3.12072e+07	-0.796044	-1.25777	0.0512149	3.0477	3.3351	0.160987	0.00563623	0.00527415	0.732659		O			Down		5.39447e+08	P46379	`BAG6
P46459	`NSF	Vesicle-fusing ATPase	4.56176e+06	5.63905e+06	3.3489e+06	7.36897e+06	5.47922e+06	4.81689e+06	1.6247e+06	2.94047e+06	2.52653e+06	2.7891e+06	2.65757e+06	2.8817e+06	-0.945118	0.391601	1.06224	1.31363	0.619942	2.34347	0.0907675	0.342425	0.0116367			O			UP	4.66349e+07	P46459	`NSF
P46736	`BRCC3	Lys-63-specific deubiquitinase BRCC36	47570.5	58093.1	24739.8	1.58979e+06	1.75642e+06	1.7644e+06							2.977	5.37898	3.37983	2.48902	3.86194	2.32244	0.0128923	0.00338226	0.0119085	O	O	O	UP	UP	UP	5.24101e+06	P46736	`BRCC3
P46776	`RPL27A	60S ribosomal protein L27a	1.16823e+08	1.13079e+08	1.18534e+08	7.04201e+07	1.16732e+08	1.12519e+08	7.41754e+07	6.68277e+07	7.18903e+07	1.0227e+08	1.11009e+08	1.23616e+08	-0.71185	-0.253174	-0.200497	3.8875	0.464706	0.333785	0.00186423	0.448167	0.520932							1.1979e+09	P46776	`RPL27A
P46777	`RPL5	60S ribosomal protein L5	1.77813e+08	1.80118e+08	1.74659e+08	2.39102e+08	2.00927e+08	1.99363e+08	1.95291e+08	1.4506e+08	1.64806e+08	2.32737e+08	2.29304e+08	1.95434e+08	-0.0869331	0.258615	-0.0409813	0.280024	1.39339	0.127797	0.613771	0.0850028	0.780839							2.33461e+09	P46777	`RPL5
P46778	`RPL21	60S ribosomal protein L21	2.2845e+07	2.81611e+07	1.70657e+07	7.52438e+06	5.95975e+06	8.93509e+06	3.85548e+06	6.2212e+06	6.50863e+06	6.02229e+06	9.0376e+06	1.07493e+07	-2.04534	-1.59205	-0.182041	2.51268	2.38685	0.239009	0.0124752	0.0171831	0.62743	O	O		Down	Down		1.32886e+08	P46778	`RPL21
P46779-3	`RPL28	Isoform 3 of 60S ribosomal protein L28	1.55989e+07	1.35609e+06	1.08659e+07	2.42702e+06	8138657	1.39739e+07	5.42773e+06	1.37337e+06	1.21531e+06	5.05371e+06	2.08439e+06	1.25855e+06	-1.55506	0.0880267	1.45997	0.527188	0.0221274	0.701472	0.384807	0.968315	0.248406							6.87736e+07	P46779	`RPL28
P46781	`RPS9	40S ribosomal protein S9	2.08587e+08	1.11349e+08	1.52164e+08	1.68957e+08	1.93158e+08	1.84935e+08	1.17716e+08	1.16821e+08	1.20684e+08	1.62587e+08	1.5915e+08	1.736e+08	-0.363508	0.257365	0.142026	0.624694	0.40835	0.975118	0.322161	0.492651	0.145434							1.86971e+09	P46781	`RPS9
P46782	`RPS5	40S ribosomal protein S5	2.09885e+07	4.07934e+07	4.6825e+07	2.13665e+06	8.65343e+06	6.37938e+07	9.56881e+06	1.19908e+07	1.18479e+07	2.18573e+07	2.32641e+07	1.70439e+07	-1.62741	-1.69568	-0.959098	1.92082	0.506131	0.268635	0.0321649	0.413669	0.592496	O			Down			2.78764e+08	P46782	`RPS5
P46783	`RPS10	40S ribosomal protein S10	1.40715e+07	1.90654e+07	1.14679e+07	4.17509e+07	3.54326e+07	3.30556e+07	3.01538e+07	2.06497e+07	7.83104e+06	1.31581e+07	1.31741e+07	1.62644e+07	0.221468	1.33015	1.37213	0.13204	2.31658	3.18677	0.798907	0.0191379	0.0030163		O	O		UP	UP	2.56075e+08	P46783	`RPS10
P46821	`MAP1B	Microtubule-associated protein 1B	6.31023e+06	7.14091e+06	2.73446e+07	1.01147e+07	8.73859e+06	8.24591e+06	4.92833e+06	4.48451e+06	4.24692e+06	5.66056e+06	5.86819e+06	5.882e+06	-1.23817	-0.252508	0.633098	0.845075	0.136464	2.67638	0.214572	0.805131	0.00671797							9.89655e+07	P46821	`MAP1B
P46926	`GNPDA1	Glucosamine-6-phosphate isomerase 1	785992	1.02926e+06	828568	3.34468e+06	3.93169e+06	4.09094e+06	1.71825e+06	1.70063e+06	1.8938e+06	1.38441e+06	2.61728e+06	1.98909e+06	1.01514	2.10886	0.966665	2.85231	3.84487	1.58252	0.00763043	0.00348232	0.0444228	O	O		UP	UP		2.53146e+07	P46926	`GNPDA1
P46939-2	`UTRN	Isoform 2 of Utrophin	14373.7	47221.3	148611	170039	50188.1	430818							1.59284	1.72927	1.57461	0.671432	0.582396	0.795538	0.294102	0.361772	0.205241							861252	P46939	`UTRN
P46940	`IQGAP1	Ras GTPase-activating-like protein IQGAP1	3.01692e+07	2.9324e+07	2.16405e+07	6.95906e+07	3.21934e+07	3.27414e+07	1.72787e+07	1.66253e+07	1.81002e+07	1.52663e+07	1.57367e+07	1.40555e+07	-0.626836	0.645961	1.48038	1.78556	0.745971	1.79298	0.0396229	0.269228	0.0303685			O			UP	3.12722e+08	P46940	`IQGAP1
P46976	`GYG1	Glycogenin-1	3.44644e+06	2.0513e+07	1.01929e+06	3.01853e+07	913162	4.08948e+06	1.37378e+06	2.19055e+06	1.9002e+06	1.62469e+06	1.74531e+06	1.74387e+06	-1.21851	0.215164	1.50356	0.405868	0.0378525	0.441364	0.483572	0.943926	0.419382							7.07451e+07	P46976	`GYG1
P46977	`STT3A	Dolichyl-diphosphooligosaccharide--protein glycosyltransferase subunit STT3A	2.54427e+07	2.67101e+07	8.79459e+06	2.68924e+07	2.39989e+07	2.29456e+07	2.37349e+07	1.72445e+07	2.31547e+07	8.17071e+06	8.60884e+06	1.04652e+07	0.221708	0.436354	1.44345	0.152298	0.342468	3.44954	0.766983	0.555344	0.00210656			O			UP	2.26163e+08	P46977	`STT3A
P47755	`CAPZA2	F-actin-capping protein subunit alpha-2	1.09608e+06	1.83977e+06	1.63172e+06	2.78909e+06	2.97686e+06	2.16628e+06	2.13702e+06	1.4333e+06	1.6272e+06	818202	866230	1.02178e+06	0.199685	0.816844	1.54479	0.284951	1.43068	3.09279	0.609514	0.0799594	0.00347031			O			UP	2.04035e+07	P47755	`CAPZA2
P47756-2	`CAPZB	Isoform 2 of F-actin-capping protein subunit beta	2.46463e+07	2.74119e+07	4.15747e+07	3.01664e+07	2.11263e+07	1.72845e+07	3.73693e+07	3.94784e+07	4.58779e+07	1.70384e+07	1.91286e+07	2.05503e+07	0.422948	-0.450136	0.239262	0.791959	0.614486	0.410133	0.237103	0.34531	0.446986							3.41653e+08	P47756	`CAPZB
P47813	`EIF1AX	Eukaryotic translation initiation factor 1A, X-chromosomal	1.30162e+07	1.87767e+07	1.72919e+07	1.42402e+07	22683760	2.15422e+07	1.46179e+07	1.64854e+07	1.67119e+07	1.07461e+07	1.05289e+07	1.07082e+07	-0.0231851	0.239813	0.840637	0.0462511	0.378327	1.7746	0.925905	0.520025	0.0313128							1.87349e+08	P47813	`EIF1AX
P47897	`QARS	Glutamine--tRNA ligase	3.54326e+07	3.82623e+07	4.55351e+07	7.37348e+07	4.91222e+07	6.2253e+07	4.03493e+07	3.40685e+07	3.44367e+07	4.14388e+07	3.89525e+07	3.98049e+07	-0.127683	0.622961	0.603739	0.407391	1.44176	1.60836	0.482867	0.0783447	0.0423357							5.33391e+08	P47897	`QARS
P47914	`RPL29	60S ribosomal protein L29	458622	366093	726706										-1.80931	-1.64411	0	1.68428	0.931308	NaN	0.0470217	0.19233	NaN	O			Down			1.55142e+06	P47914	`RPL29
P47929	`LGALS7	Galectin-7	955308	1.39406e+07	3.25221e+06	951356	3.07633e+06	1.91929e+06	1.13474e+07	2.60415e+06	2.71689e+06	1.75796e+06	2.31091e+06	2.21179e+06	0.296796	-0.982279	-0.225912	0.0794416	0.331361	0.168207	0.873478	0.566431	0.722174							4.70442e+07	P47929	`LGALS7
P48047	`ATP5PO	ATP synthase subunit O, mitochondrial	2.83145e+06	3.02357e+06	2.35857e+06	1.49124e+07	1.35279e+07	1.5159e+07	1.75649e+06	1.61166e+06	1.68433e+06	1.86893e+06	1.78094e+06	1.79888e+06	-0.694098	2.41423	2.99882	2.44776	4.46024	6.15447	0.0137573	0.00245247	0.000212238		O	O		UP	UP	6.23141e+07	P48047	`ATP5PO
P48444	`ARCN1	Coatomer subunit delta	4.29216e+06	4.96084e+06	3.22122e+06	1.6846e+07	1.70735e+07	1.95438e+07	6.41686e+06	8.0453e+06	8.63579e+06	1.38879e+07	6.50875e+06	7.23174e+06	0.900149	2.11892	1.03473	1.79863	3.38652	1.38443	0.0388123	0.00505357	0.065251		O			UP		1.16664e+08	P48444	`ARCN1
P48449	`LSS	Lanosterol synthase				306706	195344	229214							0	1.71445	1.71353	NaN	2.47517	0.936589	NaN	0.0150117	0.157485		O			UP		731264	P48449	`LSS
P48556	`PSMD8	26S proteasome non-ATPase regulatory subunit 8	2.69025e+09	2.5554e+09	2.7924e+09	2.65467e+09	3.23044e+09	2.87106e+09	2.60114e+09	3.12692e+09	2.90554e+09	2.95983e+09	3.05913e+09	3.01598e+09	0.099966	0.119685	-0.0498047	0.511529	0.592508	0.234505	0.397224	0.357339	0.632824							3.44628e+10	P48556	`PSMD8
P48634	`PRRC2A	Protein PRRC2A	140508	69790.5	116030	1.69916e+06	1733749	2.10637e+06	788025	470932	137294	831841	465787	419821	1.82826	4.13767	1.75117	1.06565	3.70129	2.25364	0.144304	0.00382099	0.0134256		O	O		UP	UP	8.97931e+06	P48634	`PRRC2A
P48637	`GSS	Glutathione synthetase				620961	803223	617448							0	2.20497	2.82428	NaN	1.53591	2.38781	NaN	0.0673265	0.0108884			O			UP	2.04163e+06	P48637	`GSS
P48643	`CCT5	T-complex protein 1 subunit epsilon	2.01151e+08	2.27227e+08	2.04967e+08	2.97342e+08	3.0469e+08	2.74452e+08	2.56529e+08	2.34141e+08	2.37489e+08	1.75665e+08	1.97702e+08	1.92059e+08	0.202187	0.469404	0.632769	1.38172	2.56314	3.11472	0.0805912	0.0135465	0.00338782							2.80342e+09	P48643	`CCT5
P48668	`KRT6C	Keratin, type II cytoskeletal 6C	2.75108e+07	3.47671e+07	3.13133e+07	1.94208e+07	1.1751e+07	1.5476e+07	1.20495e+07	8.24775e+06	6.53131e+06	2.29799e+07	1.51433e+07	1.16817e+07	-1.84267	-1.02803	-0.0676263	2.5861	1.94777	0.0667726	0.0111876	0.0336404	0.880532	O	O		Down	Down		2.16872e+08	P48668	`KRT6C
P48729-2	`CSNK1A1	Isoform 2 of Casein kinase I isoform alpha	1.76826e+06	1.01912e+07	8.0886e+06	8.65484e+06	1.01211e+07	6.3458e+06	1.60077e+06	1.93336e+06	1.93521e+06	1.17874e+06	851635	1.2518e+06	-1.53504	0.643707	2.92968	0.897289	0.323491	3.43489	0.195587	0.573755	0.00213812			O			UP	5.39213e+07	P48729	`CSNK1A1
P48739-3	`PITPNB	Isoform 3 of Phosphatidylinositol transfer protein beta isoform	563554	1.14198e+06	1.3994e+06	325939	299505	304396	2.06034e+06	2.36731e+06	1.77803e+06	1.90795e+06	902638	1.29612e+06	1.08915	-1.64054	-2.07703	1.23229	1.8309	2.56731	0.106006	0.0406545	0.00796227		O	O		Down	Down	1.43472e+07	P48739	`PITPNB
P49006	`MARCKSL1	MARCKS-related protein	132193	85179.1	132153	138223	102255	130548							0.487731	0.103442	0.649738	0.395419	0.154844	0.880356	0.492577	0.780326	0.174317							720550	P49006	`MARCKSL1
P49023-3	`PXN	Isoform Gamma of Paxillin							269827	256283	306210	205433	217227	235731	2.29344	0	-1.28567	3.50953	NaN	1.12661	0.00305997	NaN	0.107846	O			UP			1.49071e+06	P49023	`PXN
P49189-3	`ALDH9A1	Isoform 3 of 4-trimethylaminobutyraldehyde dehydrogenase	2.00526e+06	5.4125e+06	2.37454e+06	3.62932e+06	1.72052e+06	2.38295e+06	3.79987e+06	3.4106e+06	3.37032e+06	2.48294e+06	2.29267e+06	2.35488e+06	0.253708	-0.264147	0.0501874	0.221994	0.18637	0.0552306	0.67954	0.737245	0.899199							3.52364e+07	P49189	`ALDH9A1
P49207	`RPL34	60S ribosomal protein L34	3.41676e+07	4.95481e+07	5.41578e+07	1.63324e+08	5.66072e+07	8.14239e+07	5.66022e+07	4.91303e+07	4.44284e+07	8.07563e+07	7.21228e+07	6.93698e+07	0.143442	1.01249	0.299256	0.249993	0.962706	0.263445	0.647955	0.181762	0.597831							8.11639e+08	P49207	`RPL34
P49247	`RPIA	Ribose-5-phosphate isomerase	6.65032e+06	2.46833e+06	4.70653e+06	2.67188e+06	5.04159e+06	1.14433e+07	5.92234e+06	6.06846e+06	5.79826e+06	758588	1.05416e+06	977261	0.477165	0.33218	2.54129	0.496477	0.170103	1.81805	0.407953	0.758291	0.0290293			O			UP	5.3561e+07	P49247	`RPIA
P49257	`LMAN1	Protein ERGIC-53	5.23937e+06	4.72829e+06	5.76113e+07	7.89564e+06	5.36657e+07	9.76766e+06	2.07288e+07	1.01561e+07	802204	1.41306e+06	545221	1.10675e+06	-1.02637	0.512003	4.08165	0.215928	0.127962	1.87055	0.685855	0.816434	0.0266729			O			UP	1.7366e+08	P49257	`LMAN1
P49321	`NASP	Nuclear autoantigenic sperm protein	6.56733e+06	1.25939e+07	1.33138e+07	3.99381e+07	5.27279e+07	4.59439e+07	2.62022e+07	1.97024e+07	1.94893e+07	1.95924e+07	1.81826e+07	1.77455e+07	1.06391	2.1524	1.31197	1.39399	2.46327	3.35311	0.0787363	0.0153651	0.00239386		O	O		UP	UP	2.91999e+08	P49321	`NASP
P49327	`FASN	Fatty acid synthase	3.04837e+08	3.0612e+08	2.75924e+08	4.96899e+08	5.22891e+08	5.25099e+08	2.56593e+08	2.55714e+08	2.57175e+08	2.15065e+08	2.21219e+08	2.2858e+08	-0.203215	0.801882	1.21637	1.84427	3.88264	5.33646	0.0362645	0.00336209	0.00031673			O			UP	3.86612e+09	P49327	`FASN
P49368	`CCT3	T-complex protein 1 subunit gamma	2.91263e+08	2.28471e+08	2.81268e+08	4.56853e+08	3.69511e+08	3.98342e+08	2.04378e+08	2.14318e+08	2.05707e+08	1.81144e+08	1.93627e+08	1.84889e+08	-0.351566	0.615025	1.12476	1.46412	1.91528	3.55325	0.0697655	0.0353626	0.0018758			O			UP	3.20977e+09	P49368	`CCT3
P49406	`MRPL19	39S ribosomal protein L19, mitochondrial	1.27766e+08	2.05031e+06	4.3067e+07	1.37369e+06	1.25352e+06	1.31571e+06				591541	551549	489982	-7.43383	-4.09394	1.27499	1.83663	1.07843	3.87959	0.0366765	0.149259	0.00119191	O		O	Down		UP	1.7846e+08	P49406	`MRPL19
P49407	`ARRB1	Beta-arrestin-1							148155	172021	117418				0.93407	0	0	0.574567	NaN	NaN	0.353561	NaN	NaN							437594	P49407	`ARRB1
P49411	`TUFM	Elongation factor Tu, mitochondrial	1.00052e+07	1.58525e+07	1.29382e+07	6.75518e+06	1.18049e+07	1.13331e+07	5.00299e+07	4.64907e+07	4.80613e+07	2.04617e+07	3.15717e+07	2.98921e+07	1.92251	-0.394367	-1.47245	3.23046	0.539608	1.97396	0.00447695	0.390059	0.0219973	O		O	UP		Down	2.95196e+08	P49411	`TUFM
P49419	`ALDH7A1	Alpha-aminoadipic semialdehyde dehydrogenase	2.09051e+06	2.35875e+06	1.93894e+06	1.98228e+06	5.17448e+06	4.74369e+06	2.05579e+06	2.13771e+06	2.38904e+06	1.35734e+06	1.35148e+06	1.32805e+06	0.0450153	0.78248	1.43998	0.161249	0.804727	1.50631	0.755783	0.241159	0.0514162							2.89081e+07	P49419	`ALDH7A1
P49588-2	`AARS	Isoform 2 of Alanine--tRNA ligase, cytoplasmic	1.79167e+06	1.56167e+06	1.61734e+06	2.87532e+07	1.79812e+07	5.20264e+06	6.9491e+06	5.36351e+06	5.90501e+06	4.75007e+06	4.73538e+06	4.50203e+06	1.86798	3.07177	1.5771	3.94344	1.84997	1.00515	0.00181289	0.0395734	0.136813	O	O		UP	UP		8.91128e+07	P49588	`AARS
P49591	`SARS	Serine--tRNA ligase, cytoplasmic	3.15099e+06	3.04493e+06	3.41941e+06	4.73436e+06	5.82813e+06	7.87147e+06	3.75139e+06	2.64566e+06	3.78393e+06	1.79291e+06	2.05573e+06	2.77864e+06	0.0649929	0.908957	1.46883	0.135321	1.84863	2.18215	0.793967	0.0396242	0.0151422			O			UP	4.48576e+07	P49591	`SARS
P49643	`PRIM2	DNA primase large subunit				823338	2.19e+06	1.80583e+06	2.5379e+06	2.59588e+06	2.37701e+06	1.05829e+06	169751	491215	5.02471	4.26942	1.73517	4.55986	3.0224	0.922466	0.000996315	0.00738416	0.161774	O	O		UP	UP		1.40492e+07	P49643	`PRIM2
P49674	`CSNK1E	Casein kinase I isoform epsilon				607460	1.05589e+06	457716				121120	82956.2	107881	0	3.6817	2.69378	NaN	2.8228	2.64066	NaN	0.00925325	0.00710696		O	O		UP	UP	2.43303e+06	P49674	`CSNK1E
P49720	`PSMB3	Proteasome subunit beta type-3	2.85328e+09	3.10925e+09	4.1973e+09	3.86526e+09	3.38182e+09	4.22569e+09	3.40276e+09	4.41293e+09	4.3577e+09	4.11657e+09	4.06165e+09	3.83766e+09	0.271118	0.189634	-0.0720609	0.580036	0.418796	0.297056	0.35014	0.48398	0.56139							4.58219e+10	P49720	`PSMB3
P49721	`PSMB2	Proteasome subunit beta type-2	6.37874e+09	6.60637e+09	5.83563e+09	7.09086e+09	6.01408e+09	6.13994e+09	5.52996e+09	5.28471e+09	4.24773e+09	7.22081e+09	5.45476e+09	5.48704e+09	-0.328744	0.0301679	0.0922724	1.1979	0.11985	0.237378	0.113042	0.82895	0.629221							7.12906e+10	P49721	`PSMB2
P49736	`MCM2	DNA replication licensing factor MCM2	8.9648e+06	2.29228e+07	9.06272e+06	2.44248e+07	2.43619e+07	2.22347e+07	1.20575e+07	1.10379e+07	1.41729e+07	7.91553e+06	1.14999e+07	9.64026e+06	0.00613213	0.942881	1.30475	0.00435289	0.979603	2.89036	0.992841	0.176166	0.00477126			O			UP	1.78296e+08	P49736	`MCM2
P49748-3	`ACADVL	Isoform 3 of Very long-chain specific acyl-CoA dehydrogenase, mitochondrial				1.12907e+06	1.76953e+06	1.19231e+06	425805	680170	542042	665044	712076	704671	2.18024	3.48808	0.945201	1.73304	2.43875	1.991	0.0431278	0.0157985	0.0212871	O	O		UP	UP		7.82071e+06	P49748	`ACADVL
P49750	`YLPM1	YLP motif-containing protein 1	1.08298e+06	1.15009e+06	1.07791e+06	333679	364122	215406	237768	260594	285502	344082	355677	236430	-2.08197	-1.89361	-0.0482629	4.84653	2.88147	0.0553326	0.000743524	0.00845241	0.899199	O	O		Down	Down		5.94424e+06	P49750	`YLPM1
P49755	`TMED10	Transmembrane emp24 domain-containing protein 10	1.62189e+06	1.12568e+06	1.29296e+06	5.48798e+06	4.49395e+06	4.7358e+06	5.55472e+06	8.23337e+06	5.4932e+06	3.61413e+06	3.96804e+06	3.67962e+06	2.24456	1.87624	0.382079	3.09766	3.35655	1.79011	0.00526418	0.00522875	0.0304981	O	O		UP	UP		4.93014e+07	P49755	`TMED10
P49756	`RBM25	RNA-binding protein 25	3.78623e+06	4.08477e+06	3.81886e+06	5.07635e+06	3.98544e+06	7.10615e+06	7.75319e+06	8.25083e+06	8.86738e+06	664609	696660	1.28494e+06	1.08789	0.427813	2.63893	4.1055	0.809922	2.60259	0.00149233	0.238901	0.00757286	O		O	UP		UP	5.53754e+07	P49756	`RBM25
P49770	`EIF2B2	Translation initiation factor eIF-2B subunit beta	1.09096e+06	1.09892e+06	1.09539e+06	1.51995e+06	2.2146e+06	1.48425e+06	484064	322682	591387	878927	795407	1.00884e+06	-1.2765	0.64256	0.941511	2.11471	1.57855	1.9476	0.023337	0.0632115	0.0231626	O			Down			1.25854e+07	P49770	`EIF2B2
P49773	`HINT1	Histidine triad nucleotide-binding protein 1	6.68653e+06	7.34015e+06	2.97524e+06	2.98334e+06	2.2992e+06	2.51286e+06	2.38005e+06	607659	2.48861e+06	1.30055e+06	1.65365e+06	1.9526e+06	-1.7808	-1.02756	0.679071	1.06573	1.12876	1.54355	0.144304	0.136154	0.0479818							3.51804e+07	P49773	`HINT1
P49790-3	`NUP153	Isoform 3 of Nuclear pore complex protein Nup153	4.04322e+06	4.62465e+06	2.98943e+06	806608	877126	741032	1.12832e+06	899624	1.25248e+06	730459	582399	695956	-1.81945	-2.24544	0.274792	2.83507	3.45461	1.06136	0.00780243	0.00474922	0.123112	O	O		Down	Down		1.93713e+07	P49790	`NUP153
P49792	`RANBP2	E3 SUMO-protein ligase RanBP2	1.48201e+08	1.32474e+08	8.15347e+07	1.23766e+08	1.22246e+08	1.24534e+08	1.0384e+08	1.00838e+08	9.90276e+07	9.42831e+07	9.03084e+07	9.00166e+07	-0.208814	0.0783933	0.432556	0.323092	0.106896	4.33298	0.567124	0.843557	0.000780294							1.31107e+09	P49792	`RANBP2
P49841-2	`GSK3B	Isoform 2 of Glycogen synthase kinase-3 beta	125896	121666	156728	133855	91360.3	124906	296778	156544	304448	80298.2	118887	83217.9	0.852908	-0.217422	0.314386	1.19975	0.458821	0.563306	0.112813	0.452565	0.328111							1.79458e+06	P49841	`GSK3B
P49915	`GMPS	GMP synthase [glutamine-hydrolyzing]	1.13959e+07	2.38802e+06	3.52279e+06	5.68436e+06	4.4262e+06	4.29406e+06	4.75963e+06	3.77443e+06	4.30081e+06	2.60674e+06	3.62485e+06	3.51539e+06	-0.103753	0.0574773	0.567188	0.0521395	0.0279876	1.33583	0.916573	0.959874	0.0717493							5.42932e+07	P49915	`GMPS
P49959-3	`MRE11	Isoform 3 of Double-strand break repair protein MRE11	7.48466e+06	7.07544e+06	1.20341e+07	1.37278e+07	1.71956e+07	2.05207e+07	6.44015e+06	4.92666e+06	4.75974e+06	9.18997e+06	1.10149e+07	6.70268e+06	-0.692408	0.975396	0.945271	1.16528	1.52489	1.61271	0.120697	0.0685952	0.0420944							1.21072e+08	P49959	`MRE11
P49961-6	`ENTPD1	Isoform 6 of Ectonucleoside triphosphate diphosphohydrolase 1	1.00339e+07	6.3328e+06	7.37389e+06	1.96646e+06	1.42616e+06	1.98612e+06							-6.07496	-2.13146	5.1128	4.53972	2.98005	3.4998	0.000996315	0.00751603	0.00198932	O	O	O	Down	Down	UP	2.91193e+07	P49961	`ENTPD1
P50213	`IDH3A	Isocitrate dehydrogenase [NAD] subunit alpha, mitochondrial	2.38842e+07	3.50671e+07	3.933e+06	4.09396e+06	4.83837e+06	4.65929e+06	3.94981e+06	4.18263e+06	4.20082e+06	4.39369e+06	4.27147e+06	4.64328e+06	-1.85627	-1.71918	0.0276057	0.88871	0.815647	0.124543	0.198723	0.236833	0.784657							1.02118e+08	P50213	`IDH3A
P50336	`PPOX	Protoporphyrinogen oxidase	3.89323e+06	1.49428e+06	315590	3.12035e+06	5.38783e+06	7.42216e+06	2.47146e+06	2.52152e+06	1.56174e+06	1.34831e+06	1.36679e+06	1.54268e+06	0.80209	2.0289	1.81862	0.301944	0.842814	2.09872	0.590447	0.226102	0.0176209			O			UP	3.2446e+07	P50336	`PPOX
P50395	`GDI2	Rab GDP dissociation inhibitor beta	4.00858e+06	3.14597e+06	5.8161e+06	9.76541e+06	7.58756e+06	1.02356e+07	8.50253e+06	8.49548e+06	7.87273e+06	5.96938e+06	7.47004e+06	7.4641e+06	0.984936	1.1234	0.39606	1.71209	1.74329	1.08277	0.0448678	0.047607	0.118025		O			UP		8.63335e+07	P50395	`GDI2
P50402	`EMD	Emerin	1.37029e+07	1.62534e+07	1.05657e+07	3.74498e+07	7.33645e+06	1.05326e+07	2.94145e+06	6.05551e+06	6.15852e+06	3.70795e+06	4.30803e+06	4.01235e+06	-1.47435	0.0994542	1.83222	1.69322	0.0462487	1.20301	0.0463405	0.932622	0.0927917	O			Down			1.23025e+08	P50402	`EMD
P50454	`SERPINH1	Serpin H1	2.44998e+06	995971	1.31393e+06	2.27595e+06	2.13057e+06	2.77293e+06	3.04364e+06	3.48001e+06	4.12528e+06	2.72832e+06	3.46045e+06	4.83383e+06	1.25618	0.689428	-0.587674	1.44359	0.794853	1.04093	0.0720529	0.245765	0.128078							3.36109e+07	P50454	`SERPINH1
P50502	`ST13	Hsc70-interacting protein	4.08996e+07	2.02818e+07	2.15059e+07	3.71947e+07	3.78586e+07	4.48577e+07	3.40133e+07	3.13021e+07	2.73827e+07	2.37283e+07	2.33712e+07	2.31937e+07	0.236205	0.608024	0.765334	0.282632	0.841468	3.04169	0.611881	0.226508	0.00378912							3.6559e+08	P50502	`ST13
P50570	`DNM2	Dynamin-2	1.68374e+06	1.58076e+06	1.53386e+06	8.96715e+06	8.68598e+06	6.19935e+06	2.1556e+06	3.75413e+06	4.21174e+06	5.04679e+06	5.05508e+06	4.58754e+06	1.02051	2.29533	0.681545	1.5606	3.71053	1.74137	0.0585341	0.00382099	0.0333878		O			UP		5.34617e+07	P50570	`DNM2
P50579	`METAP2	Methionine aminopeptidase 2	1.49306e+06	2.28972e+06	1.56889e+06	2.48546e+06	2.415e+06	2.25997e+06	3.31512e+06	2.99591e+06	3.91976e+06	3.26037e+06	3.35475e+06	3.1699e+06	0.953211	0.446215	-0.451281	1.87448	1.05352	3.18247	0.0346543	0.15542	0.00304041							3.25279e+07	P50579	`METAP2
P50579-2	`METAP2	Isoform 2 of Methionine aminopeptidase 2	204382	228470	253455	264549	284149	391795	255941	192684	251573	174437	186776	182379	0.0226746	0.438428	0.769777	0.048574	1.0513	1.9181	0.922003	0.156103	0.0244559							2.87059e+06	P50579	`METAP2
P50750-2	`CDK9	Isoform 2 of Cyclin-dependent kinase 9	5.48745e+06	5.06264e+06	3.65516e+06	4.36112e+06	4.31045e+06	5.1445e+06	3.71657e+06	4.23509e+06	4.50349e+06	3.12744e+06	3.22258e+06	4.23104e+06	-0.17285	-0.0234642	0.393785	0.366862	0.040464	1.14788	0.519972	0.939872	0.103501							5.10575e+07	P50750	`CDK9
P50851-2	`LRBA	Isoform 2 of Lipopolysaccharide-responsive and beige-like anchor protein	4.21685e+06	3.61307e+06	3.57347e+06	2.80733e+06	2.38321e+06	2.09196e+06	1.97296e+06	2.43119e+06	3.91323e+06	6.77399e+06	7.89232e+06	8.06051e+06	-0.512112	-0.653254	-1.64812	0.781047	1.96776	3.4547	0.241246	0.0325547	0.00209803			O			Down	4.97301e+07	P50851	`LRBA
P50897	`PPT1	Palmitoyl-protein thioesterase 1	1.5852e+06	1.81643e+06	1.71869e+06	397764	423147	405541	230186	231440	239702				-2.86606	-2.05998	2.58344	5.94234	5.2872	2.14214	0.000381673	0.00138335	0.0163199	O	O	O	Down	Down	UP	7.04809e+06	P50897	`PPT1
P50914	`RPL14	60S ribosomal protein L14	1.68113e+08	1.36386e+08	1.128e+08	1.68019e+08	1.32844e+08	1.14584e+08	9.78622e+07	9.07486e+07	9.67958e+07	1.50722e+08	1.38325e+08	1.52761e+08	-0.529707	-0.00537872	-0.105487	1.45021	0.00764125	0.250472	0.071313	0.989534	0.613029							1.55996e+09	P50914	`RPL14
P50990	`CCT8	T-complex protein 1 subunit theta	8.86455e+08	3.91071e+08	4.06795e+08	4.35377e+08	7.2381e+08	6.96171e+08	6.0374e+08	1.49907e+09	1.64338e+09	1.59502e+09	1.51704e+09	1.5098e+09	1.13291	0.212512	-1.35255	0.878896	0.179162	2.3315	0.202104	0.746806	0.0117856			O			Down	1.19077e+10	P50990	`CCT8
P50991	`CCT4	T-complex protein 1 subunit delta	1.79197e+08	2.25051e+08	2.29049e+08	2.76625e+08	1.69829e+08	2.15864e+08	1.49114e+08	1.39603e+08	1.44283e+08	1.33313e+08	1.33891e+08	1.32258e+08	-0.540266	0.0448971	0.700968	2.00062	0.0672255	1.58358	0.028211	0.902228	0.0443456							2.12808e+09	P50991	`CCT4
P50995	`ANXA11	Annexin A11	4.05712e+06	3.56721e+06	2.13948e+06	5.14491e+06	4.66646e+06	6.8089e+06	7.51217e+06	6.86014e+06	7.72127e+06	5.36605e+06	5.33904e+06	5.47461e+06	1.22793	0.800129	0.0198994	1.89269	1.15475	0.0413731	0.0335368	0.130223	0.924919	O			UP			6.46574e+07	P50995	`ANXA11
P51116	`FXR2	Fragile X mental retardation syndrome-related protein 2							3.34759e+06	3.50358e+06	3.86574e+06	2.30684e+06	2.31327e+06	2.59815e+06	5.75949	0	-6.14913	4.2687	NaN	4.97464	0.00128367	NaN	0.000389906	O		O	UP		Down	1.79352e+07	P51116	`FXR2
P51148-2	`RAB5C	Isoform 2 of Ras-related protein Rab-5C	3.63532e+06	3.74978e+06	4.84893e+06	5.63649e+06	3.46344e+06	3.52013e+06	4.86561e+06	5.06143e+06	5.1127e+06	3.39042e+06	3.28342e+06	3.57079e+06	0.309898	0.0186927	0.263241	1.09141	0.0235459	0.49233	0.13821	0.966168	0.378606							5.01385e+07	P51148	`RAB5C
P51149	`RAB7A	Ras-related protein Rab-7a	1.34113e+07	8.41258e+06	8.80092e+06	1.26859e+07	1.57424e+07	1.49475e+07	1.95259e+07	1.69717e+07	1.65668e+07	8.95748e+06	8.29414e+06	1.35082e+07	0.822338	0.529333	0.524213	1.6538	1.06351	1.03558	0.0495057	0.152889	0.129169							1.57825e+08	P51149	`RAB7A
P51151	`RAB9A	Ras-related protein Rab-9A	613206	636757	650776	665571	522142	768671							-2.23479	0.0240428	3.96423	1.71127	0.0501182	3.19583	0.0449099	0.925544	0.00298507	O		O	Down		UP	3.85712e+06	P51151	`RAB9A
P51398	`DAP3	28S ribosomal protein S29, mitochondrial	2.05587e+08	2.03181e+08	8.49421e+06	1.29546e+08	8.18019e+06	7.32972e+06	6.08209e+06	6.872e+06	5.47434e+06	3.00544e+06	2.85293e+06	3.49439e+06	-3.53291	-1.83783	2.67272	1.08379	0.377401	0.918987	0.14006	0.520469	0.162435							5.90099e+08	P51398	`DAP3
P51531	`SMARCA2	Probable global transcription activator SNF2L2	1.11649e+08	1.46347e+08	1.31932e+08	5.49386e+07	9.22963e+07	9.09678e+07	1.09771e+08	1.10578e+08	1.16314e+08	4.17608e+07	4.07522e+07	4.14531e+07	-0.203519	-0.741495	0.902982	0.806414	1.2827	1.66835	0.231603	0.103115	0.0381569							1.08876e+09	P51531	`SMARCA2
P51532	`SMARCA4	Transcription activator BRG1	1.30215e+09	1.46992e+09	1.34735e+09	9.07866e+08	8.67497e+08	8.64638e+08	1.09631e+09	1.05255e+09	1.03176e+09	3.30377e+08	3.80847e+08	3.68111e+08	-0.371702	-0.640368	1.29266	2.51411	3.4529	4.4005	0.0124752	0.00474922	0.000749627			O			UP	1.10194e+10	P51532	`SMARCA4
P51532-4	`SMARCA4	Isoform 4 of Transcription activator BRG1	2.17116e+06	1.96572e+06	1.91323e+06				2.15471e+06	1.98151e+06	1.3794e+06				-0.157134	-4.41361	0	0.313108	4.74162	NaN	0.5777	0.00184943	NaN		O			Down		1.15657e+07	P51532	`SMARCA4
P51570-2	`GALK1	Isoform 2 of Galactokinase	810372	862048	393090	2.33578e+06	1.9455e+06	1.31401e+06	9.82447e+06	1.08584e+07	1.08545e+07				4.01397	1.48087	5.23188	3.40203	1.5553	3.24844	0.00354084	0.0655337	0.00276813	O		O	UP		UP	3.91982e+07	P51570	`GALK1
P51571	`SSR4	Translocon-associated protein subunit delta	7.58117e+06	2.36015e+06	5.01744e+06	5.89704e+06	9.35823e+06	7.26596e+06	6.29819e+06	6.95729e+06	7.10168e+06	2.34159e+06	3.70201e+06	3.84997e+06	0.597791	0.71971	1.19558	0.531133	0.610083	1.78599	0.382356	0.347032	0.0306957			O			UP	6.77307e+07	P51571	`SSR4
P51610-4	`HCFC1	Isoform 4 of Host cell factor 1	6.03073e+06	7.05185e+06	6.39857e+06	1.80636e+07	1.48442e+07	1.3754e+07	9.02314e+06	7.80356e+06	7.26934e+06	6.30414e+06	6.84209e+06	5.97401e+06	0.303834	1.25351	1.27973	1.26278	3.13414	3.22102	0.100098	0.00637071	0.00287697		O	O		UP	UP	1.09359e+08	P51610	`HCFC1
P51617	`IRAK1	Interleukin-1 receptor-associated kinase 1	744597	762611	540592	1.94404e+06	2.44049e+06	1.6346e+06	1.38913e+06	1.19867e+06	1.16445e+06	851588	1.37092e+06	1.31958e+06	0.886369	1.553	0.777235	2.11592	2.58933	1.31517	0.0233013	0.0130155	0.0748078		O			UP		1.53613e+07	P51617	`IRAK1
P51648-2	`ALDH3A2	Isoform 2 of Aldehyde dehydrogenase family 3 member A2	3.29295e+06	3.30961e+06	3.1615e+06	6.70604e+06	6.90421e+06	8.17594e+06	2.38463e+06	2.29952e+06	1.96788e+06	2.01375e+06	1.63113e+06	1.70705e+06	-0.558303	1.15256	2.02569	2.50873	3.63984	4.026	0.0124752	0.00400967	0.00101001		O	O		UP	UP	4.35542e+07	P51648	`ALDH3A2
P51659	`HSD17B4	Peroxisomal multifunctional enzyme type 2	2.78223e+07	2.60405e+07	1.52962e+07	2.71009e+07	3.68262e+07	2.62805e+07	2.19334e+07	2.60556e+07	3.29467e+07	1.37157e+07	1.35804e+07	1.33233e+07	0.254896	0.414299	1.13392	0.325466	0.588673	2.72196	0.564873	0.35881	0.00631062			O			UP	2.80921e+08	P51659	`HSD17B4
P51665	`PSMD7	26S proteasome non-ATPase regulatory subunit 7	2.77633e+09	2.45443e+09	2.70874e+09	3.14695e+09	2.87485e+09	2.68677e+09	2.09001e+09	2.27359e+09	2.2289e+09	2.49245e+09	2.60602e+09	2.536e+09	-0.267126	0.132373	0.187115	1.81981	0.706392	1.27807	0.0375749	0.289869	0.0805094							3.0875e+10	P51665	`PSMD7
P51808	`DYNLT3	Dynein light chain Tctex-type 3							285227	224828	248174				1.44845	0	0	1.1086	NaN	NaN	0.133987	NaN	NaN							758229	P51808	`DYNLT3
P51812	`RPS6KA3	Ribosomal protein S6 kinase alpha-3	458405	5.20007e+06	3.93097e+06				985669	1.00129e+06	938447	555722	619897	1.12439e+06	-1.11291	-4.69817	-3.16603	0.429826	1.83809	2.81003	0.460919	0.0403699	0.00549464		O	O		Down	Down	1.48149e+07	P51812	`RPS6KA3
P51858	`HDGF	Hepatoma-derived growth factor	1.21287e+06	3.86285e+06	8.04631e+06	7.19545e+06	5.57078e+06	6.99182e+06	6.37236e+06	5.0002e+06	3.94587e+06	3.68795e+06	3.08048e+06	3.22473e+06	0.579245	0.964736	0.978494	0.285174	0.528781	2.65213	0.609497	0.396133	0.00697661							5.81917e+07	P51858	`HDGF
P51970	`NDUFA8	NADH dehydrogenase [ubiquinone] 1 alpha subcomplex subunit 8	932567	790810	855163	473205	1.51898e+06	1.14536e+06	1.53558e+06	1.18415e+06	949747	852816	713198	652567	0.484432	0.12816	0.350852	1.07525	0.0891213	0.270536	0.14194	0.870615	0.590289							1.16041e+07	P51970	`NDUFA8
P51991	`HNRNPA3	Heterogeneous nuclear ribonucleoprotein A3	6.40845e+08	8.57952e+08	1.01123e+09	4.34184e+08	2.97034e+08	3.28704e+08	5.18736e+08	4.87972e+08	4.92884e+08	1.95748e+08	1.74086e+08	1.67754e+08	-0.718622	-1.23773	0.963526	1.68028	2.0942	2.25776	0.0473676	0.0269302	0.0133483		O			Down		5.60713e+09	P51991	`HNRNPA3
P51991-2	`HNRNPA3	Isoform 2 of Heterogeneous nuclear ribonucleoprotein A3	3.98826e+06	5924.7	1.87897e+06	187995	370867	394945	6.73119e+07	4.21269e+07	4.67429e+07	1.64912e+07	1.65036e+07	1.64796e+07	7.16983	-0.229732	-5.77116	1.13367	0.0257704	4.13656	0.128213	0.963034	0.000913504			O			Down	2.12483e+08	P51991	`HNRNPA3
P52209	`PGD	6-phosphogluconate dehydrogenase, decarboxylating	4.36184e+07	7.35067e+06	2.51434e+07	2.00708e+07	1.88392e+07	1.5913e+07	1.20069e+07	1.23504e+07	1.26903e+07	1.08661e+07	1.00781e+07	9.32959e+06	-0.699638	-0.140674	0.852696	0.388062	0.0638848	2.70532	0.498962	0.90603	0.00641819							1.98257e+08	P52209	`PGD
P52272	`HNRNPM	Heterogeneous nuclear ribonucleoprotein M	1.86753e+08	1.65534e+08	1.5563e+08	8.5257e+07	8.7054e+07	8.77497e+07	9.92361e+07	1.11542e+08	1.16785e+08	8.0025e+07	7.93178e+07	8.30847e+07	-0.632002	-0.961681	0.101482	2.42829	3.59952	1.87525	0.0140945	0.00407073	0.0264567							1.33797e+09	P52272	`HNRNPM
P52292	`KPNA2	Importin subunit alpha-1	6.92842e+07	4.43141e+07	4.20048e+07	6.2872e+07	3.71614e+07	4.39395e+07	5.25702e+07	6.41856e+07	3.69282e+07	1.78891e+07	1.98236e+07	1.91686e+07	-0.0165424	-0.109702	1.30557	0.0168035	0.125491	2.33714	0.97378	0.819738	0.0117323			O			UP	5.10141e+08	P52292	`KPNA2
P52294	`KPNA1	Importin subunit alpha-5	705531	771618	658038	547306	367892	535099	482548	668150	511338	234129	254814	183813	-0.373216	-0.577777	1.09882	1.10273	1.36728	2.03376	0.13552	0.0887971	0.0197366			O			UP	5.92028e+06	P52294	`KPNA1
P52298	`NCBP2	Nuclear cap-binding protein subunit 2	1.08981e+07	1.16624e+07	1.33034e+07	1.18126e+06	7.56686e+06	8.46037e+06	5.07878e+06	4.05858e+06	5.55026e+06	2.62103e+06	2.88471e+06	1.89246e+06	-1.29517	-1.49426	0.800639	2.911	0.74107	0.354527	0.00706801	0.271103	0.4978	O			Down			7.51583e+07	P52298	`NCBP2
P52434	`POLR2H	DNA-directed RNA polymerases I, II, and III subunit RPABC3	4.10467e+07	968555	6.75586e+06	552304	589135	750182	2.42197e+06	3.42444e+06	3.86906e+06	2.48206e+06	1.9736e+06	2.34665e+06	-1.02174	-3.36791	-1.85249	0.258382	1.00883	3.42231	0.638615	0.167255	0.00218357			O			Down	6.71805e+07	P52434	`POLR2H
P52565	`ARHGDIA	Rho GDP-dissociation inhibitor 1	1.57194e+06	1.60484e+06	2.39473e+06	3.71713e+06	3.26494e+06	3.6105e+06	6.94998e+06	6.22934e+06	7.57014e+06	3.20447e+06	3.53193e+06	3.84651e+06	1.92052	0.952868	0.00311724	3.07094	2.00982	0.0108304	0.00549526	0.0303841	0.981911	O			UP			4.74964e+07	P52565	`ARHGDIA
P52569-3	`SLC7A2	Isoform 3 of Cationic amino acid transporter 2	290897	183746	176066	206338	521824	286618	209488	182565	208563				-0.079525	0.571123	2.3484	0.120428	0.555934	1.56267	0.815421	0.37971	0.0462144			O			UP	2.2661e+06	P52569	`SLC7A2
P52597	`HNRNPF	Heterogeneous nuclear ribonucleoprotein F	1.67285e+08	1.69795e+08	1.8726e+08	1.22118e+08	7.73546e+07	1.13019e+08	1.38363e+08	1.32275e+08	1.41731e+08	4.2779e+07	4.94195e+07	6.65825e+07	-0.34533	-0.772249	0.974353	2.37689	1.67373	1.61069	0.0152388	0.0534236	0.0422495							1.40798e+09	P52597	`HNRNPF
P52701	`MSH6	DNA mismatch repair protein Msh6	577434	421130	760556	2.54348e+06	1.94871e+06	2.08152e+06	2.1721e+06	2.22329e+06	1.9362e+06	2.33052e+06	2.32759e+06	2.08949e+06	1.88661	1.93392	-0.0452251	2.7562	2.68382	0.13115	0.00875454	0.011164	0.776528	O	O		UP	UP		2.1412e+07	P52701	`MSH6
P52732	`KIF11	Kinesin-like protein KIF11	1.27921e+07	1.63787e+07	1.07204e+07	1.59112e+07	2.0177e+07	2.02338e+07	9.5947e+06	1.06297e+07	1.12822e+07	1.34987e+07	1.41554e+07	1.45081e+07	-0.321659	0.510695	0.409494	0.780592	1.13666	1.58184	0.24133	0.134518	0.0444603							1.69882e+08	P52732	`KIF11
P52789	`HK2	Hexokinase-2	1.46153e+07	1.24689e+07	1.58226e+07	1.80993e+06	1.21724e+06	1.66704e+06	1.61098e+06	1.95451e+06	1.66257e+06	836070	689582	869758	-3.03514	-3.20559	0.957549	4.66171	4.03934	2.03831	0.000971349	0.00306433	0.0196008	O	O		Down	Down		5.52245e+07	P52789	`HK2
P52815	`MRPL12	39S ribosomal protein L12, mitochondrial	7.42245e+06	8.16724e+06	7.8886e+06	1.66328e+07	1.46749e+07	1.46941e+07	8.01802e+06	7.66973e+06	8.84375e+06	7.41693e+06	6.5443e+06	7.4991e+06	0.061856	0.968967	1.10021	0.352825	3.74844	3.64856	0.534366	0.00370222	0.00169799			O			UP	1.15472e+08	P52815	`MRPL12
P52895	`AKR1C2	Aldo-keto reductase family 1 member C2	20686.4	247162	115173	237278	199673	189386	3.03854e+06	1.92224e+06	2.71658e+06	2.2926e+06	3.09509e+06	2.82307e+06	4.90591	1.30984	-3.70816	1.98432	0.54477	4.67243	0.0288496	0.386751	0.000584597	O		O	UP		Down	1.68975e+07	P52895	`AKR1C2
P52907	`CAPZA1	F-actin-capping protein subunit alpha-1	1.94434e+07	1.55264e+07	1.54756e+07	1.73015e+07	1.41533e+07	1.44223e+07	2.1258e+07	2.12131e+07	1.84392e+07	1.26075e+07	1.68527e+07	8.67091e+06	0.277244	-0.134554	0.312941	1.01329	0.398334	0.462307	0.159023	0.502044	0.402356							1.95364e+08	P52907	`CAPZA1
P52948	`NUP98	Nuclear pore complex protein Nup98-Nup96	1.48867e+07	2.39153e+07	2.0347e+07	1.3883e+07	1.73344e+07	1.62994e+07	1.39248e+07	1.33065e+07	1.47223e+07	1.18127e+07	1.21431e+07	1.24776e+07	-0.469661	-0.295001	0.377317	1.07632	0.59321	1.7352	0.141889	0.356968	0.0336083							1.85053e+08	P52948	`NUP98
P53007	`SLC25A1	Tricarboxylate transport protein, mitochondrial	1.16922e+06	1.29888e+06	1.45376e+06				656589	890739	1.09771e+06	445837	815692	731827	-0.593991	-3.76929	-2.75184	1.19515	2.28462	1.71575	0.113592	0.0199753	0.0348825		O	O		Down	Down	8.56026e+06	P53007	`SLC25A1
P53041	`PPP5C	Serine/threonine-protein phosphatase 5	3.97644e+06	5.47766e+06	4.03725e+06	4.95003e+06	6.01072e+06	7.95615e+06	7.983e+06	1.04299e+07	1.22641e+07	7.48041e+06	7.57775e+06	7.8635e+06	1.17918	0.476212	-0.304338	2.13032	0.890413	0.693488	0.0226847	0.208342	0.252335	O			UP			8.60069e+07	P53041	`PPP5C
P53350	`PLK1	Serine/threonine-protein kinase PLK1				777951	1.27473e+06	1.58534e+06	1.5238e+06	1.30478e+06	1.32615e+06	3.08163e+06	3.00756e+06	3.16062e+06	4.19181	3.94315	-1.40659	4.45126	3.39943	2.00493	0.00107791	0.00497823	0.0207776	O	O	O	UP	UP	Down	1.70426e+07	P53350	`PLK1
P53396	`ACLY	ATP-citrate synthase	3.10585e+07	3.82642e+07	3.34519e+07	6.78663e+07	7.70031e+07	6.78616e+07	3.22732e+07	3.46763e+07	2.94557e+07	3.1469e+07	3.19303e+07	2.71289e+07	-0.0900796	1.05238	1.23384	0.333564	3.2222	3.66437	0.556648	0.00580733	0.00168115		O	O		UP	UP	5.02439e+08	P53396	`ACLY
P53582	`METAP1	Methionine aminopeptidase 1	1.58791e+07	8.9974e+06	2.52675e+06	625022	1.00087e+06	959284	1.01505e+07	1.21147e+07	1.19967e+07	3.85277e+06	4.15665e+06	3.93684e+06	0.676963	-3.07753	-2.23837	0.357673	1.7128	3.28414	0.529227	0.0502988	0.00263425			O			Down	7.61967e+07	P53582	`METAP1
P53597	`SUCLG1	Succinate--CoA ligase [ADP/GDP-forming] subunit alpha, mitochondrial	36371	40745.1	44679.5				142362	158920	94598.5	156951	229573	351735	1.6715	0.844362	-1.68247	2.62857	0.703832	1.24103	0.0105618	0.291231	0.0861289	O			UP			1.25593e+06	P53597	`SUCLG1
P53618	`COPB1	Coatomer subunit beta	1.81003e+07	7.61756e+06	2.57242e+07	4.01867e+07	3.62714e+07	2.84893e+07	8.72619e+06	1.09441e+07	9.59199e+06	6.8649e+06	6.8945e+06	7.2636e+06	-0.651022	1.18314	2.30546	0.542394	1.02481	3.98723	0.374591	0.162954	0.00105712			O			UP	2.06675e+08	P53618	`COPB1
P53621-2	`COPA	Isoform 2 of Coatomer subunit alpha	9.55806e+07	8.81052e+07	1.07451e+08	1.64762e+08	4.06159e+07	4.38476e+07	3.03596e+07	2.45924e+07	2.37615e+07	3.23119e+07	2.04773e+07	2.40811e+07	-1.89085	-0.541564	1.40095	3.78084	0.338529	0.959697	0.00213204	0.559898	0.15009	O			Down			6.95946e+08	P53621	`COPA
P53680	`AP2S1	AP-2 complex subunit sigma				2.81821e+06	3.35121e+06	3.2556e+06	1.81558e+06	1.40445e+06	1.35367e+06	1.37192e+06	1.68812e+06	1.79854e+06	4.79471	5.8464	0.961318	3.40743	3.79862	2.61597	0.00352802	0.00354533	0.00739917	O	O		UP	UP		1.88573e+07	P53680	`AP2S1
P53985	`SLC16A1	Monocarboxylate transporter 1	5.90634e+06	1.02408e+07	6.79291e+06	1.65886e+07	8.99056e+06	1.26503e+07	6.91392e+06	1.25994e+07	1.16379e+07	8.92017e+06	8.81564e+06	9.09019e+06	0.434333	0.733027	0.466727	0.529381	0.983186	0.846662	0.383611	0.175207	0.186327							1.19147e+08	P53985	`SLC16A1
P53992	`SEC24C	Protein transport protein Sec24C	4.69418e+07	5.14075e+07	3.22192e+07	4.75047e+07	3.30516e+07	4.12059e+07	4.36638e+07	4.13681e+07	3.86794e+07	2.26279e+07	2.12134e+07	2.15838e+07	-0.0514158	-0.0883764	0.880871	0.0858331	0.126263	2.32724	0.864086	0.818653	0.0118269							4.41467e+08	P53992	`SEC24C
P53999	`SUB1	Activated RNA polymerase II transcriptional coactivator p15	1.67091e+06	1.25937e+06	1.58852e+06	3.40319e+06	2806274	1.99038e+06	2.70741e+06	1.92396e+06	2.6395e+06	3.17161e+06	2.86444e+06	3.18543e+06	0.680081	0.835859	-0.202123	1.54918	1.49494	0.364111	0.0596723	0.0717834	0.488768							2.9211e+07	P53999	`SUB1
P54136	`RARS	Arginine--tRNA ligase, cytoplasmic	2.81062e+07	4.00255e+07	3.59252e+07	4.88412e+07	5.95016e+07	6.06392e+07	4.87027e+07	4.91996e+07	4.75482e+07	4.72029e+07	5.34676e+07	5.16036e+07	0.498412	0.708157	0.145421	1.51884	1.76118	0.571235	0.0630488	0.0461391	0.323792							5.70763e+08	P54136	`RARS
P54577	`YARS	Tyrosine--tRNA ligase, cytoplasmic	1.66922e+07	1.12512e+07	5.36188e+06	3.03345e+07	2.72077e+07	2.96886e+07	1.53829e+07	1.9318e+07	1.97605e+07	1.28481e+07	1.30405e+07	1.29932e+07	0.847941	1.53494	1.16419	0.792761	1.47463	4.75096	0.2371	0.0742538	0.000519761			O			UP	2.13879e+08	P54577	`YARS
P54578	`USP14	Ubiquitin carboxyl-terminal hydrolase 14	7.33055e+07	3.37785e+07	4.79645e+07	5.81926e+07	6.93404e+07	7.58528e+07	1.85505e+08	2.05222e+08	2.07141e+08	1.63804e+08	1.7638e+08	1.75442e+08	2.01768	0.455247	-1.3499	2.45474	0.595021	3.4857	0.0136034	0.35631	0.00203897	O		O	UP		Down	1.47193e+09	P54578	`USP14
P54619-3	`PRKAG1	Isoform 3 of 5'-AMP-activated protein kinase subunit gamma-1				181723	154555	246143	164787	104937	157454	78376.1	62804.3	80227.1	1.27783	1.72592	1.37659	0.601234	0.843925	2.43007	0.337002	0.225683	0.0101281			O			UP	1.23101e+06	P54619	`PRKAG1
P54652	`HSPA2	Heat shock-related 70 kDa protein 2	1.18306e+07	4.48579e+06	8.22831e+06	909012	1.95782e+06	1.81587e+06	2.63411e+06	2.94804e+06	2.5577e+06	3.28228e+06	2.68405e+06	3.15429e+06	-1.48617	-2.35938	-1.03471	1.64276	1.92416	1.3328	0.0504533	0.0350267	0.0722052		O			Down		4.64879e+07	P54652	`HSPA2
P54709	`ATP1B3	Sodium/potassium-transporting ATPase subunit beta-3	2.67209e+06	3.76044e+06	3.14836e+06	3.82531e+06	2.89573e+06	3.09001e+06	4.75973e+06	5.02349e+06	4.73404e+06	3.48969e+06	3.20776e+06	3.49051e+06	0.613056	0.0378812	-0.0636609	1.87382	0.0709009	0.190542	0.0346543	0.895798	0.691545							4.40972e+07	P54709	`ATP1B3
P54725	`RAD23A	UV excision repair protein RAD23 homolog A	9.81699e+06	9.42539e+06	9.64825e+06	1.20116e+07	1.26326e+07	1.14497e+07	1.21551e+07	1.24875e+07	1.20275e+07	1.16035e+07	1.05785e+07	1.26383e+07	0.344021	0.320191	0.0544624	3.90165	2.70966	0.255617	0.00182197	0.0107953	0.607188							1.36475e+08	P54725	`RAD23A
P54727	`RAD23B	UV excision repair protein RAD23 homolog B	3.64207e+08	4.18401e+08	3.25407e+08	2.60842e+08	2.73482e+08	4.12742e+08	4.75502e+08	4.63121e+08	4.46917e+08	3.74164e+08	3.3716e+08	3.10411e+08	0.329652	-0.250675	-0.13714	1.42055	0.460793	0.241203	0.075161	0.451245	0.624834							4.46236e+09	P54727	`RAD23B
P54819	`AK2	Adenylate kinase 2, mitochondrial	3.44569e+07	3.84966e+07	4.18912e+07	4.0345e+07	3.94378e+07	4.97926e+07	4.19515e+07	3.45877e+07	3.36621e+07	2.301e+07	2.24679e+07	2.40265e+07	-0.0620219	0.170577	0.891049	0.183141	0.562434	2.88754	0.725048	0.375675	0.00478384							4.24126e+08	P54819	`AK2
P54886	`ALDH18A1	Delta-1-pyrroline-5-carboxylate synthase	9.09198e+06	1.39936e+07	1.82614e+07	1.56019e+07	1.42612e+07	1.32351e+07	2.03093e+07	1.74167e+07	1.97077e+07	1.13955e+07	1.3422e+07	1.49488e+07	0.52838	0.113983	0.121701	0.812703	0.140127	0.385462	0.228696	0.800931	0.469742							1.81645e+08	P54886	`ALDH18A1
P54920	`NAPA	Alpha-soluble NSF attachment protein				667871	681268	745591	802754	826695	729744	1.06162e+06	1.19264e+06	1.14292e+06	2.92749	2.75631	-0.697588	5.8065	5.82121	3.263	0.000381673	0.000822972	0.00272542	O	O		UP	UP		7.85111e+06	P54920	`NAPA
P55036	`PSMD4	26S proteasome non-ATPase regulatory subunit 4	3.32473e+09	3.85956e+09	3.65884e+09	3.23767e+09	3.85176e+09	4.07271e+09	3.43693e+09	3.09697e+09	3.24627e+09	3.31482e+09	3.02839e+09	3.24448e+09	-0.147432	0.0378017	0.213664	0.899037	0.116606	0.932113	0.195052	0.832901	0.158872							4.13731e+10	P55036	`PSMD4
P55036-2	`PSMD4	Isoform Rpn10E of 26S proteasome non-ATPase regulatory subunit 4	6.03998e+06	4.52923e+06	5.353e+06	1.88989e+07	15041435	1.33133e+07	1.05941e+07	1.00202e+07	1.11577e+07	5.76092e+06	5.74845e+06	5.07739e+06	1.00528	1.56392	1.49745	2.84181	2.91756	3.14016	0.00772264	0.00812293	0.00325594	O	O	O	UP	UP	UP	1.11535e+08	P55036	`PSMD4
P55060	`CSE1L	Exportin-2	2.72292e+07	2.31564e+07	3.7684e+07	7.51195e+07	6.57236e+07	6.63676e+07	5.09787e+07	4.7729e+07	2.37875e+07	2.80213e+07	2.63493e+07	2.68613e+07	0.428148	1.26185	1.34875	0.452016	2.37087	4.4352	0.442289	0.0176015	0.000718418		O	O		UP	UP	4.99007e+08	P55060	`CSE1L
P55072	`VCP	Transitional endoplasmic reticulum ATPase	3.08736e+08	3.44611e+08	3.86632e+08	5.8125e+08	5.50921e+08	5.90143e+08	5.1539e+08	4.62789e+08	4.74514e+08	2.69206e+08	2.66224e+08	2.80277e+08	0.486722	0.733255	1.07796	2.01309	2.76094	5.055	0.0278041	0.0100502	0.000368335			O			UP	5.03069e+09	P55072	`VCP
P55084	`HADHB	Trifunctional enzyme subunit beta, mitochondrial	6.4409e+06	7.38206e+06	8.97553e+06	6.99392e+08	1.52804e+07	2.53683e+07	1.30526e+07	1.04373e+07	1.25329e+07	4.82162e+08	2.67443e+08	2.34554e+08	0.666767	3.10375	-2.26724	1.75805	0.829123	0.573588	0.0416015	0.231081	0.322367							1.78302e+09	P55084	`HADHB
P55145	`MANF	Mesencephalic astrocyte-derived neurotrophic factor	4.91092e+06	9.78475e+06	7.56116e+06	7.88517e+06	5.91689e+06	4.99676e+06	1.23408e+07	1.03624e+07	8.91928e+06	3.58317e+06	2.77392e+06	2.51365e+06	0.550146	-0.213388	1.07401	0.793588	0.24195	1.92525	0.23702	0.671727	0.024179			O			UP	8.15489e+07	P55145	`MANF
P55209	`NAP1L1	Nucleosome assembly protein 1-like 1	1.46851e+07	1.34133e+07	3.05562e+07	1.57433e+07	2.17902e+07	1.78942e+07	1.28745e+07	1.97991e+07	1.60368e+07	1.18586e+07	1.37022e+07	1.27487e+07	-0.18605	0.00947698	0.522408	0.168595	0.00778526	1.60562	0.745822	0.989534	0.0425624							2.01102e+08	P55209	`NAP1L1
P55209-3	`NAP1L1	Isoform 3 of Nucleosome assembly protein 1-like 1				705410	539069	688764							0	3.80954	3.26401	NaN	4.01366	2.57245	NaN	0.00306433	0.00789775		O	O		UP	UP	1.93324e+06	P55209	`NAP1L1
P55263	`ADK	Adenosine kinase	721985	515926	176332	607627	623469	604036	786473	672223	743270	406354	433471	380794	0.860265	0.600236	0.590151	0.627844	0.416532	3.34605	0.320194	0.485743	0.00240548							6.67196e+06	P55263	`ADK
P55265-4	`ADAR	Isoform 4 of Double-stranded RNA-specific adenosine deaminase	6.07124e+07	5.08332e+07	5.22866e+07	1.94316e+07	1.46766e+07	3.13319e+07	3.97809e+06	4.95397e+06	3.93782e+06	1.69739e+06	1.33516e+06	1.60934e+06	-3.67398	-1.39155	3.75285	4.97611	1.87318	3.43581	0.000699163	0.0379994	0.00213812	O	O	O	Down	Down	UP	2.46784e+08	P55265	`ADAR
P55268	`LAMB2	Laminin subunit beta-2	8.16204e+06	7.70087e+06	9.50432e+06	2.71152e+06	4304643	3.2241e+06	3.21176e+06	1.67378e+06	1.96583e+06	4.237e+06	3.52623e+06	3.96392e+06	-1.94031	-1.32955	-0.218068	2.54769	2.46265	0.4481	0.0118151	0.0153651	0.413326	O	O		Down	Down		5.4186e+07	P55268	`LAMB2
P55735	`SEC13	Protein SEC13 homolog	4.57989e+07	1.03754e+08	4.83287e+07	5.35735e+07	4.72248e+07	5.84163e+07	4.58433e+07	4.66951e+07	4.09345e+07	3.70597e+07	2.8853e+07	2.73454e+07	-0.463329	-0.21195	0.779189	0.529012	0.209865	2.06748	0.383611	0.711813	0.0186092							5.83827e+08	P55735	`SEC13
P55769	`SNU13	NHP2-like protein 1	1.8161e+07	1.23899e+07	2.01956e+07	9.08868e+06	9.80505e+06	1.15509e+07	1.13642e+07	1.07551e+07	1.29162e+07	5.96753e+06	6.81574e+06	6.03441e+06	-0.508448	-0.714103	0.689436	1.04814	1.40346	2.35388	0.149408	0.0837827	0.0114588							1.35044e+08	P55769	`SNU13
P55786	`NPEPPS	Puromycin-sensitive aminopeptidase	154764	277010	294732	869846	761394	667316	1.99044e+06	2.0362e+06	1.40236e+06	1.61829e+06	1.73124e+06	1.58739e+06	2.93773	1.70945	-1.11031	2.98917	2.24796	3.16632	0.00616942	0.0209829	0.00311958	O	O	O	UP	UP	Down	1.3391e+07	P55786	`NPEPPS
P55795	`HNRNPH2	Heterogeneous nuclear ribonucleoprotein H2	5.20628e+07	6.8959e+07	6.5122e+07	2.86289e+07	3.59065e+07	2.65484e+07	2.87577e+07	3.2734e+07	3.05752e+07	1.01304e+07	9.66853e+06	6.83892e+06	-1.00735	-1.03293	1.78281	2.76386	2.33928	2.88758	0.0086916	0.0184668	0.00478384	O	O	O	Down	Down	UP	3.95932e+08	P55795	`HNRNPH2
P55854-2	`SUMO3	Isoform 2 of Small ubiquitin-related modifier 3	1.39532e+07	1.22269e+07	1.06549e+07	2.10342e+07	2.04326e+07	1.83624e+07	2.13271e+07	2.13461e+07	1.82673e+07	1.02568e+07	1.15916e+07	1.07359e+07	0.731246	0.706062	0.876092	2.2508	2.28844	3.42995	0.0189571	0.0198955	0.00215585							1.90189e+08	P55854	`SUMO3
P55884-2	`EIF3B	Isoform 2 of Eukaryotic translation initiation factor 3 subunit B	5.00259e+07	6.25108e+07	7.02704e+07	1.10556e+08	1.17578e+08	1.13814e+08	5.99567e+07	5.92542e+07	5.945e+07	5.40987e+07	6.50958e+07	5.90317e+07	-0.0190614	0.917053	0.943736	0.0452757	2.48339	3.50276	0.926797	0.0148891	0.00198171							8.81642e+08	P55884	`EIF3B
P56134	`ATP5MF	ATP synthase subunit f, mitochondrial	1.09057e+06	807153	1.02388e+06	3.00254e+06	3.11989e+06	3.91777e+06	442990	436915	374058	293205	408183	360888	-1.21264	1.78256	3.24361	2.85627	3.24892	4.21864	0.00762877	0.00564204	0.000844122	O	O	O	Down	UP	UP	1.5278e+07	P56134	`ATP5MF
P56182	`RRP1	Ribosomal RNA processing protein 1 homolog A	735953	1.11388e+06	1.04792e+06	874055	969341	953420	2.0051e+06	1.11452e+06	904702	530339	574690	539687	0.411601	-0.0295849	0.76534	0.453616	0.0530466	3.7157	0.441352	0.92091	0.00157225							1.13636e+07	P56182	`RRP1
P56192	`MARS	Methionine--tRNA ligase, cytoplasmic	1.59871e+08	1.57422e+08	1.63223e+08	8.59725e+07	7.66671e+07	8.32532e+07	6.62822e+07	6.11021e+07	5.91171e+07	4.81346e+07	6.92386e+07	6.00061e+07	-1.36692	-0.968061	0.48541	4.92768	4.32679	1.41066	0.000699163	0.00260667	0.0620385	O			Down			1.09029e+09	P56192	`MARS
P56270-2	`MAZ	Isoform 2 of Myc-associated zinc finger protein	291640	101036	605801	8070.12	11274.3	8016.32				401245	485622	483645	-2.1669	-4.85966	-5.65978	1.0425	2.49694	5.15726	0.150778	0.0146782	0.00035954		O	O		Down	Down	2.39635e+06	P56270	`MAZ
P56377-2	`AP1S2	Isoform 2 of AP-1 complex subunit sigma-2	649726	379032	477993	1.18698e+06	2.01407e+06	1.72416e+06	266957	338134	404380	450791	340357	365131	-0.563077	1.70998	2.06706	0.925602	2.2319	2.8867	0.186297	0.0214584	0.00478384		O	O		UP	UP	8.59771e+06	P56377	`AP1S2
P56385	`ATP5ME	ATP synthase subunit e, mitochondrial	635734	771859	687564	2.65062e+06	3498514	2.76156e+06	470588	527366	513697	326902	240074	238730	-0.468021	2.08203	3.47221	2.0983	3.81849	4.23332	0.0239166	0.00352253	0.000838017		O	O		UP	UP	1.33232e+07	P56385	`ATP5ME
P56537	`EIF6	Eukaryotic translation initiation factor 6	8.39445e+06	1.15235e+07	7.52118e+06	1.82462e+07	1.68522e+07	1.58104e+07	1.32127e+07	1.3394e+07	1.35219e+07	1.28047e+07	1.41447e+07	1.4852e+07	0.57256	0.913431	0.284607	1.44041	2.03401	1.51472	0.0724568	0.0294239	0.0507092							1.60278e+08	P56537	`EIF6
P56545-2	`CTBP2	Isoform 2 of C-terminal-binding protein 2	7.92218e+06	6.19287e+06	5.79741e+06	2.4875e+06	2.69131e+06	1.72051e+06	2.44873e+06	2.68066e+06	2.69608e+06	318576	315781	235564	-1.33548	-1.54202	2.97498	3.12081	2.50977	3.57806	0.0051338	0.0144809	0.00184481	O	O	O	Down	Down	UP	3.55072e+07	P56545	`CTBP2
P56962	`STX17	Syntaxin-17	1.16118e+06	270656	1.29068e+06	624241	643765	684198	1.13416e+06	1.20688e+06	1.20536e+06	815953	729705	705557	0.674704	-0.186997	-0.203836	0.391128	0.0915188	1.28538	0.496205	0.867541	0.0793883							1.04723e+07	P56962	`STX17
P57088	`TMEM33	Transmembrane protein 33	4.74377e+06	5.14711e+06	1.66312e+06	4.73628e+06	4.02636e+06	3.08476e+06	1.31358e+06	1.25963e+06	922431	2.44102e+06	2.33185e+06	2.29739e+06	-1.57789	0.178234	0.723145	1.34438	0.11683	1.78091	0.0860335	0.832849	0.0309398							3.39673e+07	P57088	`TMEM33
P57678	`GEMIN4	Gem-associated protein 4	3.3301e+07	2.59929e+07	1.95148e+07	5.41013e+07	2.52364e+07	3.30499e+07	1.84121e+07	2.1784e+07	2.36985e+07	2.69422e+07	2.8857e+07	2.79802e+07	-0.276512	0.472521	0.350873	0.486964	0.531553	0.469923	0.414344	0.395264	0.39613							3.3887e+08	P57678	`GEMIN4
P57740	`NUP107	Nuclear pore complex protein Nup107	1.06089e+07	7.30399e+06	1.57483e+07	1.6475e+07	2.2434e+07	2.28371e+07	1.72831e+07	1.69954e+07	1.57024e+07	1.76428e+07	2.0224e+07	1.80252e+07	0.639422	0.930042	0.130728	0.925445	1.23161	0.326243	0.186297	0.112931	0.529067							2.0128e+08	P57740	`NUP107
P58107	`EPPK1	Epiplakin	6.2745e+07	1.59917e+08	8.2642e+07	7.89345e+07	1.1197e+08	9.51961e+07	9.8914e+07	8.89093e+07	9.09673e+07	8.626e+07	8.02468e+07	8.96529e+07	-0.0172564	0.0069917	0.146372	0.0141639	0.00537672	0.405469	0.978015	0.992258	0.451164							1.12636e+09	P58107	`EPPK1
P59998-2	`ARPC4	Isoform 2 of Actin-related protein 2/3 complex subunit 4	4.92189e+06	4.94397e+06	2.8899e+06	5.7123e+06	1.96092e+06	6.17902e+06	5.90113e+06	7.18561e+06	7.84162e+06	2.00937e+06	2.10275e+06	2.01765e+06	0.747117	-0.00764211	1.00709	1.23414	0.00421968	0.877365	0.105794	0.993213	0.175232							5.36661e+07	P59998	`ARPC4
P60174	`TPI1	Triosephosphate isomerase	2.48282e+07	3.43236e+07	4.10915e+07	3.16296e+07	3.09731e+07	2.51618e+07	2.97053e+07	2.96566e+07	3.07995e+07	3.28137e+07	3.19005e+07	3.46852e+07	-0.122679	-0.168832	-0.186224	0.224634	0.287256	0.77176	0.676872	0.616269	0.215185							3.77569e+08	P60174	`TPI1
P60228	`EIF3E	Eukaryotic translation initiation factor 3 subunit E	7.94948e+07	7.75549e+07	6.97738e+07	9.84047e+07	6.37834e+07	6.28812e+07	3.9761e+07	3.85732e+07	3.50608e+07	3.06954e+07	2.89874e+07	3.25624e+07	-0.999984	-0.0414098	1.25596	3.63836	0.0656543	2.35021	0.00259858	0.903919	0.0115226			O			UP	6.57533e+08	P60228	`EIF3E
P60468	`SEC61B	Protein transport protein Sec61 subunit beta	1.19286e+07	9.15837e+06	1.24133e+07	8.56551e+06	10711154	1.12233e+07	5.41717e+06	6.64802e+06	9.46111e+06	4.70197e+06	4.21826e+06	4.79865e+06	-0.664262	-0.132418	1.14515	1.14717	0.293284	2.99443	0.124829	0.609585	0.00407178			O			UP	9.92454e+07	P60468	`SEC61B
P60510	`PPP4C	Serine/threonine-protein phosphatase 4 catalytic subunit	881464	555725	806736	2.69631e+06	428235	1.99612e+06	163248	144400	219998	555116	424327	471934	-2.08392	0.848025	1.45796	2.80548	0.427822	0.813153	0.00820694	0.479068	0.19846	O			Down			9.34362e+06	P60510	`PPP4C
P60660	`MYL6	Myosin light polypeptide 6	7.41072e+06	8.63709e+06	4.10197e+06	1.51683e+07	10895727	1.05818e+07	5.6962e+06	6.76539e+06	5.85422e+06	6.5111e+06	5.57469e+06	6.02951e+06	-0.0729421	0.911901	0.999449	0.0762515	1.16694	2.29984	0.879151	0.127305	0.0123855							9.32266e+07	P60660	`MYL6
P60709	`ACTB	Actin, cytoplasmic 1	2.08264e+09	1.76066e+09	2.43111e+09	1.15583e+09	1.48201e+09	1.52771e+09	3.2634e+09	3.02352e+09	2.71558e+09	8.41085e+08	7.21129e+08	7.60772e+08	0.52924	-0.58943	0.834555	1.57124	1.47526	2.36556	0.0575256	0.0742144	0.0112275							2.17654e+10	P60709	`ACTB
P60842	`EIF4A1	Eukaryotic initiation factor 4A-I	1.5642e+08	1.49408e+08	1.50539e+08	1.98968e+08	2.89138e+08	2.70365e+08	1.25564e+08	1.51604e+08	1.48972e+08	1.24454e+08	1.19673e+08	1.16751e+08	-0.103685	0.714791	1.05369	0.509637	1.88921	2.48049	0.398538	0.0369267	0.00925949			O			UP	2.00186e+09	P60842	`EIF4A1
P60866-2	`RPS20	Isoform 2 of 40S ribosomal protein S20	3.23109e+07	1.18524e+08	1.45892e+08	1.72324e+08	1.52954e+08	1.39841e+08	1.05549e+08	9.94361e+07	9.18211e+07	1.36835e+08	1.30706e+08	1.45863e+08	0.262161	0.907283	0.166215	0.14229	0.590788	0.776857	0.782738	0.357927	0.212899							1.47206e+09	P60866	`RPS20
P60891	`PRPS1	Ribose-phosphate pyrophosphokinase 1	4.95976e+07	5.37523e+07	1.10415e+08	6.85068e+07	4.00255e+07	3.85032e+07	3.12467e+07	3.8006e+07	3.78588e+07	2.89174e+07	2.71841e+07	3.19792e+07	-0.903636	-0.493107	0.690104	1.1221	0.469691	1.17221	0.130725	0.444255	0.0988796							5.55993e+08	P60891	`PRPS1
P60900	`PSMA6	Proteasome subunit alpha type-6	3.82408e+09	4.38408e+09	4.4786e+09	7.56632e+09	8.3334e+09	6.47956e+09	7.28657e+09	7.33091e+09	7.69813e+09	6.99127e+09	6.96927e+09	7.9512e+09	0.817769	0.814651	0.0255508	3.38075	2.51042	0.0729073	0.00362926	0.0144809	0.870091							7.92934e+10	P60900	`PSMA6
P61009	`SPCS3	Signal peptidase complex subunit 3										671601	528341	557470	0	0	-2.55899	NaN	NaN	2.52431	NaN	NaN	0.0085402			O			Down	1.75741e+06	P61009	`SPCS3
P61011	`SRP54	Signal recognition particle 54 kDa protein	3.47407e+06	2.37965e+06	4.69666e+06	7.81872e+06	1.03094e+06	2.3065e+06	342348	260369	316757	306675	364380	317038	-3.47513	-0.354138	3.01186	3.45876	0.147045	1.61584	0.00324408	0.791921	0.0419384	O		O	Down		UP	2.36141e+07	P61011	`SRP54
P61019	`RAB2A	Ras-related protein Rab-2A	2.92948e+06	2.45523e+06	2.69503e+06	3.53292e+06	1.92877e+06	2.88505e+06	2.55729e+06	3.27845e+06	1.82667e+06	2.38587e+06	2.15621e+06	2.08956e+06	-0.113319	0.00677745	0.290307	0.167405	0.0083479	0.479323	0.747527	0.989164	0.388974							3.07205e+07	P61019	`RAB2A
P61081	`UBE2M	NEDD8-conjugating enzyme Ubc12	4.10858e+06	4.51741e+06	6.73148e+06	4.41978e+06	3.63892e+06	4.53886e+06	9.08801e+06	9.36885e+06	1.10151e+07	5.19911e+06	6.309e+06	7.32232e+06	0.969395	-0.258415	-0.57272	1.83959	0.465143	1.51428	0.0365037	0.447959	0.0507254							7.62574e+07	P61081	`UBE2M
P61086	`UBE2K	Ubiquitin-conjugating enzyme E2 K	870632	769496	1.15238e+06	1.11795e+06	890028	1.22553e+06	1.84718e+07	2.10881e+07	2.55291e+07	2.76298e+06	2.76509e+06	2.15006e+06	4.55098	0.219815	-1.25058	4.49722	0.426158	2.62197	0.00101511	0.480283	0.00733498	O		O	UP		Down	7.87932e+07	P61086	`UBE2K
P61088	`UBE2N	Ubiquitin-conjugating enzyme E2 N	6.07964e+06	6.31906e+06	5.2092e+06	4.24686e+06	3.95109e+06	4.30336e+06	5.31673e+06	6.13339e+06	5.81747e+06	3.72488e+06	3.2463e+06	3.63718e+06	-0.0257142	-0.490215	0.238434	0.0876118	2.20135	1.52479	0.86246	0.0227	0.049827							5.79852e+07	P61088	`UBE2N
P61106	`RAB14	Ras-related protein Rab-14	3.18755e+06	2.7081e+06	1.5369e+06	1.24526e+06	899302	1.3776e+06							-4.15261	-1.03475	3.85336	2.88993	1.31328	2.45263	0.00729715	0.0980262	0.0097259	O		O	Down		UP	1.09547e+07	P61106	`RAB14
P61158	`ACTR3	Actin-related protein 3	3.90049e+06	3.62281e+06	3.80005e+06	3.25915e+06	4.99779e+06	6.96187e+06	9.1833e+06	8.91978e+06	9.30447e+06	1.05887e+06	1.26674e+06	1.00416e+06	1.27572	0.359493	2.13187	5.42115	0.492022	2.51581	0.000434615	0.424323	0.00865743	O		O	UP		UP	5.72795e+07	P61158	`ACTR3
P61160	`ACTR2	Actin-related protein 2	6.27839e+06	7.03635e+06	9.17852e+06	7.56597e+06	4.87867e+06	8.77451e+06	1.30858e+07	1.19721e+07	1.04853e+07	4.26426e+06	4.01534e+06	4.02437e+06	0.672783	-0.108051	0.744251	1.642	0.131772	1.35937	0.0504949	0.812212	0.0684714							9.15596e+07	P61160	`ACTR2
P61163	`ACTR1A	Alpha-centractin	1.60145e+08	2.72443e+06	7.45207e+07	1.5238e+07	1.54498e+07	1.89638e+07	8.73032e+06	8.87148e+06	9.48898e+06	1.26066e+07	1.08715e+07	1.16002e+07	-1.82243	-0.954822	0.496541	0.432373	0.204073	1.85009	0.45917	0.717934	0.0276687							3.49211e+08	P61163	`ACTR1A
P61201-2	`COPS2	Isoform 2 of COP9 signalosome complex subunit 2	190302	307514	177318	2.79944e+06	3.20704e+06	2.61981e+06	615235	607811	598898	183830	177502	156239	1.47726	3.71545	4.05722	2.38804	3.8307	5.46609	0.015038	0.00349837	0.000264923	O	O	O	UP	UP	UP	1.16409e+07	P61201	`COPS2
P61204	`ARF3	ADP-ribosylation factor 3	1.12654e+07	1.15896e+07	2.1891e+07	9.84488e+06	1.04276e+07	8.86939e+06	1.56728e+07	1.39377e+07	5.45491e+07	8.26382e+06	5.49345e+08	4.91596e+08	0.686583	-0.550102	-3.75306	0.415407	0.793207	0.876675	0.47501	0.246385	0.175415							1.20725e+09	P61204	`ARF3
P61221	`ABCE1	ATP-binding cassette sub-family E member 1	1.38584e+07	1.47575e+07	1.17122e+07	1.83014e+07	1.47281e+07	1.48433e+07	1.16972e+07	9.50845e+06	7.07557e+06	6.33022e+06	7.00391e+06	5.9739e+06	-0.535289	0.246702	1.30568	1.08098	0.797182	3.35631	0.140869	0.244761	0.00238165			O			UP	1.3579e+08	P61221	`ABCE1
P61224	`RAP1B	Ras-related protein Rap-1b	1.84955e+06	2.2644e+06	2.41097e+06	847398	857524	972486				949881	1.05398e+06	1.05582e+06	-5.06975	-1.27893	-0.193644	2.5112	3.20053	1.12246	0.0124752	0.00591947	0.108807	O	O		Down	Down		1.2262e+07	P61224	`RAP1B
P61247	`RPS3A	40S ribosomal protein S3a	1.45772e+08	1.49569e+08	9.80251e+07	1.43686e+08	1.02618e+08	1.36145e+08	6.8199e+07	5.48407e+07	4.96402e+07	9.66695e+07	7.67001e+07	7.25716e+07	-1.17501	-0.030131	0.633149	2.09806	0.0413243	1.48989	0.0239166	0.938414	0.0532512	O			Down			1.19444e+09	P61247	`RPS3A
P61254	`RPL26	60S ribosomal protein L26	7.52879e+07	5.74981e+07	6.70668e+07	5.21379e+07	4.52151e+07	4.91224e+07	3.23046e+07	3.59348e+07	3.49041e+07	6.18221e+07	5.79739e+07	5.07732e+07	-0.947005	-0.442005	-0.217358	2.83358	1.59141	0.992546	0.00781184	0.0617963	0.140355							6.20041e+08	P61254	`RPL26
P61289-2	`PSME3	Isoform 2 of Proteasome activator complex subunit 3	3.68321e+08	3.00232e+08	3.05157e+08	3.62264e+08	3.24201e+08	3.62336e+08	3.06638e+08	3.20842e+08	2.94969e+08	2.4475e+08	2.56492e+08	2.33041e+08	-0.0725422	0.111555	0.513483	0.290756	0.440513	2.81463	0.603186	0.46776	0.00544499							3.67924e+09	P61289	`PSME3
P61313	`RPL15	60S ribosomal protein L15	2.49535e+08	1.82887e+08	2.03525e+08	2.42719e+08	2.75279e+07	3.19067e+07	3.2887e+07	2.44135e+07	2.61186e+07	3.39244e+07	3.20164e+07	3.59889e+07	-2.9303	-1.81507	0.81576	4.03236	0.823114	0.331303	0.00161896	0.233696	0.523672	O			Down			1.12345e+09	P61313	`RPL15
P61353	`RPL27	60S ribosomal protein L27	1.44124e+08	1.47195e+08	1.34435e+08	9.29808e+07	7.51333e+07	7.53573e+07	4.91757e+07	6.18057e+07	5.02438e+07	8.34146e+07	8.93358e+07	8.19326e+07	-1.4077	-0.812536	-0.0712808	3.63214	2.75905	0.261509	0.00262378	0.0100502	0.600099	O			Down			1.08513e+09	P61353	`RPL27
P61513	`RPL37A	60S ribosomal protein L37a	3.74216e+07	1.7588e+07	5.48466e+06	1.52573e+07	1.3889e+07	1.66908e+07	1.25081e+07	1.18428e+07	1.03331e+07	5.53281e+06	7.36497e+06	1.24891e+07	-0.412599	-0.00981267	0.932331	0.195667	0.00396663	1.24214	0.711399	0.993379	0.0860171							1.66402e+08	P61513	`RPL37A
P61586	`RHOA	Transforming protein RhoA	9.81999e+06	5.66669e+06	9.25372e+06	1.05379e+07	9.4151e+06	8.30724e+06	343563	1.9632e+06	689393	392363	551858	724745	-3.371	0.226197	4.11956	1.91933	0.347199	3.93922	0.0322392	0.550163	0.00110072	O		O	Down		UP	5.76657e+07	P61586	`RHOA
P61604	`HSPE1	10 kDa heat shock protein, mitochondrial	9.58479e+06	1.44131e+07	1.31803e+07	1.70284e+07	1.41674e+07	1.35128e+07	1.28375e+07	1.26648e+07	1.23376e+07	8.22423e+06	9.43611e+06	8.73946e+06	0.0465597	0.280087	0.755002	0.092567	0.611358	2.52993	0.856053	0.347032	0.00846048							1.46127e+08	P61604	`HSPE1
P61619	`SEC61A1	Protein transport protein Sec61 subunit alpha isoform 1	3.67328e+06	1.02277e+06	2.96933e+06										-5.05056	-4.54112	0	2.41953	2.54289	NaN	0.0143141	0.0139674	NaN	O	O		Down	Down		7.66538e+06	P61619	`SEC61A1
P61626	`LYZ	Lysozyme C							2.51299e+06	2.28915e+06	2.69981e+06	2.37575e+06	2.5921e+06	2.88423e+06	4.78046	0	-4.17448	1.83851	NaN	2.7344	0.0365561	NaN	0.00624485	O		O	UP		Down	1.5354e+07	P61626	`LYZ
P61758	`VBP1	Prefoldin subunit 3	4.50404e+06	5.42033e+06	4.65868e+06	1.451e+06	1.82493e+06	1.45498e+06	4.30377e+06	4.57384e+06	4.86845e+06	3.10447e+06	3.00098e+06	3.05401e+06	-0.0823504	-1.62788	-0.961532	0.353424	3.54195	3.01728	0.533895	0.00436173	0.003926		O			Down		4.22195e+07	P61758	`VBP1
P61764-2	`STXBP1	Isoform 2 of Syntaxin-binding protein 1	1.96021e+06	2.39549e+06	1.58295e+06										-4.22152	-4.3593	0	3.28786	3.502	NaN	0.00412145	0.00459953	NaN	O	O		Down	Down		5.93865e+06	P61764	`STXBP1
P61916	`NPC2	NPC intracellular cholesterol transporter 2	691562	483409	835218	702372	507235	390197	367654	376605	390175				-0.78991	-0.335389	3.15373	1.56209	0.424611	2.44505	0.058386	0.480834	0.00984061			O			UP	4.74443e+06	P61916	`NPC2
P61923-4	`COPZ1	Isoform 4 of Coatomer subunit zeta-1	557054	466775	512339				535074	491506	610200	149194	583701	664349	0.089529	-2.52084	-2.11974	0.31292	3.3154	1.36233	0.5777	0.00530345	0.0681182		O			Down		4.57019e+06	P61923	`COPZ1
P61962	`DCAF7	DDB1- and CUL4-associated factor 7	1.126e+08	1.16851e+08	1.04079e+08	2.52957e+08	2.12335e+08	1.98275e+08	6.13284e+07	4.74379e+07	4.45043e+07	6.71938e+07	7.85451e+07	8.34458e+07	-1.13427	0.986393	1.53194	2.78859	2.98456	3.40158	0.00835516	0.00750181	0.00224185	O		O	Down		UP	1.37955e+09	P61962	`DCAF7
P61964	`WDR5	WD repeat-containing protein 5	1.07173e+06	948771	1.66676e+06	1.40603e+06	2.73394e+06	1.90628e+06	1.44406e+06	1.43623e+06	1.48169e+06	1.65633e+06	1.5248e+06	1.56003e+06	0.286179	0.704085	0.298396	0.506358	0.88341	0.461028	0.400693	0.21074	0.40315							1.88366e+07	P61964	`WDR5
P61978-3	`HNRNPK	Isoform 3 of Heterogeneous nuclear ribonucleoprotein K	2.74074e+08	2.55375e+08	2.42506e+08	1.31791e+08	1.40495e+08	1.95689e+08	1.63437e+08	1.84457e+08	1.62544e+08	1.28529e+08	1.19479e+08	1.23278e+08	-0.597451	-0.74262	0.312195	2.79577	1.8053	0.804863	0.00826656	0.0425268	0.201527							2.12165e+09	P61978	`HNRNPK
P61981	`YWHAG	14-3-3 protein gamma	4.07362e+06	2.81594e+06	5.57228e+06	6.68923e+06	6.00376e+06	5.92524e+06	7.85021e+06	7.22457e+06	5.36771e+06	842275	586120	804387	0.750584	0.632127	3.07566	1.0701	1.02365	4.22546	0.143233	0.163153	0.000838017			O			UP	5.37553e+07	P61981	`YWHAG
P62081	`RPS7	40S ribosomal protein S7	7.59944e+07	8.70726e+07	9.94008e+06	7.88109e+07	7.72448e+07	6.6533e+07	1.62798e+07	2.01804e+07	1.61856e+07	7.10011e+07	5.11272e+07	4.60773e+07	-1.20956	0.874155	0.425307	0.522233	0.358674	0.981179	0.388595	0.538549	0.143747							6.16447e+08	P62081	`RPS7
P62136-2	`PPP1CA	Isoform 2 of Serine/threonine-protein phosphatase PP1-alpha catalytic subunit	2.08201e+06	1.94479e+06	1.90568e+06	2.02965e+06	1.84514e+06	2.2056e+06	1.42928e+06	1.29072e+06	1.53389e+06	684974	944384	975254	-0.482414	0.0327447	1.23691	2.38063	0.14515	2.63886	0.015199	0.794229	0.00711894			O			UP	1.88714e+07	P62136	`PPP1CA
P62140	`PPP1CB	Serine/threonine-protein phosphatase PP1-beta catalytic subunit	1.8248e+06	4.71502e+07	1.09767e+08	4.52983e+07	3.77402e+07	4.05821e+07	5.44471e+06	4.08047e+06	3.89397e+06	4.73382e+06	840200	3.20256e+06	-2.2568	0.958988	4.13705	0.552792	0.205486	2.25921	0.367123	0.716626	0.0133173			O			UP	3.04558e+08	P62140	`PPP1CB
P62191	`PSMC1	26S proteasome regulatory subunit 4	4.17682e+09	5.73059e+09	4.15846e+09	5.18158e+09	5.2179e+09	3.97521e+09	4.10544e+09	3.58199e+09	3.41371e+09	3.74852e+09	3.88583e+09	3.85387e+09	-0.329167	0.0369167	0.312346	0.888437	0.0641011	1.12893	0.198723	0.905973	0.107468							5.10299e+10	P62191	`PSMC1
P62195	`PSMC5	26S proteasome regulatory subunit 8	5.76614e+09	6.37061e+09	6.2988e+09	8.80865e+09	8.22857e+09	8.30497e+09	7.964e+09	7.3886e+09	7.16944e+09	7.38695e+09	7.40346e+09	7.53247e+09	0.288846	0.459808	0.182411	1.96944	2.954	2.32781	0.0297519	0.00777243	0.0118237							8.86227e+10	P62195	`PSMC5
P62241	`RPS8	40S ribosomal protein S8	8.74761e+07	9.82094e+07	5.60894e+07	9.53322e+07	7.85674e+07	7.63269e+07	6.72582e+07	6.3084e+07	6.93736e+07	9.57863e+07	8.81351e+07	8.64298e+07	-0.237036	0.0822023	-0.117326	0.402244	0.11193	0.458277	0.48638	0.838727	0.405319							9.62068e+08	P62241	`RPS8
P62244	`RPS15A	40S ribosomal protein S15a	6.19636e+07	8.23622e+07	6.75965e+07	1.25481e+08	1.13795e+08	1.05684e+08	8.92508e+07	9.03606e+07	9.20165e+07	1.24441e+08	1.12121e+08	1.10148e+08	0.368366	0.709694	-0.00876808	1.40544	2.13498	0.0327583	0.0771868	0.0249574	0.941456							1.17522e+09	P62244	`RPS15A
P62249	`RPS16	40S ribosomal protein S16	2.12284e+08	1.7004e+08	1.84771e+08	3.16428e+08	2.284e+08	2.6356e+08	1.32931e+08	1.24403e+08	1.15553e+08	1.60659e+08	1.45595e+08	1.4918e+08	-0.601117	0.504653	0.816185	2.26163	1.42308	2.33558	0.0186056	0.0810317	0.0117535							2.2038e+09	P62249	`RPS16
P62258	`YWHAE	14-3-3 protein epsilon	1.00834e+08	7.88805e+07	6.42048e+07	9.69058e+07	4.82845e+07	6.26977e+07	5.6669e+07	5.73684e+07	6.17727e+07	4.65595e+07	4.85034e+07	5.4472e+07	-0.448823	-0.266567	0.41796	1.09799	0.312639	0.625022	0.136615	0.587096	0.290748							7.77152e+08	P62258	`YWHAE
P62263	`RPS14	40S ribosomal protein S14	6.49265e+07	6.66384e+07	6.2865e+07	7.06905e+07	6.66248e+07	5.28557e+07	3.78034e+07	6.15914e+07	5.44043e+07	7.38405e+07	8.15104e+07	8.64126e+07	-0.367484	-0.0425936	-0.354335	0.79825	0.119138	1.15646	0.234984	0.829935	0.101723							7.80163e+08	P62263	`RPS14
P62266	`RPS23	40S ribosomal protein S23	3.29965e+07	5.40296e+07	2.38948e+07	6.12465e+07	8.03671e+07	8.18013e+07	4.60353e+07	3.90576e+07	4.06004e+07	6.66047e+07	6.04846e+07	6.61939e+07	0.259027	1.0802	0.198154	0.301086	1.37089	0.626297	0.591162	0.0881385	0.290192							6.53312e+08	P62266	`RPS23
P62269	`RPS18	40S ribosomal protein S18	1.43935e+08	1.25745e+08	1.61062e+08	1.78586e+08	1.72146e+08	1.78201e+08	1.1945e+08	1.07644e+08	1.01656e+08	1.36326e+08	1.40411e+08	1.45721e+08	-0.385724	0.303406	0.324608	1.44891	1.35503	3.23871	0.0714681	0.0907938	0.00280065							1.71088e+09	P62269	`RPS18
P62277	`RPS13	40S ribosomal protein S13	1.65314e+08	1.31545e+08	1.46754e+08	1.62736e+08	2.4366e+08	2.62983e+08	1.99341e+08	1.91783e+08	1.88253e+08	2.19024e+08	2.11549e+08	2.31668e+08	0.391071	0.569401	-0.0139243	1.78527	1.13964	0.0212819	0.0396229	0.133858	0.962597							2.35461e+09	P62277	`RPS13
P62280	`RPS11	40S ribosomal protein S11	7.43011e+07	8.58017e+07	1.34516e+08	7.44726e+07	8.07968e+07	1.26935e+08	3.77359e+07	2.82565e+07	2.57287e+07	3.01292e+07	2.66107e+07	4.32677e+07	-1.6554	-0.0556889	1.48686	2.24314	0.0545857	2.02049	0.0191517	0.919781	0.0202771	O		O	Down		UP	7.68552e+08	P62280	`RPS11
P62304	`SNRPE	Small nuclear ribonucleoprotein E	4.27983e+07	4.26145e+07	6.25913e+07	4.39356e+07	4.58529e+07	2.18478e+07	1.04663e+07	1.12387e+07	1.13467e+07	4.30825e+06	4.65089e+06	3.62244e+06	-2.13945	-0.458323	3.08137	3.47311	0.51187	2.97759	0.00318812	0.409933	0.00417189	O		O	Down		UP	3.05274e+08	P62304	`SNRPE
P62306	`SNRPF	Small nuclear ribonucleoprotein F	5.81054e+06	6.80212e+06	8.89697e+06	1.06635e+07	1.08651e+07	9.09882e+06	1.50663e+06	1.26054e+06	1.14077e+06	696657	592693	430147	-2.44753	0.527983	4.17838	3.47371	1.25826	4.34461	0.00318812	0.107527	0.000780294	O		O	Down		UP	5.77645e+07	P62306	`SNRPF
P62312	`LSM6	U6 snRNA-associated Sm-like protein LSm6	7.86958e+06	5.50897e+06	6.26316e+06	714963	720391	639827	521771	448775	549830	488129	425935	546462	-3.68078	-3.2288	0.512105	4.52774	4.44538	1.91516	0.000996315	0.00245247	0.0245396	O	O		Down	Down		2.46978e+07	P62312	`LSM6
P62314	`SNRPD1	Small nuclear ribonucleoprotein Sm D1	1.6179e+08	1.63003e+08	1.63431e+08	7.91191e+07	9.47227e+07	9.7106e+07	4.19494e+07	4.82886e+07	4.91613e+07	1.09458e+07	1.34071e+07	1.26148e+07	-1.81188	-0.855394	2.87294	4.81761	3.10619	4.6426	0.000760845	0.00658124	0.000584597	O		O	Down		UP	9.35538e+08	P62314	`SNRPD1
P62316	`SNRPD2	Small nuclear ribonucleoprotein Sm D2	3.52536e+08	3.71561e+08	3.17638e+08	1.8148e+08	2.02977e+08	1.99425e+08	1.5462e+08	1.47128e+08	1.39369e+08	3.56476e+07	3.78866e+07	3.81351e+07	-1.23801	-0.833927	2.38538	4.00718	3.25296	5.65231	0.00165563	0.00564204	0.000255869	O		O	Down		UP	2.1784e+09	P62316	`SNRPD2
P62318	`SNRPD3	Small nuclear ribonucleoprotein Sm D3	4.50871e+08	3.7786e+08	3.79235e+08	1.83356e+08	2.24649e+08	2.0211e+08	1.56841e+08	1.52124e+08	1.39542e+08	3.32233e+07	4.02849e+07	4.39947e+07	-1.42614	-0.985401	2.38116	3.88567	2.93112	4.07622	0.00186423	0.00796217	0.000964295	O		O	Down		UP	2.38409e+09	P62318	`SNRPD3
P62333	`PSMC6	26S proteasome regulatory subunit 10B	4.86926e+09	4.2467e+09	3.90774e+09	5.28837e+09	5.8334e+09	5.00989e+09	4.84857e+09	4.92651e+09	4.97286e+09	4.75237e+09	4.94862e+09	5.19759e+09	0.185274	0.311855	0.112809	0.929856	1.2975	0.691051	0.185503	0.100733	0.253624							5.88019e+10	P62333	`PSMC6
P62424	`RPL7A	60S ribosomal protein L7a	1.69799e+08	1.31099e+08	2.06239e+08	1.42472e+08	2.08773e+08	2.0203e+08	1.66336e+08	1.56169e+08	1.437e+08	1.77727e+08	1.87934e+08	2.03563e+08	-0.0995089	0.129462	-0.0593936	0.191645	0.191702	0.116546	0.716103	0.729138	0.79745							2.09584e+09	P62424	`RPL7A
P62487	`POLR2G	DNA-directed RNA polymerase II subunit RPB7	960795	417209	583158	894599	1247143	898612	1.96276e+06	1.34587e+06	1.73871e+06	512380	531993	769971	1.43211	0.700202	0.752024	1.68977	0.846814	1.42478	0.0466466	0.224593	0.0603761	O			UP			1.18632e+07	P62487	`POLR2G
P62495	`ETF1	Eukaryotic peptide chain release factor subunit 1	3.1289e+06	2.09961e+06	6.12524e+06	9.02755e+06	8.17056e+06	9.21642e+06	4.60846e+06	3.7639e+06	4.36837e+06	3.17883e+06	3.12043e+06	3.38095e+06	0.304354	1.35948	1.4471	0.264709	1.39653	4.64389	0.631811	0.084638	0.000584597			O			UP	6.01892e+07	P62495	`ETF1
P62633	`CNBP	Cellular nucleic acid-binding protein	2.8836e+06	3.81964e+06	2.9735e+06	6.42352e+06	6.64563e+06	4.75628e+06	7.99353e+06	6.00338e+06	5.33783e+06	2.35525e+06	2.33025e+06	2.49516e+06	0.98913	0.877378	1.2967	1.99555	1.9275	2.93757	0.028442	0.0348008	0.00446493			O			UP	5.40176e+07	P62633	`CNBP
P62633-4	`CNBP	Isoform 4 of Cellular nucleic acid-binding protein	652922	467233	710960	441854	415464	538757	551353	414590	449540	241144	226890	266423	-0.359236	-0.377632	0.920773	0.743711	0.805912	2.65667	0.256815	0.240656	0.00692218							5.37713e+06	P62633	`CNBP
P62699	`YPEL5	Protein yippee-like 5	381938	329310	386456				193339	282145	363267				-0.431494	-2.41754	0	0.718451	2.00128	NaN	0.269329	0.0308347	NaN		O			Down		1.93646e+06	P62699	`YPEL5
P62701	`RPS4X	40S ribosomal protein S4, X isoform	1.27363e+08	1.38444e+08	1.22928e+08	1.60137e+08	9.49892e+07	1.25536e+08	1.16261e+08	8.66455e+07	8.75821e+07	1.26865e+08	1.1854e+08	1.48817e+08	-0.432264	-0.0609411	-0.0763181	1.36534	0.097652	0.116387	0.0830292	0.857661	0.79745							1.45411e+09	P62701	`RPS4X
P62750	`RPL23A	60S ribosomal protein L23a	2.04078e+08	2.86924e+08	2.54029e+08	1.92368e+08	1.81145e+08	2.25927e+08	1.96119e+08	1.69322e+08	1.66965e+08	1.91288e+08	1.87267e+08	2.06153e+08	-0.474579	-0.305972	0.0307713	1.3694	0.822026	0.106753	0.0823879	0.23398	0.813571							2.46159e+09	P62750	`RPL23A
P62753	`RPS6	40S ribosomal protein S6	7.83608e+07	7.34818e+07	7.42796e+07	8.50811e+07	1.0014e+08	8.73601e+07	6.44568e+07	5.93675e+07	6.03771e+07	9.3504e+07	8.49671e+07	8.46231e+07	-0.29616	0.266427	0.0489286	2.51782	1.5654	0.21986	0.0124456	0.0647047	0.650703							9.45999e+08	P62753	`RPS6
P62805	`HIST1H4A	Histone H4	2.65414e+07	5.19451e+07	3.57167e+07	3.48045e+07	5.09607e+07	5.9587e+07	3.82034e+07	3.95471e+07	3.83763e+07	3.26415e+07	3.07589e+07	3.11347e+07	0.0785535	0.367276	0.585807	0.100466	0.433399	1.18779	0.843223	0.474217	0.0958062							4.70217e+08	P62805	`HIST1H4A
P62820	`RAB1A	Ras-related protein Rab-1A	3.17073e+07	2.07426e+07	2.84816e+07	1.45614e+07	1.28905e+07	1.23109e+07	1.99876e+07	2.28588e+07	2.4092e+07	2.41828e+07	1.44614e+07	1.54627e+07	-0.255679	-1.00635	-0.408865	0.566486	2.15472	0.772558	0.358067	0.0242689	0.214903		O			Down		2.4174e+08	P62820	`RAB1A
P62826	`RAN	GTP-binding nuclear protein Ran	1.58686e+08	1.20273e+08	1.04006e+08	7.96447e+07	7.48335e+07	9.5295e+07	7.60978e+07	7.88842e+07	7.9742e+07	5.23269e+07	5.06646e+07	5.13107e+07	-0.684003	-0.601759	0.687291	1.71934	1.35785	2.5442	0.0442101	0.0904355	0.00828594							1.02176e+09	P62826	`RAN
P62829	`RPL23	60S ribosomal protein L23	2.23267e+07	2.43541e+07	2.79791e+07	3.24579e+07	3.51283e+07	2.60342e+07	2.74378e+07	2.51012e+07	2.67779e+07	3.36442e+07	3.73453e+07	3.83561e+07	0.0925624	0.321442	-0.233043	0.380322	0.937356	0.756503	0.506651	0.190154	0.221821							3.56943e+08	P62829	`RPL23
P62841	`RPS15	40S ribosomal protein S15	3.20824e+07	3.2999e+07	3.30476e+07	4.34867e+07	3.96633e+07	5.52269e+07	2.0626e+07	2.34466e+07	1.91661e+07	4.27805e+07	2.57594e+07	1.95948e+07	-0.638781	0.481667	0.713741	2.75389	1.55151	0.928152	0.00877774	0.0657131	0.159905							3.87879e+08	P62841	`RPS15
P62847-4	`RPS24	Isoform 4 of 40S ribosomal protein S24	6.98168e+06	8.96607e+06	9.96404e+06	2.16353e+07	2.46289e+07	1.76251e+07	1.89113e+07	1.41369e+07	1.42309e+07	1.78001e+07	1.52151e+07	1.83099e+07	0.869582	1.30412	0.307115	1.87324	2.48792	0.875865	0.0346543	0.014842	0.175645		O			UP		1.88405e+08	P62847	`RPS24
P62851	`RPS25	40S ribosomal protein S25	1.24622e+08	1.55829e+08	1.78082e+08	1.18502e+08	1.61074e+08	1.64016e+08	6.67488e+07	7.6281e+07	7.78168e+07	1.12758e+08	1.23071e+08	1.32533e+08	-1.0419	-0.0478662	0.255802	2.48752	0.0789236	0.701085	0.0128923	0.885961	0.248475	O			Down			1.49134e+09	P62851	`RPS25
P62854	`RPS26	40S ribosomal protein S26	6.11044e+07	2.47307e+07	2.02673e+07	1.24586e+07	1.07856e+07	1.13816e+07	8.78515e+06	6.45973e+06	7.15728e+06	1.20961e+07	1.07412e+07	8.0488e+06	-2.07886	-1.44126	0.182805	1.82838	1.36389	0.421997	0.0371079	0.0894169	0.436192	O			Down			1.94016e+08	P62854	`RPS26
P62857	`RPS28	40S ribosomal protein S28	3.11357e+07	2.93028e+07	3.15013e+07	3.27592e+07	31768732	3.27933e+07	2.82953e+07	2.55647e+07	2.69063e+07	3.16746e+07	2.85564e+07	361715	-0.187451	0.0826302	2.23492	1.61244	1.08917	0.452798	0.0532676	0.146808	0.409671							3.3062e+08	P62857	`RPS28
P62861	`FAU	40S ribosomal protein S30	3.02883e+07	4.27814e+07	3.04196e+07	4.15114e+07	50236200	4.00875e+07	2.54374e+07	2.01384e+07	2.09321e+07	3.33904e+07	2.8335e+07	3.00666e+07	-0.626044	0.361547	0.518403	1.48555	0.868998	1.87322	0.0672573	0.216692	0.0265586							3.93624e+08	P62861	`FAU
P62873	`GNB1	Guanine nucleotide-binding protein G(I)/G(S)/G(T) subunit beta-1	597424	1.9166e+06	3.06491e+06	4.35459e+06	4.12955e+06	5.0825e+06	6.49021e+06	5.48584e+06	6.08889e+06	2.35922e+06	2.30616e+06	1.7681e+06	1.98298	1.56761	1.08269	1.31743	1.0415	2.59422	0.0903276	0.158739	0.00766275			O			UP	4.3644e+07	P62873	`GNB1
P62879	`GNB2	Guanine nucleotide-binding protein G(I)/G(S)/G(T) subunit beta-2	3.45202e+06	2.98637e+06	3.69406e+06	1.9867e+06	2.75441e+06	1.64829e+06	8.11875e+07	7.58785e+06	5.34741e+06	1.72905e+06	2.25675e+06	1.80727e+06	2.14489	-0.69265	0.11835	0.802233	1.37799	0.182557	0.233412	0.0871582	0.702783							1.16438e+08	P62879	`GNB2
P62888	`RPL30	60S ribosomal protein L30	7.35117e+07	8.21107e+07	8.85805e+07	8.85549e+07	6.88102e+07	8.25179e+07	7.49356e+07	7.11745e+07	6.87936e+07	1.01205e+08	1.08349e+08	9.58314e+07	-0.181082	-0.0295448	-0.354475	0.987806	0.0778848	1.37982	0.166032	0.886938	0.0658166							1.00438e+09	P62888	`RPL30
P62891	`RPL39	60S ribosomal protein L39	3.99698e+06	208579	3.34208e+06	1.6445e+06	2.33931e+06	1.34424e+06	1.10845e+06	1.0129e+06	1.01878e+06				-0.428147	0.297401	6.17355	0.112486	0.0746801	4.43288	0.827516	0.891937	0.000718418			O			UP	1.60158e+07	P62891	`RPL39
P62899-2	`RPL31	Isoform 2 of 60S ribosomal protein L31	1.2958e+07	3.89642e+07	4.57675e+07	1.04724e+07	1.5083e+07	6.0937e+06	7.38387e+06	9.95833e+06	9.63618e+06	6.93159e+06	7.39805e+06	5.96842e+06	-1.67578	-1.52847	0.551001	1.33317	1.04564	0.63579	0.0880739	0.15769	0.284208							1.76615e+08	P62899	`RPL31
P62906	`RPL10A	60S ribosomal protein L10a	1.13077e+08	7.9574e+07	8.11319e+07	7.51687e+07	1.06924e+08	1.06089e+08	4.9784e+07	5.47169e+07	5.78639e+07	8.289e+07	7.1811e+07	7.20466e+07	-0.737158	0.0746848	0.330509	1.85702	0.115547	0.848265	0.0355524	0.834558	0.185741							9.51078e+08	P62906	`RPL10A
P62910	`RPL32	60S ribosomal protein L32	1.03213e+08	5.91733e+07	7.8824e+07	2.20139e+07	2.72873e+07	3.41278e+07	3.98122e+07	4.90922e+07	3.69593e+07	4.48429e+07	5.7587e+07	5.83964e+07	-0.912164	-1.51785	-0.959638	1.59571	2.16945	1.91516	0.0551095	0.0237666	0.0245396		O			Down		6.11329e+08	P62910	`RPL32
P62913	`RPL11	60S ribosomal protein L11	2.21064e+08	1.21854e+08	1.21146e+08	2.73125e+08	7.71436e+07	7.46855e+07	6.60055e+07	6.79407e+07	6.77617e+07	9.26506e+07	1.00382e+08	9.70068e+07	-1.1416	-0.350758	0.267518	1.7785	0.198519	0.163125	0.0400842	0.723446	0.729705	O			Down			1.38076e+09	P62913	`RPL11
P62917	`RPL8	60S ribosomal protein L8	6.45944e+07	4.69548e+07	4.84021e+07	4.30894e+07	4.17954e+07	5.59476e+07	3.55859e+07	4.46085e+07	4.54204e+07	6.88006e+07	5.70276e+07	5.60114e+07	-0.341928	-0.180999	-0.375016	0.857905	0.384021	1.07626	0.209714	0.514577	0.119524							6.08238e+08	P62917	`RPL8
P62937	`PPIA	Peptidyl-prolyl cis-trans isomerase A	1.1836e+08	1.14651e+08	1.05109e+08	7.2677e+07	7.2936e+07	5.34866e+07	1.19254e+08	1.32369e+08	1.39644e+08	6.22083e+07	7.00538e+07	7.16747e+07	0.209345	-0.776929	-0.0465749	1.16897	2.11072	0.103985	0.119765	0.0260336	0.81842							1.13242e+09	P62937	`PPIA
P62942	`FKBP1A	Peptidyl-prolyl cis-trans isomerase FKBP1A	676054	765748	833587				264451	257133	248005				-1.55915	-3.69026	0	4.15274	3.15821	NaN	0.00143169	0.00618497	NaN	O	O		Down	Down		3.04498e+06	P62942	`FKBP1A
P62979	`RPS27A	Ubiquitin-40S ribosomal protein S27a	3.82557e+09	3.74177e+09	3.31118e+09	3.27516e+09	3.5526e+09	3.25312e+09	4.86388e+09	4.70236e+09	4.82905e+09	4.76668e+09	5.56575e+09	5.27038e+09	0.406829	-0.108158	-0.628401	2.44303	0.637049	2.90754	0.0138345	0.330752	0.0046654							5.09575e+10	P62979	`RPS27A
P62993	`GRB2	Growth factor receptor-bound protein 2	3.18667e+06	3.3769e+06	2.39762e+06	2.48247e+06	2.02158e+06	2.83732e+06	1.37257e+06	1.76387e+06	1.56479e+06	1.19603e+06	1.14254e+06	1.19604e+06	-0.922583	-0.285854	1.04101	2.12134	0.615168	2.71261	0.0230998	0.345175	0.00637256			O			UP	2.45384e+07	P62993	`GRB2
P63000-2	`RAC1	Isoform B of Ras-related C3 botulinum toxin substrate 1	5.44525e+06	6.44921e+06	5.61817e+06	4.57332e+06	5.25115e+06	7.74614e+06	4.18696e+06	1.17231e+07	1.2353e+07	6.11072e+06	4.6511e+06	3.80032e+06	0.539916	-0.0282892	0.261442	0.452803	0.0401426	0.361007	0.441719	0.940166	0.491349							7.79084e+07	P63000	`RAC1
P63010-2	`AP2B1	Isoform 2 of AP-2 complex subunit beta	1.45865e+06	1.41567e+06	1.78194e+06										-3.09864	-3.62914	0	2.78414	1.87037	NaN	0.00836514	0.0382016	NaN	O	O		Down	Down		4.65626e+06	P63010	`AP2B1
P63104	`YWHAZ	14-3-3 protein zeta/delta	2.90632e+07	1.86439e+07	2.53776e+07	1.98732e+07	1.94735e+07	2.08337e+07	2.32956e+07	1.75141e+07	1.77018e+07	1.25797e+07	1.09842e+07	1.12453e+07	-0.309659	-0.256731	0.791801	0.595655	0.599459	3.5347	0.340787	0.35351	0.00190559							2.26586e+08	P63104	`YWHAZ
P63151-2	`PPP2R2A	Isoform 2 of Serine/threonine-protein phosphatase 2A 55 kDa regulatory subunit B alpha isoform	9.73494e+06	7.80624e+06	1.17845e+07	1.03036e+07	9.84933e+06	1.52176e+07	6.09091e+06	5.99711e+06	5.34971e+06	4.47717e+06	4.11738e+06	4.69009e+06	-0.732075	0.262053	1.38628	1.80412	0.425418	2.58962	0.0385202	0.480449	0.0076955			O			UP	9.54186e+07	P63151	`PPP2R2A
P63165	`SUMO1	Small ubiquitin-related modifier 1	1.75216e+07	1.12151e+07	3.64651e+07	1.19638e+07	1.48487e+07	2.20317e+07	1.42061e+07	9.62332e+06	2.02426e+07	1.55327e+07	2.07862e+07	2.15706e+07	-0.457523	-0.290829	-0.277135	0.320886	0.20045	0.392141	0.568884	0.722015	0.463895							2.16007e+08	P63165	`SUMO1
P63167	`DYNLL1	Dynein light chain 1, cytoplasmic	3.33548e+06	6.80484e+06	1.65136e+06	400828	1.56324e+06	2.1718e+06	1.11814e+07	7.32321e+06	5.02609e+06	9.53673e+06	7.37272e+06	6.96357e+06	1.15228	-1.59454	-2.83034	0.784789	0.772235	1.69191	0.239734	0.256298	0.0364651			O			Down	6.33313e+07	P63167	`DYNLL1
P63172	`DYNLT1	Dynein light chain Tctex-type 1	231903	281952	231122				1.09264e+06	761296	811478	1.22452e+06	677485	655871	1.82705	-2.03002	-3.75339	3.21555	0.910962	1.5986	0.00455595	0.199652	0.0431128	O		O	UP		Down	5.96827e+06	P63172	`DYNLT1
P63173	`RPL38	60S ribosomal protein L38	1.84711e+07	1.64337e+07	1.87446e+07	2.72651e+07	1.73478e+07	2.44926e+07	1.8963e+07	2.40798e+07	1.85924e+07	3.30117e+07	2.80229e+07	2.9861e+07	0.192441	0.341916	-0.417899	0.64859	0.764782	0.9374	0.307645	0.260407	0.15728							2.75286e+08	P63173	`RPL38
P63208	`SKP1	S-phase kinase-associated protein 1	1.78037e+07	1.09236e+07	1.3469e+07	6.83157e+06	7.97929e+06	8.11562e+06	2.00021e+07	1.80786e+07	1.67221e+07	9.99757e+06	1.10826e+07	1.15207e+07	0.402304	-0.855293	-0.509594	0.860436	1.75857	2.15639	0.208889	0.0463147	0.0158229							1.52526e+08	P63208	`SKP1
P63220	`RPS21	40S ribosomal protein S21	9.51842e+07	5.27917e+07	4.11984e+07	1.22859e+07	2.06949e+07	4.84777e+07	1.73707e+07	1.96239e+07	2.20984e+07	3.71376e+07	3.98047e+07	4.16743e+07	-1.59347	-1.35667	-0.773793	1.89217	0.933678	0.59778	0.0335368	0.191544	0.307062	O			Down			4.48342e+08	P63220	`RPS21
P63241-2	`EIF5A	Isoform 2 of Eukaryotic translation initiation factor 5A-1	1.15117e+07	1.12757e+07	1.17834e+07	7.58421e+06	1.00542e+07	1.06772e+07	1.11005e+07	1.08231e+07	1.13571e+07	5.7867e+06	6.24172e+06	6.10821e+06	-0.0549145	-0.30323	0.627914	0.944763	0.924788	1.80576	0.180308	0.194445	0.0296042							1.14304e+08	P63241	`EIF5A
P63244	`RACK1	Receptor of activated protein C kinase 1	3.19854e+08	4.20294e+08	3.8686e+08	3.97287e+08	2.95344e+08	3.43466e+08	2.50523e+08	2.49982e+08	2.37563e+08	2.97765e+08	3.05145e+08	3.38879e+08	-0.601851	-0.122626	0.129435	2.13946	0.292182	0.402869	0.0223973	0.610527	0.453657							3.84296e+09	P63244	`RACK1
P63279	`UBE2I	SUMO-conjugating enzyme UBC9	9.76602e+06	8.9435e+06	9.80765e+06	1.95222e+07	1.51592e+07	1.15398e+07	8.20998e+06	7.05585e+06	7.03543e+06	5.44626e+06	5.1878e+06	4.81304e+06	-0.357228	0.665066	1.55013	1.85758	1.38948	2.63275	0.0355441	0.0853272	0.00718264			O			UP	1.12487e+08	P63279	`UBE2I
P67775	`PPP2CA	Serine/threonine-protein phosphatase 2A catalytic subunit alpha isoform	1.00268e+07	7.37186e+06	9.94812e+06	1.33637e+07	1.48007e+07	1.2134e+07	5.22847e+06	6.43628e+06	6.25849e+06	4.38618e+06	3.9429e+06	4.20506e+06	-0.601269	0.568862	1.68149	1.58899	1.55965	4.2403	0.0556675	0.0651813	0.000832081			O			UP	9.81026e+07	P67775	`PPP2CA
P67809	`YBX1	Nuclease-sensitive element-binding protein 1	2.29406e+08	3.48081e+08	3.18581e+08	2.11859e+08	1.23004e+08	2.76947e+08	2.99642e+08	2.84013e+08	2.88557e+08	1.59641e+08	1.78874e+08	1.77862e+08	-0.0169779	-0.605854	0.168964	0.0310185	0.709287	0.184947	0.949611	0.288296	0.699515							2.89647e+09	P67809	`YBX1
P67812	`SEC11A	Signal peptidase complex catalytic subunit SEC11A	6.81125e+06	4.06306e+06	587673	1.05389e+06	183025	635152	1.35582e+06	1.54719e+06	1.66843e+06	1.18243e+06	1.12812e+06	978711	-0.738755	-2.35085	-1.13787	0.274669	0.831058	0.685769	0.620783	0.230351	0.256461							2.11947e+07	P67812	`SEC11A
P67870	`CSNK2B	Casein kinase II subunit beta	1.01893e+07	8.91537e+06	1.19936e+07	8.8434e+06	8.96737e+06	8.24015e+06	6.64172e+06	5.85202e+06	5.64732e+06	4.95445e+06	4.89476e+06	4.53459e+06	-0.770472	-0.245839	0.857008	2.24503	0.885443	4.00393	0.0191218	0.210036	0.00104403							8.96741e+07	P67870	`CSNK2B
P67936	`TPM4	Tropomyosin alpha-4 chain	4.31184e+06	2.10331e+06	4.0265e+06	5.23125e+06	7.25519e+06	8.02109e+06	4.98754e+06	4.33809e+06	4.01224e+06	3.25845e+06	2.89542e+06	2.71658e+06	0.416436	1.01982	1.19007	0.536248	1.26311	2.38648	0.378901	0.106648	0.0108884			O			UP	5.31575e+07	P67936	`TPM4
P68032	`ACTC1	Actin, alpha cardiac muscle 1	1.71351e+08	1.55279e+08	1.76789e+08	1.29488e+08	1.25858e+08	9.743e+07	3.11352e+08	1.99825e+08	2.32293e+08	3.5702e+07	3.36976e+07	5.60025e+07	0.539798	-0.52226	1.51957	1.29028	1.67118	2.33386	0.0948239	0.0535153	0.011756			O			UP	1.72507e+09	P68032	`ACTC1
P68036-3	`UBE2L3	Isoform 3 of Ubiquitin-conjugating enzyme E2 L3	2.11628e+06	1.68285e+06	2.00708e+06				561628	514431	209597	307902	458539	694375	-2.29437	-4.50632	-2.44363	2.10441	3.24909	1.93297	0.0237282	0.00564204	0.0238337	O	O	O	Down	Down	Down	8.55268e+06	P68036	`UBE2L3
P68104	`EEF1A1	Elongation factor 1-alpha 1	4.68596e+08	3.15625e+09	3.31692e+09	4.28173e+08	3.0584e+08	3.93694e+08	2.52896e+09	2.09363e+09	1.71836e+09	2.3597e+09	1.34038e+09	1.14913e+09	0.297036	-2.19074	-2.04651	0.114311	1.09486	2.38051	0.824775	0.14514	0.0109666			O			Down	1.92596e+10	P68104	`EEF1A1
P68363	`TUBA1B	Tubulin alpha-1B chain	7.51593e+08	7.92654e+08	8.70356e+08	4.56568e+08	4.88259e+08	4.93889e+08	5.55272e+08	5.20427e+08	5.58946e+08	4.13479e+08	4.64419e+08	4.59578e+08	-0.560883	-0.745195	0.10637	2.87951	3.32575	0.762896	0.00743937	0.00529813	0.219081							6.82544e+09	P68363	`TUBA1B
P68371	`TUBB4B	Tubulin beta-4B chain	4.87122e+08	6.43502e+08	5.36964e+08	3.8603e+08	3.44938e+08	2.63966e+08	4.49643e+08	4.42131e+08	4.67719e+08	3.3458e+08	3.52695e+08	3.26017e+08	-0.285386	-0.753216	-0.0434399	1.11737	1.70097	0.0933926	0.131872	0.0514113	0.834652							5.03531e+09	P68371	`TUBB4B
P68400	`CSNK2A1	Casein kinase II subunit alpha	8.66243e+06	1.39571e+07	9.53747e+06	9.56006e+06	8.9884e+06	7.91571e+06	3.59368e+06	6.17513e+06	5.75051e+06	2.43592e+06	1.8407e+06	2.64755e+06	-1.05856	-0.253833	1.94681	1.51558	0.491993	3.40395	0.0634695	0.424323	0.00223893			O			UP	8.10647e+07	P68400	`CSNK2A1
P68431	`HIST1H3A	Histone H3.1	1.2597e+07	1.64275e+06	6.67818e+06	1.54023e+06	2175402	919852	891732	638336	664880	384859	400601	366820	-2.83745	-1.82889	1.9227	1.4907	0.907831	2.21602	0.0666931	0.200826	0.0143063			O			UP	2.89007e+07	P68431	`HIST1H3A
P78318	`IGBP1	Immunoglobulin-binding protein 1	2.02947e+06	3.07024e+06	2.56317e+06	1.35823e+06	1.31026e+06	1.16593e+06	953219	874208	601027	613324	410270	634158	-1.66498	-0.981442	1.23359	2.46918	2.21522	2.35821	0.0132869	0.0221692	0.0113697	O		O	Down		UP	1.55835e+07	P78318	`IGBP1
P78332	`RBM6	RNA-binding protein 6	483743	606161	700188	203808	211506	274653							-2.91058	-1.37206	1.24984	3.11226	2.57831	0.888556	0.00520652	0.0132963	0.171624	O	O		Down	Down		2.48006e+06	P78332	`RBM6
P78344	`EIF4G2	Eukaryotic translation initiation factor 4 gamma 2	878211	789987	749911	810662	1.11207e+06	639673				168903	240142	246114	-3.09307	0.0494982	1.95073	3.42332	0.0720824	2.59364	0.00343552	0.895322	0.00766275	O		O	Down		UP	5.63567e+06	P78344	`EIF4G2
P78347	`GTF2I	General transcription factor II-I	3.61722e+07	2.70579e+07	3.45944e+07	2.56909e+08	2.86592e+08	3.01626e+08	4.13447e+07	4.55987e+07	4.18558e+07	3.64168e+07	3.45765e+07	3.58801e+07	0.406885	3.11911	2.98041	1.38018	4.53473	5.69588	0.0806466	0.00227137	0.000255869		O	O		UP	UP	1.17863e+09	P78347	`GTF2I
P78362-2	`SRPK2	Isoform 2 of SRSF protein kinase 2	1.2015e+06	1.29797e+06	1.17777e+06	335822	154194	338743	319390	349687	285524	491871	361352	316444	-1.94931	-2.23676	-0.560333	4.48148	2.38533	0.595215	0.00103157	0.0171838	0.308724	O	O		Down	Down		6.63026e+06	P78362	`SRPK2
P78371	`CCT2	T-complex protein 1 subunit beta	2.66811e+08	2.61031e+08	2.00608e+08	1.75332e+08	1.80833e+08	1.81611e+08	1.36341e+08	1.3836e+08	1.37616e+08	1.18033e+08	1.24948e+08	1.2579e+08	-0.809376	-0.426272	0.544687	2.44139	1.48331	4.09109	0.0138345	0.0730523	0.000942043							2.04731e+09	P78371	`CCT2
P78386	`KRT85	Keratin, type II cuticular Hb5	1.18513e+06	284080	1.37812e+06				278389	228347	264086	260983	287378	241191	-1.59619	-2.84363	-1.28336	1.02531	1.61041	1.61508	0.15553	0.0599605	0.0419384			O			Down	4.4077e+06	P78386	`KRT85
P78406	`RAE1	mRNA export factor	2.51836e+07	3.00782e+07	3.20731e+07	1.56548e+07	1.85403e+07	1.4011e+07	1.114e+08	1.09006e+08	1.25024e+08	7.32228e+07	6.81708e+07	7.39525e+07	1.98853	-0.859579	-2.16807	4.09471	2.26495	4.21326	0.0015031	0.0205403	0.000844373	O		O	UP		Down	6.96317e+08	P78406	`RAE1
P78417	`GSTO1	Glutathione S-transferase omega-1	9.04772e+06	1.00999e+07	1.20697e+07	5.33431e+06	1.42994e+07	1.09166e+07	1.22486e+07	1.16438e+07	1.27247e+07	5.7996e+06	8.28044e+06	8.0542e+06	0.239484	-0.135166	0.368746	0.880428	0.11086	0.333942	0.20152	0.839821	0.520932							1.20519e+08	P78417	`GSTO1
P78527	`PRKDC	DNA-dependent protein kinase catalytic subunit	2.8166e+08	2.53951e+08	2.70524e+08	1.1197e+08	1.1227e+08	1.04339e+08	6.3216e+07	6.05948e+07	6.38457e+07	6.49919e+07	7.38601e+07	6.93312e+07	-2.10199	-1.2943	0.65953	5.74452	4.69597	3.31344	0.000381673	0.00185791	0.00252415	O	O		Down	Down		1.53055e+09	P78527	`PRKDC
P80723	`BASP1	Brain acid soluble protein 1	857590	713729	783417	950276	284378	891711	1.54903e+06	1.01733e+06	1.29162e+06	727511	693210	657694	0.695228	-0.330904	-0.153649	1.65411	0.226874	0.0970005	0.0495057	0.689754	0.829892							1.04175e+07	P80723	`BASP1
P81605-2	`DCD	Isoform 2 of Dermcidin	5.88229e+06	5.56272e+06	362474	1.15798e+07	9.17229e+06	7.56501e+06	1.17655e+07	1.07525e+07	1.53633e+07	3.94863e+07	3.55287e+07	3.53437e+07	2.45213	2.02735	-1.98247	0.852892	0.689307	3.36632	0.211617	0.299486	0.00236467			O			Down	1.88365e+08	P81605	`DCD
P82094-2	`TMF1	Isoform 2 of TATA element modulatory factor	27747.1	33591.4	31338	247207	278430	422414							1.32584	3.31971	1.64557	0.632153	3.74573	2.17091	0.317391	0.00370222	0.0154485		O	O		UP	UP	1.04073e+06	P82094	`TMF1
P82650	`MRPS22	28S ribosomal protein S22, mitochondrial	1.64566e+07	1.80769e+07	1.3461e+07	3.55207e+07	3.4569e+07	3.77207e+07	2.25766e+07	2.26251e+07	2.17063e+07	1.04024e+07	9.21767e+06	1.08753e+07	0.489754	1.1773	1.82435	1.74032	3.07317	4.65083	0.0426177	0.00681577	0.000584597		O	O		UP	UP	2.53208e+08	P82650	`MRPS22
P82664	`MRPS10	28S ribosomal protein S10, mitochondrial	2.06791e+06	1.62197e+06	998068	2.15135e+06	1.86415e+06	2.26374e+06	478986	649875	607625	4.07352e+07	3.76827e+07	3.89242e+07	-1.38187	0.479777	-4.22805	1.83022	0.681262	5.91101	0.0370283	0.304346	0.000234788	O		O	Down		Down	1.30046e+08	P82664	`MRPS10
P82673	`MRPS35	28S ribosomal protein S35, mitochondrial	2.08785e+06	2.47495e+06	2.42248e+06	4.03518e+06	4.59448e+06	4.865e+06	874433	511218	2.77262e+06	1.5919e+06	1.7139e+06	1.68197e+06	-1.11207	0.949693	1.43226	0.700691	2.9892	4.1187	0.277647	0.00750181	0.000916424			O			UP	2.9626e+07	P82673	`MRPS35
P82675	`MRPS5	28S ribosomal protein S5, mitochondrial				6.8278e+06	8.61769e+06	6.12714e+06	6.87635e+06	7.51205e+06	7.92623e+06	4.61022e+06	4.5522e+06	4.63446e+06	7.29944	7.23826	0.630045	4.05928	3.97489	1.90966	0.00157886	0.00306433	0.0248108	O	O		UP	UP		5.76841e+07	P82675	`MRPS5
P82930	`MRPS34	28S ribosomal protein S34, mitochondrial	1.21188e+07	9.76355e+06	8.37853e+06	1.93914e+07	1.10471e+07	1.47807e+07	6.31396e+06	4.92183e+06	5.02811e+06	3.18215e+06	2.56534e+06	2.71374e+06	-0.888508	0.558434	2.38638	2.00326	0.929867	3.15757	0.0282004	0.192707	0.00316629			O			UP	1.00205e+08	P82930	`MRPS34
P82932	`MRPS6	28S ribosomal protein S6, mitochondrial	1.02382e+06	415083	1.57284e+06	2.42481e+06	2.74773e+06	2.44456e+06	1.79653e+06	1.74229e+06	1.97452e+06	1.04928e+06	1.05327e+06	983552	1.06963	1.53563	1.30178	0.875211	1.26556	4.39602	0.203053	0.106278	0.000749627			O			UP	1.92283e+07	P82932	`MRPS6
P82933	`MRPS9	28S ribosomal protein S9, mitochondrial	6.29815e+06	1.2686e+07	1.77537e+07	1.05655e+07	2.06962e+07	7.98354e+06	7.78747e+06	8.33495e+06	8.50869e+06	3.35646e+06	3.36467e+06	4.65609e+06	-0.453627	0.0998236	1.68436	0.440287	0.0575093	1.7395	0.45228	0.916239	0.03344			O			UP	1.11991e+08	P82933	`MRPS9
P82979	`SARNP	SAP domain-containing ribonucleoprotein	8.09376e+06	9.49949e+06	9.67414e+06	6.1656e+07	2.41174e+07	9.41198e+07	2.55729e+07	1.94044e+07	2.27296e+07	1.33323e+07	1.07877e+07	1.41944e+07	1.30752	2.5186	2.03306	3.11905	1.89684	1.57622	0.00514013	0.0366311	0.0450081	O	O	O	UP	UP	UP	3.13182e+08	P82979	`SARNP
P83731	`RPL24	60S ribosomal protein L24	9.46755e+07	1.03367e+08	1.1195e+08	1.01e+08	1.07211e+08	1.16763e+08	7.83993e+07	7.31501e+07	7.5204e+07	1.02541e+08	1.08554e+08	1.04714e+08	-0.448324	0.0688992	0.0391083	2.39165	0.302889	0.235515	0.0149766	0.598033	0.63164							1.17753e+09	P83731	`RPL24
P83876	`TXNL4A	Thioredoxin-like protein 4A	1.09469e+06	791477	926726	268152	466424	430515	705904	576801	196560	249225	278578	311730	-1.10888	-1.29946	0.438309	0.877833	1.99362	0.757482	0.202252	0.0312209	0.221438		O			Down		6.29678e+06	P83876	`TXNL4A
P83881	`RPL36A	60S ribosomal protein L36a	145778	5487.04	78456.8										0.856872	0.77497	0	0.223926	0.193082	NaN	0.677656	0.728016	NaN							229721	P83881	`RPL36A
P84098	`RPL19	60S ribosomal protein L19	1.99749e+07	1.25712e+07	3.14399e+07	3.54602e+07	1.05175e+07	5.56736e+07	2.18195e+07	1.9966e+07	1.73174e+07	3.16645e+07	2.37345e+07	2.16316e+07	-0.0218391	0.465026	0.117665	0.0184319	0.223297	0.0550951	0.972001	0.693787	0.899199							3.01771e+08	P84098	`RPL19
P84103	`SRSF3	Serine/arginine-rich splicing factor 3	3.97991e+07	2.9189e+07	4.24944e+07	3.05869e+07	1.72529e+07	1.14039e+07	8.31597e+06	8.91292e+06	1.0674e+07	5.22191e+06	6.08489e+06	7.71346e+06	-1.9878	-1.01205	1.5393	3.25174	1.06841	1.59095	0.00433557	0.15184	0.0437539	O		O	Down		UP	2.17649e+08	P84103	`SRSF3
P98160	`HSPG2	Basement membrane-specific heparan sulfate proteoglycan core protein	1.57051e+07	2.10668e+07	1.6698e+07	2.19524e+07	2.54682e+07	2.16711e+07	3.31502e+07	3.14692e+07	7.56372e+07	5.39889e+07	9.3497e+07	9.49673e+07	1.27872	0.377655	-1.76872	1.38844	1.19042	2.50382	0.0795543	0.121738	0.00884763			O			Down	5.05271e+08	P98160	`HSPG2
P98175-5	`RBM10	Isoform 5 of RNA-binding protein 10	732102	2.0392e+06	1.48001e+06	208572	1.02393e+06	1.09563e+06	2.11848e+06	2.19829e+06	1.82189e+06	1.1735e+06	1.43664e+06	1.04003e+06	0.647039	-1.07974	-0.96855	0.659558	0.531109	0.538558	0.300873	0.395332	0.345451							1.63683e+07	P98175	`RBM10
P98179	`RBM3	RNA-binding protein 3	2.66013e+06	2.21953e+06	747379	194102	158643	204353	687089	1.40574e+06	1.1006e+06	1.94875e+06	1.1477e+06	772471	-0.68449	-3.15126	-2.70032	0.456001	2.24693	2.59035	0.439622	0.0209829	0.0076955		O	O		Down	Down	1.32465e+07	P98179	`RBM3
P99999	`CYCS	Cytochrome c	8.01384e+08	7.26324e+08	8.00161e+08	3.887e+06	1.97721e+08	2.59942e+07	1.40062e+06	1.28282e+06	1.14241e+06				-9.25251	-4.83629	8.99526	7.13632	1.37866	2.25609	8.79283e-05	0.0870972	0.0133862	O		O	Down		UP	2.5593e+09	P99999	`CYCS
Q00325	`SLC25A3	Phosphate carrier protein, mitochondrial	1.33575e+07	1.83261e+07	7.68403e+07	3.38999e+07	6.85539e+07	6.09658e+07	5.97451e+07	5.29164e+07	5.05817e+07	1.49173e+07	1.56233e+07	1.57289e+07	1.02925	0.971038	1.75747	0.589387	0.507357	2.29497	0.344013	0.413019	0.01244			O			UP	4.81456e+08	Q00325	`SLC25A3
Q00341	`HDLBP	Vigilin	1.52141e+07	3.2847e+07	1.72196e+07	2.94396e+07	8.73777e+06	1.00015e+07	6.62388e+06	6.36993e+06	7.22443e+06	4.47814e+06	5.66207e+06	5.86053e+06	-1.60639	-0.580636	1.37128	2.00224	0.372699	1.13584	0.0282004	0.524763	0.106091	O			Down			1.49679e+08	Q00341	`HDLBP
Q00577	`PURA	Transcriptional activator protein Pur-alpha	1.21443e+07	9.84844e+06	1.06546e+07	3.14868e+06	5.37848e+06	6.96219e+06	5.73855e+06	6.64296e+06	6.78512e+06	8.58173e+06	8.37284e+06	8.86751e+06	-0.766876	-1.14468	-0.811342	2.56096	1.51767	1.12893	0.0115846	0.0692191	0.107468							9.31255e+07	Q00577	`PURA
Q00610	`CLTC	Clathrin heavy chain 1	1.33771e+09	1.25019e+09	1.52155e+09	1.49988e+09	1.80486e+09	1.7381e+09	2.07015e+09	1.94772e+09	1.8279e+09	1.80045e+09	1.73081e+09	1.77224e+09	0.51142	0.295598	-0.0770448	2.19222	1.19379	0.390904	0.0207558	0.121092	0.464775							2.03016e+10	Q00610	`CLTC
Q00688	`FKBP3	Peptidyl-prolyl cis-trans isomerase FKBP3	8.56596e+06	5.03768e+06	7.73107e+06	2.80429e+06	2.98937e+06	2.6299e+06	6.88672e+06	7.1714e+06	6.76379e+06	3.70244e+06	4.00058e+06	3.69789e+06	0.000621796	-1.30652	-0.437634	0.000859497	2.25383	2.58992	0.998023	0.0208442	0.0076955		O			Down		6.19811e+07	Q00688	`FKBP3
Q00765	`REEP5	Receptor expression-enhancing protein 5	3.90556e+06	3.72453e+06	4.44419e+06	1.11623e+07	8.31115e+06	1.35059e+07	4.60571e+06	4.30676e+06	4.03299e+06	2.2028e+06	2.17805e+06	2.20779e+06	0.102456	1.42554	2.29538	0.471704	2.5523	3.45053	0.425788	0.0137999	0.00210656		O	O		UP	UP	6.45878e+07	Q00765	`REEP5
Q00796	`SORD	Sorbitol dehydrogenase	881564	1.16264e+06	950432	1.74399e+06	4.01788e+06	4.54671e+06	1.13396e+06	889638	904418	187039	239455	225000	-0.031491	1.67715	3.87547	0.0668892	1.69078	3.01096	0.89398	0.0518545	0.00395243			O			UP	1.68827e+07	Q00796	`SORD
Q00839	`HNRNPU	Heterogeneous nuclear ribonucleoprotein U	1.61386e+09	1.61865e+09	2.07371e+09	6.18011e+08	1.31648e+09	1.32789e+09	1.6915e+09	1.6011e+09	1.70366e+09	1.0724e+09	1.1614e+09	1.21175e+09	-0.0771732	-0.77533	-0.160762	0.248042	0.942247	0.163765	0.650385	0.188315	0.728953							1.70104e+10	Q00839	`HNRNPU
Q01081	`U2AF1	Splicing factor U2AF 35 kDa subunit	3.86572e+07	1.19474e+07	4.42412e+07	2.98978e+07	2.99087e+07	3.29599e+07	2.9352e+07	3.01886e+07	2.80891e+07	1.97125e+07	1.90242e+07	1.78585e+07	0.0948817	0.176163	0.712587	0.0544756	0.105566	3.46711	0.913617	0.845184	0.00208277							3.31837e+08	Q01081	`U2AF1
Q01082	`SPTBN1	Spectrin beta chain, non-erythrocytic 1	2.44958e+08	2.24816e+08	2.89696e+08	5.71416e+07	1.00552e+08	9.86568e+07	1.29789e+08	1.43441e+08	1.45312e+08	2.03969e+08	2.09214e+08	2.12725e+08	-0.853349	-1.60493	-1.33376	2.69678	2.29351	2.1189	0.00948695	0.0198554	0.016977		O	O		Down	Down	2.06027e+09	Q01082	`SPTBN1
Q01085-2	`TIAL1	Isoform 2 of Nucleolysin TIAR	1.21071e+08	6.11746e+07	4.91785e+07	7.40969e+07	5.93037e+07	5.2512e+07	4.00093e+07	4.48752e+07	4.64419e+07	3.07341e+07	2.67182e+07	2.91173e+07	-0.709019	-0.219518	1.09022	0.828212	0.202784	2.6472	0.221493	0.719383	0.00703797			O			UP	6.35232e+08	Q01085	`TIAL1
Q01105	`SET	Protein SET	4.99535e+07	3.9793e+07	2.82289e+07	4.97289e+07	4.22048e+07	4.4634e+07	3.88411e+07	4.74157e+07	4.5006e+07	2.5081e+07	2.57217e+07	2.63952e+07	0.187599	0.246455	0.819928	0.299525	0.421744	3.45448	0.592579	0.482483	0.00209803							4.63004e+08	Q01105	`SET
Q01130	`SRSF2	Serine/arginine-rich splicing factor 2	4.74942e+07	1.46247e+07	1.45292e+07	1.00765e+07	4.11382e+07	3.32695e+07	3.40453e+07	3.67536e+07	3.36569e+07	2.29878e+07	1.98477e+07	2.17223e+07	0.687044	0.150187	0.158885	0.531534	0.0613496	0.0890258	0.38221	0.910146	0.841998							3.30146e+08	Q01130	`SRSF2
Q01469	`FABP5	Fatty acid-binding protein 5	1.75223e+06	1.12487e+06	1.18353e+06				1.72446e+06	913753	1.2304e+06	362766	366376	392225	-0.0889632	-3.94447	-2.11654	0.095532	2.56302	1.70151	0.851728	0.0135465	0.0358824		O	O		Down	Down	9.05062e+06	Q01469	`FABP5
Q01518	`CAP1	Adenylyl cyclase-associated protein 1	4.7607e+07	1.5767e+07	1.18032e+07	3.13442e+07	3.82586e+07	4.23583e+07	2.13586e+07	1.88754e+07	1.80555e+07	2.67454e+07	2.31877e+07	2.15675e+07	-0.0945009	0.839788	0.641704	0.0526934	0.600407	1.82525	0.915798	0.35315	0.0286482							3.16928e+08	Q01518	`CAP1
Q01581	`HMGCS1	Hydroxymethylglutaryl-CoA synthase, cytoplasmic	2.78937e+06	2.18314e+06	2.0321e+06	3.64855e+06	5.06668e+06	4.56503e+06	2.47002e+06	2.6318e+06	2.75466e+06	2.44997e+06	2.3245e+06	2.91758e+06	0.177712	0.923225	0.78151	0.53836	2.02946	1.98609	0.377472	0.0295669	0.0215105							3.58334e+07	Q01581	`HMGCS1
Q01650	`SLC7A5	Large neutral amino acids transporter small subunit 1	3.75322e+06	3.28223e+06	2.34073e+06	4.44621e+06	2.68499e+06	3.95727e+06	1.87718e+06	2.30602e+06	1.75308e+06	1.86186e+06	1.9186e+06	1.8215e+06	-0.641968	0.23741	0.953357	1.28141	0.326284	1.90261	0.0965643	0.570935	0.0251533							3.20029e+07	Q01650	`SLC7A5
Q01780	`EXOSC10	Exosome component 10	4.19532e+06	3.95911e+06	3.72458e+06	8.29312e+06	8.83996e+06	1.13237e+07	1.04305e+07	9.7534e+06	1.07592e+07	9.03514e+06	9.99813e+06	1.03164e+07	1.3817	1.24873	-0.0556157	4.54266	2.992	0.138239	0.000996315	0.00750181	0.765874	O	O		UP	UP		1.00628e+08	Q01780	`EXOSC10
Q01804	`OTUD4	OTU domain-containing protein 4	510174	420906	384928	96009.6	315424	541932							-1.01389	-0.777475	1.7975	0.941828	0.447558	1.11692	0.181411	0.461963	0.109884							2.26937e+06	Q01804	`OTUD4
Q01813	`PFKP	ATP-dependent 6-phosphofructokinase, platelet type	8.06192e+06	7.87307e+06	8.95141e+06	9.82454e+06	7.58488e+06	6.41642e+06	8.28898e+06	6.74766e+06	7.5913e+06	3.00078e+06	3.12402e+06	3.13185e+06	-0.140078	-0.0829601	1.34184	0.60938	0.166715	2.76289	0.331295	0.763165	0.00594055			O			UP	8.05968e+07	Q01813	`PFKP
Q01844-5	`EWSR1	Isoform 5 of RNA-binding protein EWS	3.43355e+08	4.27495e+08	3.49172e+08	3.05152e+08	2.82132e+08	2.00816e+08	2.08282e+08	2.38446e+08	2.56166e+08	9.79874e+07	1.22348e+08	1.25585e+08	-0.670089	-0.522593	1.17382	2.1245	1.16302	2.24521	0.0229615	0.128261	0.0135932			O			UP	2.95694e+09	Q01844	`EWSR1
Q01968	`OCRL	Inositol polyphosphate 5-phosphatase OCRL-1	3.46894e+06	3.57115e+06	5.0103e+06	3.38909e+06	4.92175e+06	6.20096e+06	3.63532e+06	2.69203e+06	2.95152e+06	1.9568e+06	1.83802e+06	1.71231e+06	-0.367849	0.245593	1.35666	0.797453	0.330877	2.19173	0.235272	0.566633	0.0149103			O			UP	4.13482e+07	Q01968	`OCRL
Q01970	`PLCB3	1-phosphatidylinositol 4,5-bisphosphate phosphodiesterase beta-3	955108	1.15843e+06	1.21354e+06	273993	177137	255993	868714	1.17607e+06	948191	284883	417197	415724	-0.156988	-2.25194	-0.663872	0.39617	3.27231	1.16695	0.491976	0.00553422	0.0997797		O			Down		8.14498e+06	Q01970	`PLCB3
Q02218	`OGDH	2-oxoglutarate dehydrogenase, mitochondrial	3.04452e+06	2.72395e+06	2.835e+06	5.32648e+06	5.73336e+06	6.42414e+06	1.16283e+06	834503	966688	1.6037e+06	1.37412e+06	1.51265e+06	-1.54917	1.02027	1.95969	3.34766	3.43252	4.36397	0.00375343	0.00481602	0.000763956	O	O	O	Down	UP	UP	3.35419e+07	Q02218	`OGDH
Q02241	`KIF23	Kinesin-like protein KIF23				617662	801253	681279							0	3.27108	4.25709	NaN	2.24045	2.68285	NaN	0.0211735	0.00667246		O	O		UP	UP	2.10019e+06	Q02241	`KIF23
Q02413	`DSG1	Desmoglein-1	4.34945e+06	4.2084e+06	2.33343e+06	2.56561e+06	3.99636e+06	3.51928e+06	6.7257e+06	6.47875e+06	7.84045e+06	1.3061e+07	1.32674e+07	1.47812e+07	0.999927	-0.0810954	-2.04981	1.52052	0.0823265	3.30695	0.0628603	0.882108	0.0025478			O			Down	8.31271e+07	Q02413	`DSG1
Q02543	`RPL18A	60S ribosomal protein L18a	1.07691e+08	1.01698e+08	9.8327e+07	1.48718e+08	1.0014e+08	1.29193e+08	7.30991e+07	5.72329e+07	4.60526e+07	8.70532e+07	6.99197e+07	7.01966e+07	-0.827549	0.279094	0.723637	1.86884	0.748099	1.67133	0.0348944	0.268212	0.0380082							1.08932e+09	Q02543	`RPL18A
Q02790	`FKBP4	Peptidyl-prolyl cis-trans isomerase FKBP4	3.00646e+07	2.23558e+07	5.29566e+07	2.22068e+08	2.20644e+07	2.1616e+07	1.3185e+07	1.28714e+07	1.31993e+07	9.4645e+06	9.81134e+06	8.21251e+06	-1.33	0.524408	2.37258	1.65911	0.1687	0.995156	0.0491316	0.760038	0.139674	O			Down			4.37869e+08	Q02790	`FKBP4
Q02809-2	`PLOD1	Isoform 2 of Procollagen-lysine,2-oxoglutarate 5-dioxygenase 1	6.15761e+07	5.81261e+07	5.58012e+07	3.39665e+07	2.97601e+07	2.5034e+07	4.63473e+07	3.25906e+07	4.23965e+07	1.55315e+07	1.9779e+07	2.22821e+07	-0.54699	-0.99349	0.628776	1.58909	2.75355	1.46428	0.0556675	0.0101052	0.0561015							4.43191e+08	Q02809	`PLOD1
Q02878	`RPL6	60S ribosomal protein L6	1.59008e+08	1.35342e+08	1.2484e+08	9.61214e+07	7.2679e+07	7.59184e+07	6.60864e+07	4.76051e+07	4.51096e+07	5.93641e+07	5.95021e+07	6.61966e+07	-1.41422	-0.78024	0.393853	2.67226	2.06895	1.35754	0.00993586	0.0278851	0.0686946	O			Down			1.00777e+09	Q02878	`RPL6
Q02952	`AKAP12	A-kinase anchor protein 12	1.39476e+06	1.0163e+06	989994	2.06664e+06	2.31509e+06	1.83119e+06	730520	667028	580924	431350	459402	385809	-0.769866	0.880768	2.28014	1.84428	2.03816	4.31198	0.0362645	0.0292595	0.000785972			O			UP	1.2869e+07	Q02952	`AKAP12
Q02978	`SLC25A11	Mitochondrial 2-oxoglutarate/malate carrier protein	1.0078e+06	1.49537e+06	1.13743e+06	1.52968e+06	1.54231e+06	1.61743e+06	825353	2.09002e+06	1.69118e+06	1.63422e+06	1.69773e+06	1.66981e+06	0.255712	0.384846	-0.0932865	0.227952	1.06234	1.45788	0.673705	0.153186	0.0568571							1.79383e+07	Q02978	`SLC25A11
Q03001	`DST	Dystonin	85208.2	150634	130338	111509	146012	121334							0.0133266	0.0799567	0.150206	0.00704943	0.105967	0.0803972	0.990483	0.844782	0.85705							745035	Q03001	`DST
Q03252	`LMNB2	Lamin-B2	3.89642e+06	1.49351e+07	9.37566e+06	3.07591e+06	2.64724e+06	2.48787e+06	1.18289e+06	1.31699e+06	1.23389e+06	549371	448352	339747	-2.71631	-1.58376	2.63978	2.05184	1.29007	3.55422	0.0258671	0.101877	0.0018758	O		O	Down		UP	4.14894e+07	Q03252	`LMNB2
Q04323-2	`UBXN1	Isoform 2 of UBX domain-containing protein 1	732373	949485	542380	2.15993e+06	305042	378524	1.17426e+06	966090	993180	983841	675862	898964	0.52629	-0.198906	-0.420371	0.989305	0.0756822	0.175419	0.166001	0.890664	0.712806							1.07599e+07	Q04323	`UBXN1
Q04446	`GBE1	1,4-alpha-glucan-branching enzyme	3.24493e+06	1.35911e+06	3.66198e+06	5.42932e+06	5.66983e+06	2.29462e+06	4.94233e+06	3.96288e+06	3.36637e+06	2.88131e+06	2.26894e+06	2.58109e+06	0.67649	0.709621	0.688536	0.638189	0.500701	0.721623	0.31372	0.417266	0.238485							4.16627e+07	Q04446	`GBE1
Q04637-9	`EIF4G1	Isoform 9 of Eukaryotic translation initiation factor 4 gamma 1	2.97637e+07	1.80873e+08	3.39198e+07	4.16029e+07	5.50455e+07	5.56784e+07	1.69967e+08	1.24608e+08	1.59002e+08	8.48534e+07	7.81969e+07	8.2796e+07	1.40163	-0.17272	-0.702405	0.759098	0.0712053	2.11069	0.250095	0.895798	0.0172369							1.09631e+09	Q04637	`EIF4G1
Q04695	`KRT17	Keratin, type I cytoskeletal 17	4.20321e+07	1.60514e+07	2.29479e+07	1.45688e+07	1.36018e+07	1.12947e+07	1.639e+07	1.87206e+07	2.04136e+07	4.91009e+07	6.42984e+07	6.51438e+07	-0.435191	-0.930077	-2.17395	0.450772	1.04041	3.64324	0.442637	0.159022	0.00169903			O			Down	3.54564e+08	Q04695	`KRT17
Q04721	`NOTCH2	Neurogenic locus notch homolog protein 2				196731	217610	226013	345867	328894	283366	390657	763285	320019	1.68378	1.10507	-1.10063	0.968991	0.610898	1.34081	0.172113	0.347032	0.0710221							3.07244e+06	Q04721	`NOTCH2
Q04724	`TLE1	Transducin-like enhancer protein 1				1.14767e+06	1.03372e+06	1.19188e+06	542334	875575	1.15022e+06	279786	435966	789727	3.02623	3.48368	1.29189	2.85217	3.98781	1.37687	0.00763043	0.00306433	0.0660924	O	O		UP	UP		7.44687e+06	Q04724	`TLE1
Q04726	`TLE3	Transducin-like enhancer protein 3	3.21989e+06	2.54362e+06	3.54603e+06	1.12711e+07	1.04323e+07	1.14816e+07	6.13215e+06	6.47832e+06	5.98545e+06	5.29789e+06	6.75401e+06	6.49504e+06	1.01112	1.84623	0.846098	2.63826	3.6183	2.7183	0.0104459	0.00400967	0.0063403	O	O		UP	UP		7.96374e+07	Q04726	`TLE3
Q04760	`GLO1	Lactoylglutathione lyase	1.03796e+07	1.08608e+07	1.20036e+07	3.026e+07	2.11595e+07	2.57988e+07	9.95144e+06	1.14843e+07	1.24771e+07	5.16285e+06	5.14783e+06	4.72293e+06	0.0251884	1.20322	2.34666	0.0780591	2.75973	3.9536	0.875881	0.0100502	0.00108906		O	O		UP	UP	1.59409e+08	Q04760	`GLO1
Q04828	`AKR1C1	Aldo-keto reductase family 1 member C1	1.36282e+07	3.36899e+06	7.69906e+06										-5.82111	-5.52168	0	2.84357	3.13115	NaN	0.00772264	0.00639187	NaN	O	O		Down	Down		2.46962e+07	Q04828	`AKR1C1
Q04837	`SSBP1	Single-stranded DNA-binding protein, mitochondrial	1.85966e+07	1.69992e+07	1.66209e+07	1.35779e+07	1.09234e+07	1.08319e+07	3.40381e+08	3.57345e+08	3.23826e+08	2.98431e+08	2.30634e+08	2.31209e+08	4.29066	-0.569844	-4.42467	6.5201	2.07728	4.9597	0.000242244	0.0275793	0.000392358	O		O	UP		Down	1.86938e+09	Q04837	`SSBP1
Q04900	`CD164	Sialomucin core protein 24				111886	72727.1	107775							0	-0.141784	1.46992	NaN	0.103964	1.30303	NaN	0.846786	0.0765849							292388	Q04900	`CD164
Q04917	`YWHAH	14-3-3 protein eta	100661	531120	1.60102e+06	2.3375e+06	1.66921e+06	4.7751e+06	409150	480723	273922	853006	656170	673013	-0.222622	2.58866	1.87606	0.0654448	0.975694	1.811	0.895842	0.177265	0.0293415			O			UP	1.43606e+07	Q04917	`YWHAH
Q05048	`CSTF1	Cleavage stimulation factor subunit 1	6.29192e+06	6.28368e+06	8.42314e+07	2.6647e+06	2.47142e+07	2.03713e+07	1.94653e+06	1.89329e+06	2.69799e+06	1.06106e+06	5.7082e+06	2.64928e+06	-2.7959	-0.43723	2.12852	1.04347	0.0968044	0.789507	0.150695	0.858954	0.207668							1.60514e+08	Q05048	`CSTF1
Q05086	`UBE3A	Ubiquitin-protein ligase E3A	2.94586e+08	2.70038e+08	3.44949e+08	3.82159e+08	3.63634e+08	3.91509e+08	3.26272e+08	3.09035e+08	3.14531e+08	3.0927e+08	3.03993e+08	3.27145e+08	0.0696061	0.329158	0.274291	0.26204	1.41857	2.44348	0.634785	0.0817514	0.00985376							3.93712e+09	Q05086	`UBE3A
Q05193	`DNM1	Dynamin-1	51328.4	73234.8	97753	38470.6	52585.1	20835.1							1.51649	-1.04133	-0.595286	1.21204	1.02823	0.553657	0.110156	0.162255	0.334812							334207	Q05193	`DNM1
Q05516	`ZBTB16	Zinc finger and BTB domain-containing protein 16	2.76031e+06	4.25285e+06	6.42049e+06	4.90369e+06	1.04953e+07	1.06886e+07	1.92014e+06	5.35284e+06	3.84537e+06	3.05457e+06	2.72426e+06	2.56461e+06	-0.310435	0.955866	1.56266	0.215482	0.871046	1.84134	0.685855	0.215816	0.0280036			O			UP	5.8983e+07	Q05516	`ZBTB16
Q05682	`CALD1	Caldesmon				404990	462868	471329							0	1.6863	2.27878	NaN	1.97859	2.5983	NaN	0.0319884	0.00761919		O	O		UP	UP	1.33919e+06	Q05682	`CALD1
Q06203	`PPAT	Amidophosphoribosyltransferase	4.84763e+06	6.44298e+06	6.14573e+06	2.86917e+06	2.57777e+06	2.18712e+06	1.05983e+06	1.13774e+06	1.01293e+06	781105	1.01124e+06	871355	-2.43202	-1.1896	1.51825	4.24006	2.6531	3.1948	0.0013053	0.0116047	0.00298507	O	O	O	Down	Down	UP	3.09446e+07	Q06203	`PPAT
Q06210	`GFPT1	Glutamine--fructose-6-phosphate aminotransferase [isomerizing] 1	2.66584e+06	2.95644e+06	3.19503e+06	3.55655e+06	4.1769e+06	4.31344e+06	3.9315e+06	4.98451e+06	5.1178e+06	3.74865e+06	3.43624e+06	3.35326e+06	0.664591	0.449155	0.18966	2.01746	1.76269	0.893459	0.0276572	0.0460294	0.170074							4.54362e+07	Q06210	`GFPT1
Q06265-2	`EXOSC9	Isoform 2 of Exosome complex component RRP45	5.02747e+06	2.93864e+06	2.47898e+06	3.78737e+06	3.36296e+06	3.46617e+06	3.61697e+06	3.35617e+06	3.56011e+06	2.74269e+06	2.9613e+06	2.704e+06	0.0795981	0.0898501	0.335787	0.0917739	0.103775	2.16119	0.856274	0.846786	0.0156863							4.00028e+07	Q06265	`EXOSC9
Q06323	`PSME1	Proteasome activator complex subunit 1	2.61661e+08	3.15026e+08	3.28444e+08	4.58614e+08	4.26554e+08	5.18644e+08	3.5285e+08	3.41693e+08	3.25041e+08	3.11492e+08	4.12186e+08	4.12902e+08	0.177853	0.635312	0.312154	0.76875	2.08888	0.921665	0.245692	0.0271868	0.161981							4.46511e+09	Q06323	`PSME1
Q06481	`APLP2	Amyloid-like protein 2	388646	283119	466477	1.11225e+06	886246	643191	1.11581e+06	1.9974e+06	1.54929e+06	728528	711527	840753	2.02398	1.2089	0.180259	2.48731	1.75044	0.304127	0.0128923	0.0469318	0.553863	O	O		UP	UP		1.07232e+07	Q06481	`APLP2
Q06830	`PRDX1	Peroxiredoxin-1	1.95683e+08	2.06741e+08	1.95914e+08	3.56809e+08	3.74003e+08	3.18164e+08	2.13068e+08	2.14652e+08	2.16432e+08	2.0006e+08	2.1428e+08	2.18403e+08	0.106888	0.807137	0.727016	1.77972	3.39558	3.10629	0.0400123	0.00497823	0.00340058							2.92421e+09	Q06830	`PRDX1
Q06945	`SOX4	Transcription factor SOX-4				355104	505947	352913							0	2.77703	3.49751	NaN	2.54623	2.72118	NaN	0.0139091	0.00631326		O	O		UP	UP	1.21396e+06	Q06945	`SOX4
Q07020	`RPL18	60S ribosomal protein L18	9.59812e+07	1.60466e+08	1.16015e+08	1.38031e+08	7.54034e+07	8.05667e+07	6.08023e+07	6.6163e+07	6.63554e+07	1.07266e+08	1.11915e+08	1.06613e+08	-0.914275	-0.363821	-0.203346	1.84532	0.445595	0.297799	0.0362534	0.463806	0.56069							1.18558e+09	Q07020	`RPL18
Q07021	`C1QBP	Complement component 1 Q subcomponent-binding protein, mitochondrial	1.01984e+07	1.0721e+07	7.58683e+06	1.13894e+07	1.97756e+07	1.46797e+07	9.84311e+06	1.4404e+07	1.44765e+07	6.42214e+06	7.29323e+06	7.63069e+06	0.435673	0.664963	1.06987	0.837892	1.12585	1.94048	0.217396	0.136965	0.0234651			O			UP	1.34421e+08	Q07021	`C1QBP
Q07065	`CKAP4	Cytoskeleton-associated protein 4	6.63556e+06	7.59411e+06	1.03094e+07	2.64289e+07	2.97762e+07	3.09676e+07	1.60272e+07	1.77032e+07	1.57468e+07	1.49945e+07	1.39494e+07	1.22214e+07	1.0348	1.85061	1.08433	2.21552	3.1183	3.22007	0.0200193	0.0064678	0.00287697	O	O	O	UP	UP	UP	2.02354e+08	Q07065	`CKAP4
Q07666	`KHDRBS1	KH domain-containing, RNA-binding, signal transduction-associated protein 1	1.09647e+07	1.24971e+07	1.02731e+07	1.9692e+07	8.1525e+06	1.18902e+07	2.69864e+06	1.55389e+06	2.07702e+06	689469	512463	397659	-2.44549	0.146456	4.5766	3.25028	0.143862	3.33916	0.00433557	0.795897	0.00242835	O		O	Down		UP	8.13988e+07	Q07666	`KHDRBS1
Q07812-2	`BAX	Isoform Beta of Apoptosis regulator BAX	1.96903e+06	997645	510032	105159	1.1993e+06	987418	1.36564e+06	1.26831e+06	1.0636e+06	1.34047e+08	1.59465e+08	1.66352e+08	0.292897	-1.00272	-8.25574	0.196568	0.32746	2.72792	0.710331	0.569676	0.00627684			O			Down	4.6933e+08	Q07812	`BAX
Q07866-9	`KLC1	Isoform I of Kinesin light chain 1	1.08435e+07	7.94456e+06	2.38354e+07	7.13781e+06	1.4556e+07	1.14776e+07	4.71285e+06	4.49177e+06	3.87193e+06	3.17491e+06	3.14986e+06	3.09194e+06	-1.54894	-0.261327	1.75642	1.49572	0.177085	2.35919	0.0660969	0.749685	0.0113565			O			UP	9.82882e+07	Q07866	`KLC1
Q07954	`LRP1	Prolow-density lipoprotein receptor-related protein 1	2.11384e+06	1.90883e+06	2.10159e+06	149027	278052	2.03675e+06	2.10227e+06	2.0839e+06	2.02293e+06	4.02226e+06	4.47737e+06	4.17772e+06	0.0212129	-2.2169	-3.26668	0.157058	0.908748	1.34194	0.762072	0.200537	0.0709051							2.74745e+07	Q07954	`LRP1
Q07955-2	`SRSF1	Isoform ASF-2 of Serine/arginine-rich splicing factor 1	2.2478e+08	2.62242e+08	2.53466e+08	1.16327e+08	1.01174e+08	1.1855e+08	7.03824e+07	7.70329e+07	7.2338e+07	1.45962e+07	1.25807e+07	1.51557e+07	-1.75052	-1.14023	2.98988	4.63865	3.49343	4.97545	0.000996315	0.00459953	0.000389906	O	O	O	Down	Down	UP	1.33863e+09	Q07955	`SRSF1
Q08188	`TGM3	Protein-glutamine gamma-glutamyltransferase E	433194	320278	762476	526805	433996	433544	2.2074e+06	2.60303e+06	2.00068e+06	2.66737e+06	3.56825e+06	2.68132e+06	2.25459	-0.0313002	-2.66941	2.38012	0.0277689	4.04544	0.015199	0.95995	0.000992385	O		O	UP		Down	1.86383e+07	Q08188	`TGM3
Q08209	`PPP3CA	Serine/threonine-protein phosphatase 2B catalytic subunit alpha isoform	2.73717e+06	4.21259e+06	1.61098e+06	2.32436e+06	2.18991e+06	2.26739e+06	295010	253528	238341	506896	367726	456127	-3.34173	-0.228863	2.36159	2.90365	0.222267	4.1585	0.00712053	0.694765	0.000895944	O		O	Down		UP	1.746e+07	Q08209	`PPP3CA
Q08211	`DHX9	ATP-dependent RNA helicase A	1.03664e+09	9.57626e+08	1.02126e+09	3.48779e+08	2.91532e+08	3.90895e+08	4.23364e+08	3.82927e+08	4.96018e+08	1.6092e+08	1.39627e+08	1.42084e+08	-1.21874	-1.55761	1.21269	3.35995	3.58145	3.02184	0.00375343	0.00418748	0.00391131	O	O	O	Down	Down	UP	5.79167e+09	Q08211	`DHX9
Q08378	`GOLGA3	Golgin subfamily A member 3				1.41741e+06	1.4102e+06	1.90493e+06	1.53081e+06	1.3394e+06	1.17105e+06	1.27851e+06	978071	1.5681e+06	3.69103	3.91276	0.319135	4.19847	4.15551	0.583871	0.00133691	0.00300896	0.315776	O	O		UP	UP		1.25985e+07	Q08378	`GOLGA3
Q08379	`GOLGA2	Golgin subfamily A member 2	313135	368698	409236	1.20717e+06	1.13029e+06	733858	1.38081e+06	1.34394e+06	1.3929e+06	1.07242e+06	1.14346e+06	920824	1.92457	1.46851	-0.057792	4.15008	2.36654	0.0840382	0.00143169	0.0176386	0.850626	O	O		UP	UP		1.14167e+07	Q08379	`GOLGA2
Q08380	`LGALS3BP	Galectin-3-binding protein	2.61697e+08	2.75551e+08	3.41225e+08	6.89755e+08	6.80787e+08	7.76226e+08	5.09152e+08	5.1177e+08	4.95281e+08	4.99367e+08	4.97695e+08	4.56035e+08	0.796967	1.29627	0.561752	2.59958	3.22303	2.79404	0.0110036	0.00580733	0.00563438		O			UP		5.99454e+09	Q08380	`LGALS3BP
Q08554	`DSC1	Desmocollin-1	4.62912e+06	6.02398e+06	5.30402e+06	5.1785e+06	5.74308e+06	8.74943e+06	1.4475e+07	1.15548e+07	1.14046e+07	2.42213e+07	1.81178e+07	1.9825e+07	1.22964	0.271669	-1.68775	2.84818	0.457736	2.52206	0.00767246	0.45313	0.0085708	O		O	UP		Down	1.35227e+08	Q08554	`DSC1
Q08945	`SSRP1	FACT complex subunit SSRP1				1.23705e+06	1108735	1.15196e+06							0	3.47928	5.11345	NaN	3.59371	3.74765	NaN	0.00409806	0.0015078		O	O		UP	UP	3.49775e+06	Q08945	`SSRP1
Q08J23	`NSUN2	tRNA (cytosine(34)-C(5))-methyltransferase	1.95692e+06	1.61438e+06	1.75529e+06	2.02365e+06	2.74296e+06	2.1289e+06	2.29818e+06	1.57012e+06	1.4642e+06	1.1267e+06	1.28193e+06	1.1999e+06	-0.023262	0.363844	0.923157	0.0362241	1.08447	2.49491	0.940499	0.147852	0.00898868							2.11631e+07	Q08J23	`NSUN2
Q09028	`RBBP4	Histone-binding protein RBBP4	4.10396e+07	4.61718e+07	7.7861e+07	4.18512e+07	4.46414e+07	4.29e+07	2.50306e+07	2.50704e+07	2.71239e+07	2.45877e+07	2.19469e+07	2.21877e+07	-1.03856	-0.293433	0.914305	1.65267	0.441678	3.99951	0.0495891	0.467006	0.00105008	O			Down			4.40412e+08	Q09028	`RBBP4
Q09161	`NCBP1	Nuclear cap-binding protein subunit 1	5.56392e+07	7.2958e+07	7.49782e+07	3.48379e+07	2.56789e+07	2.83849e+07	2.78273e+07	1.74955e+07	2.56749e+07	2.7515e+07	1.50709e+07	1.43892e+07	-1.53526	-1.19442	0.696465	2.46041	2.49568	0.996203	0.0134486	0.0146782	0.139418	O	O		Down	Down		4.2045e+08	Q09161	`NCBP1
Q09472	`EP300	Histone acetyltransferase p300	1.43325e+07	1.41249e+07	1.81367e+07	6.00743e+06	6.89572e+06	7.98985e+06	3.47622e+06	3.3799e+06	3.64675e+06	3.439e+06	1.41132e+06	1.61538e+06	-2.14037	-1.1572	1.79991	4.21938	2.64612	1.90333	0.00130966	0.0117059	0.0251325	O	O	O	Down	Down	UP	8.44557e+07	Q09472	`EP300
Q09666	`AHNAK	Neuroblast differentiation-associated protein AHNAK	2.87931e+06	2.48345e+06	1.88475e+06	3.7085e+06	3.82338e+06	4.31642e+06	1.06033e+06	919327	1.45783e+06	571398	544247	593910	-1.08182	0.727693	2.79077	1.81652	1.72095	5.4798	0.0377433	0.0496563	0.000264923	O		O	Down		UP	2.42428e+07	Q09666	`AHNAK
Q0JRZ9	`FCHO2	F-BAR domain only protein 2							172492	170002	173765				1.09922	0	0	0.906632	NaN	NaN	0.192262	NaN	NaN							516259	Q0JRZ9	`FCHO2
Q0VDD8-4	`DNAH14	Isoform 4 of Dynein heavy chain 14, axonemal	4.19282e+06	5.30742e+06	5.01584e+06	8.4849e+06	7631433	8.29707e+06	1.97902e+07	2.01569e+07	2.15567e+07	2.89123e+06	3.40641e+06	3.1045e+06	2.08919	0.755677	1.37839	4.35744	2.59095	4.11745	0.00124129	0.0130155	0.000916424	O		O	UP		UP	1.09835e+08	Q0VDD8	`DNAH14
Q0VDF9	`HSPA14	Heat shock 70 kDa protein 14	550883	365909	540781	813596	1.04029e+06	1.62451e+06	420712	666168	512818	629942	557777	312284	0.132964	1.21896	1.2158	0.186825	1.59826	1.33072	0.721758	0.0611973	0.0724581							8.03567e+06	Q0VDF9	`HSPA14
Q10567	`AP1B1	AP-1 complex subunit beta-1	4.74888e+06	2.755e+06	3.94299e+06	9.86127e+06	1.03513e+07	1.20324e+07	5.94865e+06	6.7359e+06	5.4876e+06	8.57697e+06	8.32041e+06	8.35554e+06	0.697225	1.52448	0.347507	1.32635	2.46118	1.78194	0.0891163	0.0153886	0.0309075		O			UP		8.7117e+07	Q10567	`AP1B1
Q10570	`CPSF1	Cleavage and polyadenylation specificity factor subunit 1	3.09721e+06	2.18643e+06	3.64506e+06	5.36025e+06	5.3918e+06	6.56655e+06	4.04657e+06	4.44577e+06	4.20581e+06	3.91425e+06	3.00966e+06	3.16338e+06	0.538677	0.980906	0.782799	1.14621	1.83693	2.18204	0.124926	0.0403699	0.0151422							4.90327e+07	Q10570	`CPSF1
Q10713	`PMPCA	Mitochondrial-processing peptidase subunit alpha	1.36571e+06	1.28784e+06	1.09042e+06	858335	451687	937717	309842	337752	282818	2.3072e+06	2.9316e+06	1.7636e+06	-2.00597	-0.799756	-1.67871	4.0939	1.08667	1.88512	0.0015031	0.147442	0.0260126	O		O	Down		Down	1.39245e+07	Q10713	`PMPCA
Q12769	`NUP160	Nuclear pore complex protein Nup160	1.15029e+07	8.40855e+06	9.288e+06	1.73241e+07	1.6711e+07	1.74716e+07	1.39033e+07	1.48148e+07	1.68866e+07	1.46161e+07	1.60367e+07	1.44341e+07	0.65099	0.831073	0.193391	1.84593	2.45405	1.69418	0.0362405	0.0155002	0.0363298							1.71398e+08	Q12769	`NUP160
Q12788	`TBL3	Transducin beta-like protein 3	155596	337013	248514	538539	622437	495569				335474	343223	415921	-1.04656	1.22404	0.598136	0.987928	1.65029	1.91538	0.166032	0.0554589	0.0245396							3.49229e+06	Q12788	`TBL3
Q12789	`GTF3C1	General transcription factor 3C polypeptide 1				353519	228517	422726	918799	966132	562955	739228	501465	494396	3.74836	2.45797	-0.808009	2.74062	2.04883	1.1691	0.00890782	0.0288557	0.0994698	O	O		UP	UP		5.18774e+06	Q12789	`GTF3C1
Q12815	`TROAP	Tastin	1.03257e+06	2.6371e+06	2.01845e+06	1.27514e+06	1.08412e+06	1.37157e+06	1.58755e+06	1.03665e+06	1.1446e+06	737839	613015	586396	-0.51495	-0.511811	0.945896	0.508865	0.545716	2.57092	0.398813	0.386344	0.00791588							1.5125e+07	Q12815	`TROAP
Q12824	`SMARCB1	SWI/SNF-related matrix-associated actin-dependent regulator of chromatin subfamily B member 1	4.30079e+08	3.58521e+08	3.27915e+08	2.46457e+08	2.20652e+08	2.79607e+08	3.98903e+08	3.95376e+08	3.88117e+08	1.46951e+08	1.50023e+08	1.45804e+08	0.0919247	-0.577824	0.747318	0.326562	1.72277	2.77504	0.564289	0.0495308	0.00583093							3.48841e+09	Q12824	`SMARCB1
Q12846	`STX4	Syntaxin-4	517888	862555	137079	1.04671e+06	1.28233e+06	635497	305212	333061	377267	313596	224187	223047	-0.225028	1.2667	1.9218	0.101599	0.680318	2.30689	0.842141	0.304744	0.0122154			O			UP	6.25843e+06	Q12846	`STX4
Q12849	`GRSF1	G-rich sequence factor 1	9.93198e+06	7.59201e+06	2.8412e+06	1.21505e+06	1.75929e+06	2.08381e+06	789689	944007	1.03247e+06	16929.7	7149.8	9712.79	-2.70691	-1.86261	7.28444	2.07256	1.45393	4.14589	0.0250455	0.0765439	0.000903507	O		O	Down		UP	2.82233e+07	Q12849	`GRSF1
Q12874	`SF3A3	Splicing factor 3A subunit 3	8.16092e+06	8.77236e+06	8.6206e+06	6.4577e+06	9.10908e+06	1.06618e+07	5.12882e+06	6.92561e+06	7.23209e+06	5.78228e+06	5.76704e+06	5.76303e+06	-0.421501	0.00774002	0.568804	1.24448	0.011835	1.2502	0.103931	0.983721	0.0848603							8.83813e+07	Q12874	`SF3A3
Q12888-2	`TP53BP1	Isoform 2 of TP53-binding protein 1	9.26847e+06	1.01774e+07	9.8275e+06	2.80786e+06	3.97765e+06	2.91234e+06	1.79195e+06	1.73587e+06	1.63124e+06	1.71137e+06	1.85396e+06	1.89697e+06	-2.50443	-1.61096	0.811366	5.82572	3.21805	2.09382	0.000381673	0.00583299	0.0177621	O	O		Down	Down		4.95926e+07	Q12888	`TP53BP1
Q12904-2	`AIMP1	Isoform 2 of Aminoacyl tRNA synthase complex-interacting multifunctional protein 1	1.44695e+07	2.17204e+07	1.81725e+07	3.97726e+07	4.10775e+07	4.27517e+07	2.70364e+07	2.79453e+07	2.66461e+07	2.82099e+07	2.51981e+07	1.98245e+07	0.605871	1.20409	0.769768	1.62232	2.65689	2.13458	0.052306	0.0115792	0.0165441		O			UP		3.32825e+08	Q12904	`AIMP1
Q12905	`ILF2	Interleukin enhancer-binding factor 2	2.23516e+08	3.93624e+08	2.79145e+08	1.47726e+08	1.29138e+08	1.30621e+08	1.50943e+08	1.62587e+08	1.73991e+08	9.47595e+07	1.03564e+08	1.01844e+08	-0.841329	-1.10033	0.439333	1.57913	1.95983	2.40463	0.0566915	0.0329892	0.0105948		O			Down		2.09146e+09	Q12905	`ILF2
Q12906-7	`ILF3	Isoform 7 of Interleukin enhancer-binding factor 3	9.57397e+08	8.08583e+08	8.51691e+08	4.10552e+08	3.71544e+08	4.02137e+08	4.8924e+08	4.216e+08	4.16726e+08	2.79704e+08	2.57544e+08	2.50614e+08	-0.979776	-1.14202	0.588201	3.15556	3.76312	3.08892	0.0048939	0.00369128	0.00348895		O			Down		5.91733e+09	Q12906	`ILF3
Q12907	`LMAN2	Vesicular integral-membrane protein VIP36	3.22202e+06	2.04859e+06	3.59391e+06	2.21633e+06	3.1118e+06	3.71021e+06	1.66127e+06	1.36182e+06	1.61662e+06	395706	343058	447209	-0.899117	0.0364227	2.90646	1.56663	0.0373706	3.54205	0.0579323	0.944571	0.00188898			O			UP	2.37285e+07	Q12907	`LMAN2
Q12926	`ELAVL2	ELAV-like protein 2	6.51153e+06	5.2867e+06	5.67536e+06	3.12668e+06	3.75665e+06	3.47479e+06	6.05675e+06	6.80974e+06	5.12151e+06	2.04528e+06	2.91242e+06	2.3273e+06	0.0375455	-0.753024	0.519276	0.0900697	2.52402	1.44058	0.858722	0.014263	0.0586746							5.31047e+07	Q12926	`ELAVL2
Q12931	`TRAP1	Heat shock protein 75 kDa, mitochondrial	2.12997e+07	2.14646e+07	1.44128e+07	1.89837e+07	1.26011e+07	1.13775e+07	1.45894e+07	1.43929e+07	1.43293e+07	7.04436e+06	6.2727e+06	6.21574e+06	-0.376966	-0.425219	1.10293	0.927865	0.652314	2.04166	0.185868	0.321046	0.019541			O			UP	1.62984e+08	Q12931	`TRAP1
Q12959-2	`DLG1	Isoform 2 of Disks large homolog 1				167177	140153	150659							0	1.12062	1.37207	NaN	1.46658	0.899289	NaN	0.0752021	0.168366							457989	Q12959	`DLG1
Q12965	`MYO1E	Unconventional myosin-Ie				1.07307e+06	1.11387e+06	1.01018e+06							0	4.29779	3.65342	NaN	3.34162	3.27325	NaN	0.00525547	0.00267855		O	O		UP	UP	3.19713e+06	Q12965	`MYO1E
Q12996	`CSTF3	Cleavage stimulation factor subunit 3	2.95995e+06	2.93849e+06	2.84715e+06	2.0098e+06	1.3874e+06	2.77717e+06	1.36139e+06	1.2291e+06	978252	670885	476897	571917	-1.3064	-0.559039	1.80109	3.11065	0.899907	2.29824	0.00520961	0.204249	0.0124049	O		O	Down		UP	2.02084e+07	Q12996	`CSTF3
Q13011	`ECH1	Delta(3,5)-Delta(2,4)-dienoyl-CoA isomerase, mitochondrial	9.53296e+06	1.97797e+07	1.00664e+07	1.97381e+07	9.65996e+06	1.30549e+07	8.99545e+06	7.56341e+06	8.39148e+06	6.52155e+06	6.73918e+06	6.2584e+06	-0.57773	0.130368	1.05929	0.767849	0.103919	1.61415	0.245692	0.846786	0.0419853			O			UP	1.26301e+08	Q13011	`ECH1
Q13033	`STRN3	Striatin-3	1.74134e+06	1.19904e+06	1.45576e+06	1.25018e+06	849387	847962	607832	601107	628654				-1.24202	-0.585047	4.42593	2.86334	1.13403	3.24963	0.00759703	0.134774	0.00276813	O		O	Down		UP	9.18126e+06	Q13033	`STRN3
Q13042	`CDC16	Cell division cycle protein 16 homolog				1.42241e+06	1.41591e+06	1.51786e+06							0	3.91584	3.57351	NaN	4.09944	2.53254	NaN	0.00306433	0.00843099		O	O		UP	UP	4.35618e+06	Q13042	`CDC16
Q13045	`FLII	Protein flightless-1 homolog	571190	300902	1.53241e+06	8.3114e+06	4.38593e+06	5.16453e+06	4.21565e+06	4.25211e+06	3.76291e+06	2.5522e+06	4.03705e+06	2.72055e+06	2.66686	3.16047	0.915889	1.75265	1.89422	1.24496	0.0418804	0.036702	0.0856738	O	O		UP	UP		4.18068e+07	Q13045	`FLII
Q13049	`TRIM32	E3 ubiquitin-protein ligase TRIM32				1.46531e+06	1.55538e+06	1.28597e+06	2.19021e+06	2.18073e+06	1.99661e+06	998198	1.08741e+06	892541	5.05406	4.48669	0.53235	1.98998	1.8112	1.99997	0.0286748	0.0420481	0.0209798	O	O		UP	UP		1.36524e+07	Q13049	`TRIM32
Q13085	`ACACA	Acetyl-CoA carboxylase 1	6.93653e+07	7.79475e+07	6.88332e+07	4.30163e+07	5.57593e+07	5.33495e+07	1.29998e+08	9.95994e+07	1.21105e+08	1.10019e+09	1.1242e+09	1.18393e+09	0.69164	-0.513416	-4.49408	2.23679	1.78093	5.52043	0.0193533	0.0443814	0.000264243			O			Down	4.12729e+09	Q13085	`ACACA
Q13123	`IK	Protein Red	690097	1.11489e+06	443383										-2.8454	-3.20123	0	2.06595	2.29151	NaN	0.0252798	0.0198559	NaN	O	O		Down	Down		2.24837e+06	Q13123	`IK
Q13144	`EIF2B5	Translation initiation factor eIF-2B subunit epsilon	224650	226966	224811	236711	1.45863e+06	974818	473404	737524	1.04081e+06	916852	797007	975322	1.66218	1.62531	-0.360785	2.14151	0.956454	0.170426	0.0223928	0.183509	0.719558	O			UP			8.28751e+06	Q13144	`EIF2B5
Q13148	`TARDBP	TAR DNA-binding protein 43	7.77298e+06	5.86179e+06	8.04774e+06	1.84358e+06	3.49658e+06	2.44398e+06	6.97172e+06	6.15912e+06	7.65585e+06	2.96271e+06	2.67837e+06	2.49518e+06	-0.0525303	-1.51357	-0.10991	0.111281	2.11945	0.147828	0.828846	0.0255868	0.750884		O			Down		5.83896e+07	Q13148	`TARDBP
Q13151	`HNRNPA0	Heterogeneous nuclear ribonucleoprotein A0	4.7649e+07	4.16466e+07	4.49109e+07	2.85584e+07	2.75803e+07	2.39679e+07	3.64689e+07	3.28217e+07	4.42893e+07	1.38637e+07	1.63394e+07	1.19684e+07	-0.249811	-0.74635	0.93325	0.836599	2.83875	2.45833	0.217762	0.00903482	0.00964329							3.70065e+08	Q13151	`HNRNPA0
Q13155	`AIMP2	Aminoacyl tRNA synthase complex-interacting multifunctional protein 2	8.85144e+06	6.12436e+06	1.17282e+07	8.97575e+06	3.70391e+06	3.25304e+06	6.00053e+06	6.24274e+06	3.20309e+06	7.65389e+06	7.27418e+06	6.78391e+06	-0.801881	-0.851836	-0.601409	0.905146	0.730508	0.579019	0.192699	0.276408	0.319002							7.9795e+07	Q13155	`AIMP2
Q13162	`PRDX4	Peroxiredoxin-4	1.30174e+07	1.65793e+07	1.80278e+07	1.90167e+07	2.3949e+07	2.11708e+07	2.20567e+07	1.81395e+07	2.12961e+07	2.67483e+07	1.60337e+07	1.86865e+07	0.376968	0.436422	0.0889181	1.07088	1.2029	0.137444	0.143074	0.119222	0.766359							2.34722e+08	Q13162	`PRDX4
Q13185	`CBX3	Chromobox protein homolog 3	9.74058e+06	8.51345e+06	9.69022e+06	6.19102e+06	1.00965e+07	8.07611e+06	1.63837e+06	3.5196e+06	3.40798e+06	5.51646e+06	3.98622e+06	6.84656e+06	-1.78457	-0.223553	0.581825	2.0879	0.450513	0.889068	0.0243615	0.459569	0.171517	O			Down			7.72231e+07	Q13185	`CBX3
Q13200	`PSMD2	26S proteasome non-ATPase regulatory subunit 2	9.56034e+09	9.25778e+09	9.00019e+09	1.05786e+10	1.02333e+10	1.03318e+10	8.59199e+09	8.29633e+09	8.21103e+09	8.46861e+09	8.14764e+09	8.33583e+09	-0.148218	0.163207	0.319822	2.00812	2.31462	3.92126	0.0280236	0.0191618	0.00112254							1.09013e+11	Q13200	`PSMD2
Q13217	`DNAJC3	DnaJ homolog subfamily C member 3	7.42108e+06	5.89479e+06	7.74923e+06	9.26698e+06	1.09481e+07	1.20244e+07	5.51824e+06	6.61603e+06	5.78861e+06	5.45182e+06	5.41873e+06	5.70507e+06	-0.227243	0.615824	0.951886	0.714333	1.69735	2.97301	0.270786	0.0516756	0.00419708							8.7803e+07	Q13217	`DNAJC3
Q13232	`NME3	Nucleoside diphosphate kinase 3	4.55722e+07	6.20008e+07	3.22074e+07	1.75392e+07	2.4858e+07	2.50006e+07	1.35373e+07	1.46373e+07	1.41885e+07	1.05816e+07	1.28269e+07	1.24311e+07	-1.67218	-1.02052	0.897191	2.4328	1.47388	2.04052	0.0140149	0.074314	0.019541	O			Down			2.85381e+08	Q13232	`NME3
Q13242	`SRSF9	Serine/arginine-rich splicing factor 9	2.22109e+07	2.54843e+07	2.82944e+07	6.89671e+06	6.1637e+06	5.20905e+06	6.43927e+06	6.83718e+06	7.13454e+06	923966	1.03075e+06	1.06592e+06	-1.89069	-2.05882	2.58967	4.17476	3.72966	4.38565	0.00138757	0.00377717	0.000749627	O	O	O	Down	Down	UP	1.17691e+08	Q13242	`SRSF9
Q13243	`SRSF5	Serine/arginine-rich splicing factor 5	2.21243e+07	8.17764e+06	4.4177e+07	6.50937e+07	5.14361e+07	4.66277e+07	8.28646e+06	8.15509e+06	6.58752e+06	4.90006e+06	4.03376e+06	3.89141e+06	-1.38876	1.42927	3.66235	0.90736	0.92691	4.49902	0.19209	0.193892	0.000679734			O			UP	2.73491e+08	Q13243	`SRSF5
Q13247	`SRSF6	Serine/arginine-rich splicing factor 6	1.00555e+07	2.896e+06	6.93139e+06	2.3868e+07	7.93185e+06	7.77277e+06	6.44286e+06	7.55165e+06	8.21133e+06	4.96837e+06	5.77981e+06	6.15076e+06	0.328327	0.955322	1.01951	0.238546	0.562031	0.874898	0.660832	0.375694	0.17594							9.85603e+07	Q13247	`SRSF6
Q13257	`MAD2L1	Mitotic spindle assembly checkpoint protein MAD2A	8.28224e+06	4.43763e+06	5.42706e+06	4.49095e+07	9.934e+06	2.91777e+07	7.58441e+06	7.66116e+06	6.76014e+06	8.13726e+06	6.32143e+06	8.75549e+06	0.325889	2.00938	1.61771	0.528319	1.34342	1.14795	0.384012	0.092699	0.103501							1.47388e+08	Q13257	`MAD2L1
Q13263	`TRIM28	Transcription intermediary factor 1-beta	1.5271e+08	1.59963e+08	1.69488e+08	1.81112e+08	2.34079e+08	2.3427e+08	1.24527e+08	1.57003e+08	1.36891e+08	1.19876e+08	1.08625e+08	1.03102e+08	-0.209813	0.420778	0.96236	0.921579	1.48778	2.64068	0.187535	0.0727744	0.00710696							1.88165e+09	Q13263	`TRIM28
Q13283	`G3BP1	Ras GTPase-activating protein-binding protein 1	3.10327e+06	6.64499e+06	4.99209e+06	2.80546e+06	3246307	2.78818e+06	2.4911e+06	3.20837e+06	3.60508e+06	2.72455e+06	3.02427e+06	3.43152e+06	-0.612349	-0.673112	-0.0516974	0.792142	0.960017	0.161886	0.237103	0.182386	0.731467							4.20652e+07	Q13283	`G3BP1
Q13308-6	`PTK7	Isoform 6 of Inactive tyrosine-protein kinase 7				706558	552984	656264				288658	366240	319391	0	3.66776	0.974951	NaN	3.07929	2.59985	NaN	0.00680904	0.00760164		O			UP		2.89009e+06	Q13308	`PTK7
Q13310-3	`PABPC4	Isoform 3 of Polyadenylate-binding protein 4	1.85204e+08	2.72521e+08	1.7899e+08	1.75072e+08	1.76289e+08	2.27622e+08	1.54976e+08	1.50622e+08	1.51678e+08	1.08249e+08	1.12667e+08	1.23608e+08	-0.450455	-0.120946	0.740111	1.08676	0.201905	2.24664	0.139304	0.720499	0.0135852							2.0175e+09	Q13310	`PABPC4
Q13347	`EIF3I	Eukaryotic translation initiation factor 3 subunit I	4.64166e+07	2.7727e+07	4.42036e+07	4.38245e+07	7.75186e+07	6.94265e+07	3.1437e+07	3.6051e+07	3.36325e+07	3.2618e+07	3.31551e+07	3.59267e+07	-0.192579	0.683889	0.86727	0.324615	0.923864	1.56125	0.5657	0.194727	0.046308							5.11937e+08	Q13347	`EIF3I
Q13356	`PPIL2	RING-type E3 ubiquitin-protein ligase PPIL2	39381.6	251875	172187	276821	253673	545656				176398	188401	168095	-0.123608	1.49588	0.925999	0.0387944	0.776358	1.23385	0.937527	0.254516	0.0872924							2.07249e+06	Q13356	`PPIL2
Q13395	`TARBP1	Probable methyltransferase TARBP1				1.25239e+07	12999171	1.43652e+07				254681	261057	146920	0	7.21705	5.95639	NaN	3.1743	4.55767	NaN	0.00611606	0.000645748		O	O		UP	UP	4.05509e+07	Q13395	`TARBP1
Q13404-1	`UBE2V1	Isoform 1 of Ubiquitin-conjugating enzyme E2 variant 1	1.34407e+07	1.14615e+07	7.09208e+06	5.94604e+06	2.10158e+06	2.61758e+06	5.35845e+06	3.37254e+06	2.57951e+06	4.80601e+06	2.67149e+06	2.74702e+06	-1.51691	-1.68728	-0.036239	1.66609	1.46565	0.0226859	0.0485801	0.0752021	0.959895	O			Down			6.41945e+07	Q13404	`UBE2V1
Q13405	`MRPL49	39S ribosomal protein L49, mitochondrial	636454	729317	592474	1.1916e+06	625301	872843	453084	393313	490192	387145	324105	323735	-0.551517	0.413916	1.33365	1.90178	0.663732	2.04076	0.0331999	0.314407	0.019541			O			UP	7.01956e+06	Q13405	`MRPL49
Q13409	`DYNC1I2	Cytoplasmic dynein 1 intermediate chain 2	1.57498e+06	3.65709e+06	3.54956e+06	6.47266e+06	5.33123e+06	6.75746e+06	3.03556e+06	3.74832e+06	4.38563e+06	2.97814e+06	2.49149e+06	2.64715e+06	0.429108	1.17055	1.18981	0.429935	1.33023	3.10797	0.460919	0.0949135	0.00340058			O			UP	4.66293e+07	Q13409	`DYNC1I2
Q13423	`NNT	NAD(P) transhydrogenase, mitochondrial	10946.4	15319.1	11567.8	676447	395098	544564	73261.8	69374.9	81923.2				2.58195	5.39839	2.52124	4.00219	4.42779	1.70009	0.00166311	0.00245247	0.0359731	O	O	O	UP	UP	UP	1.8785e+06	Q13423	`NNT
Q13425	`SNTB2	Beta-2-syntrophin	326371	178909	328166	1.23727e+06	1.30992e+06	1.13687e+06	184574	407187	559194	358415	443131	380056	0.377691	2.19578	1.64398	0.271613	2.75151	3.95022	0.623955	0.0101288	0.00108906		O	O		UP	UP	6.85007e+06	Q13425	`SNTB2
Q13428-4	`TCOF1	Isoform 4 of Treacle protein	2.94855e+06	1.94878e+06	4.98837e+06	4.92067e+06	5.99495e+06	1.06199e+07	3.97227e+06	3.61177e+06	4.02606e+06	4.9469e+06	3.68423e+06	3.86248e+06	0.336962	1.15005	0.717964	0.354412	1.05021	0.937958	0.53295	0.156379	0.157215							5.5525e+07	Q13428	`TCOF1
Q13435	`SF3B2	Splicing factor 3B subunit 2	3.76733e+07	4.34586e+07	4.32143e+07	7.20188e+07	5.92324e+07	9.03776e+07	3.40691e+07	2.93294e+07	2.90298e+07	2.32498e+07	2.69207e+07	2.94316e+07	-0.428782	0.815344	1.46247	1.88577	1.90612	2.71308	0.0339603	0.0360291	0.00637256			O			UP	5.18005e+08	Q13435	`SF3B2
Q13439-5	`GOLGA4	Isoform 5 of Golgin subfamily A member 4				198045	5.50057e+06	3.54423e+06	3.64039e+06	2.94733e+06	2.79449e+06	6.967e+06	6.88959e+06	6.82138e+06	5.89213	4.90642	-2.13535	2.97563	1.38528	0.640716	0.00630186	0.0860778	0.281431	O			UP			3.9303e+07	Q13439	`GOLGA4
Q13442	`PDAP1	28 kDa heat- and acid-stable phosphoprotein	1.03116e+07	8.91502e+06	1.17398e+07	2.82445e+06	1.59326e+07	1.8414e+07	1.0162e+07	1.00634e+07	7.04795e+06	8.09525e+06	7.27462e+06	6.16179e+06	-0.194136	-0.127051	0.397106	0.393898	0.0497577	0.171367	0.493607	0.925913	0.718531							1.16942e+08	Q13442	`PDAP1
Q13451	`FKBP5	Peptidyl-prolyl cis-trans isomerase FKBP5				1.93261e+06	995479	334010				370328	312720	310255	0	3.36125	1.38688	NaN	1.67191	0.868489	NaN	0.0534806	0.17836							4.2554e+06	Q13451	`FKBP5
Q13501	`SQSTM1	Sequestosome-1	9.86865e+06	6.56263e+06	3.34462e+06	1.91751e+06	1.10057e+06	1.2667e+06	1.84382e+06	1.69478e+06	1.92291e+06	1.46678e+06	1.58638e+06	1.40276e+06	-1.72396	-2.11347	-0.0960356	1.70455	1.83027	0.145025	0.0452624	0.0406545	0.755083	O	O		Down	Down		3.39781e+07	Q13501	`SQSTM1
Q13523	`PRPF4B	Serine/threonine-protein kinase PRP4 homolog	1.37769e+06	1.07985e+06	1.2636e+06	1.77202e+06	1.92793e+06	1.60887e+06	1.02632e+06	1.278e+06	777287	210308	175737	190518	-0.294249	0.515955	3.20281	0.564049	1.80875	5.14116	0.359491	0.0422384	0.00035954			O			UP	1.26881e+07	Q13523	`PRPF4B
Q13547	`HDAC1	Histone deacetylase 1	8.17539e+07	4.33669e+07	5.15009e+07	2.88632e+07	3.24006e+07	3.68077e+07	1.70587e+07	1.57173e+07	1.60266e+07	1.41279e+07	1.38698e+07	1.62615e+07	-1.80305	-0.802407	1.14443	2.55056	1.29131	3.10825	0.0117829	0.101693	0.00340058	O		O	Down		UP	3.67755e+08	Q13547	`HDAC1
Q13557	`CAMK2D	Calcium/calmodulin-dependent protein kinase type II subunit delta				1.24327e+06	627336	397549				112343	76668.4	64028.5	0	4.13537	3.04501	NaN	2.16103	2.3288	NaN	0.0239875	0.0118184		O	O		UP	UP	2.52119e+06	Q13557	`CAMK2D
Q13561-2	`DCTN2	Isoform 2 of Dynactin subunit 2	2.6907e+06	2.11998e+06	4.29192e+06	1.92209e+07	2.15557e+07	1.56653e+07	1.24587e+07	1.11828e+07	1.01575e+07	1.24799e+07	1.45091e+07	1.4673e+07	1.95104	2.68348	0.42953	2.4835	2.91627	1.30428	0.0129612	0.00812293	0.0764126	O	O		UP	UP		1.41006e+08	Q13561	`DCTN2
Q13564-4	`NAE1	Isoform 4 of NEDD8-activating enzyme E1 regulatory subunit				712760	580630	596597							0	3.75253	3.20788	NaN	4.77018	2.24515	NaN	0.00184943	0.0135932		O	O		UP	UP	1.88999e+06	Q13564	`NAE1
Q13573	`SNW1	SNW domain-containing protein 1	8.24968e+06	6.27284e+06	6.06733e+06	3.49152e+06	3.35648e+06	5.23689e+06	2.29258e+06	1.6242e+06	1.43436e+06	1.53676e+06	1.12789e+06	1.14333e+06	-1.95914	-0.785	1.65092	2.86852	1.46538	2.55484	0.00756756	0.0752021	0.00813452	O		O	Down		UP	4.18339e+07	Q13573	`SNW1
Q13576	`IQGAP2	Ras GTPase-activating-like protein IQGAP2	744697	2.14459e+06	1.33487e+06				10801.4	8429.5	11804.7				-6.9732	-5.14845	0	3.93991	3.47484	NaN	0.00181289	0.00463745	NaN	O	O		Down	Down		4.25519e+06	Q13576	`IQGAP2
Q13586	`STIM1	Stromal interaction molecule 1	253225	260554	223480	399529	270538	426125	177025	552005	488684	365996	84191.3	52668.5	0.56513	0.547755	1.60894	0.466059	1.19342	0.863081	0.430682	0.121092	0.1802							3.55402e+06	Q13586	`STIM1
Q13595	`TRA2A	Transformer-2 protein homolog alpha	5.17422e+06	1.0135e+07	5.20044e+06	2.43021e+06	1.99197e+06	1.62151e+06	621346	527133	1.64206e+06	284325	348491	591813	-2.99535	-1.70621	2.35486	2.11175	2.02905	2.56087	0.023467	0.0295669	0.00805177	O	O	O	Down	Down	UP	3.05685e+07	Q13595	`TRA2A
Q13610	`PWP1	Periodic tryptophan protein 1 homolog	4.23147e+06	3.29124e+06	4.47053e+06	3.16184e+06	2.75048e+06	3.25147e+06	3.46715e+06	3.31353e+06	2.71356e+06	2.04727e+06	1.75687e+06	1.64262e+06	-0.332641	-0.379564	0.752944	0.890888	1.15052	2.48176	0.19811	0.131294	0.00924333							3.6098e+07	Q13610	`PWP1
Q13613	`MTMR1	Myotubularin-related protein 1	1.21513e+06	1.20967e+06	822306	571939	640896	625133							-3.2623	-0.799714	3.13011	3.17393	1.84169	2.70779	0.00479365	0.0401484	0.00641156	O		O	Down		UP	5.08507e+06	Q13613	`MTMR1
Q13616	`CUL1	Cullin-1	1.35362e+07	1.48176e+07	1.47297e+07	1.3654e+07	1.44104e+07	1.22119e+07	1.40284e+07	1.10599e+07	1.10107e+07	7.58391e+06	8.02503e+06	8.10792e+06	-0.263424	-0.0993799	0.761244	1.00585	0.534409	3.2432	0.161661	0.393874	0.00277745							1.43176e+08	Q13616	`CUL1
Q13617-2	`CUL2	Isoform 2 of Cullin-2	1.08637e+07	1.24269e+07	1.24893e+07	1.08208e+07	1.54573e+07	1.0575e+07	1.33002e+07	1.36004e+07	1.44715e+07	1.00081e+07	9.64278e+06	1.03118e+07	0.211547	0.0230268	0.276592	1.31584	0.0414525	0.703029	0.0905063	0.938414	0.247752							1.43968e+08	Q13617	`CUL2
Q13618	`CUL3	Cullin-3	6.28161e+06	5.24627e+06	5.43092e+06	2.44071e+06	5.09444e+06	7.5162e+06	3.01992e+06	2.588e+06	2.92537e+06	2.23422e+06	2.21554e+06	2.64801e+06	-0.989553	-0.312466	0.944628	3.15681	0.257687	0.912852	0.0048939	0.652581	0.163917							4.76412e+07	Q13618	`CUL3
Q13619	`CUL4A	Cullin-4A	677771	338178	297278	791044	1.06442e+06	1.35012e+06	1.13225e+06	1.13039e+06	1.64173e+06	753780	485361	327140	1.64887	1.35346	1.08255	1.79881	1.45667	1.23057	0.0388123	0.0762691	0.0877256	O			UP			9.98946e+06	Q13619	`CUL4A
Q13620	`CUL4B	Cullin-4B	1.02152e+07	3.59035e+06	5.81222e+06	1.12907e+07	1.18564e+07	1.01515e+07	3.43361e+06	2.1982e+06	3.92495e+06	3.03659e+06	1.54791e+06	1.7048e+06	-0.949045	0.890806	2.46863	0.876868	0.945212	2.86725	0.202407	0.18729	0.00493315			O			UP	6.87624e+07	Q13620	`CUL4B
Q13627	`DYRK1A	Dual specificity tyrosine-phosphorylation-regulated kinase 1A	8.20728e+07	4.54679e+07	4.07449e+07	2.95097e+07	1.57619e+07	1.65261e+07	2.17529e+07	2.34364e+07	2.47122e+07	1.4692e+07	1.16448e+07	1.26485e+07	-1.19773	-1.43533	0.609564	1.70524	1.54611	0.928003	0.0452335	0.0662075	0.159905	O			Down			3.3897e+08	Q13627	`DYRK1A
Q13642-4	`FHL1	Isoform 4 of Four and a half LIM domains protein 1	8.29575e+06	7.49941e+06	9.48052e+06	4.08623e+06	6.96581e+06	8.92795e+06	3.53911e+06	5.2364e+06	3.89888e+06	2.85757e+06	2.33442e+06	4.26693e+06	-1.0097	-0.404908	1.05278	2.17019	0.511746	1.17973	0.0213661	0.409933	0.0973015	O			Down			6.7389e+07	Q13642	`FHL1
Q13685	`AAMP	Angio-associated migratory cell protein	688480	895525	455701	267929	230279	195919	2.15437e+06	1.44892e+06	826622				1.06636	-1.51291	2.30478	1.01927	2.07768	2.72588	0.157171	0.0275793	0.00629755		O	O		Down	UP	7.16374e+06	Q13685	`AAMP
Q13769	`THOC5	THO complex subunit 5 homolog	928743	994472	1.45527e+06	1.84392e+06	1.80179e+06	2.50342e+06	7.53111e+06	3.83579e+06	1.63614e+06	5.56096e+06	1.64963e+06	1.19388e+06	1.71201	0.876489	-0.132345	1.20384	1.58986	0.066612	0.111922	0.0618938	0.880532							3.09351e+07	Q13769	`THOC5
Q13813-3	`SPTAN1	Isoform 3 of Spectrin alpha chain, non-erythrocytic 1	1.55174e+08	1.1533e+08	1.43425e+08	1.41561e+08	1.69871e+08	1.63636e+08	1.60485e+08	1.51412e+08	1.6164e+08	9.72225e+07	1.11303e+08	1.24378e+08	0.204587	0.205473	0.515924	0.710671	0.610029	1.77714	0.272174	0.347032	0.0311543							1.69544e+09	Q13813	`SPTAN1
Q13823	`GNL2	Nucleolar GTP-binding protein 2	1.00982e+06	1.24126e+06	823904	1.28083e+06	1.08243e+06	1.81942e+06	3.2667e+06	1.59004e+06	1.62163e+06	2.07365e+06	1.52458e+06	1.84869e+06	1.0093	0.429462	-0.404085	1.24105	0.70211	0.722587	0.104441	0.292131	0.238081							1.9183e+07	Q13823	`GNL2
Q13835	`PKP1	Plakophilin-1	1.51226e+06	1.79585e+06	1.85081e+06	842263	810668	644103	1.04117e+06	1.34184e+06	1.01769e+06	3.73539e+06	3.86526e+06	3.65342e+06	-0.607274	-1.17155	-2.30206	1.74605	2.82601	4.31688	0.0422645	0.00920858	0.000785972		O	O		Down	Down	2.21107e+07	Q13835	`PKP1
Q13838-2	`DDX39B	Isoform 2 of Spliceosome RNA helicase DDX39B	1.22957e+07	4.83423e+06	7.96041e+06	7.46186e+06	6.82872e+06	1.24368e+07	1.46209e+07	1.05891e+07	9.74586e+06	8.90678e+06	5.3289e+06	3.63063e+06	0.557681	0.140495	0.626243	0.580717	0.10714	0.607983	0.349978	0.843557	0.300846							1.0464e+08	Q13838	`DDX39B
Q13867	`BLMH	Bleomycin hydrolase	801826	364173	668696				1.64544e+06	1.59452e+06	1.60628e+06	1.29423e+06	1.05222e+06	1.08838e+06	1.47728	-3.37095	-4.34569	1.89367	2.27263	2.96393	0.0335302	0.0203716	0.00425782	O	O	O	UP	Down	Down	1.01158e+07	Q13867	`BLMH
Q13868	`EXOSC2	Exosome complex component RRP4	6.40588e+06	7.16566e+06	6.21561e+06	8.0428e+06	3.16625e+07	3.4239e+07	2.30744e+07	2.285e+07	2.28609e+07	1.67053e+07	1.5789e+07	1.55931e+07	1.80025	1.64453	0.361352	5.06051	1.13491	0.205563	0.000654357	0.134751	0.670673	O			UP			2.10604e+08	Q13868	`EXOSC2
Q13885	`TUBB2A	Tubulin beta-2A chain	1.29287e+06	593149	1.72674e+06	3.43359e+06	1.61818e+06	1.81553e+06	2.68101e+06	2.93933e+06	3.02069e+06	1.37202e+06	1.3867e+06	1.75924e+06	1.38935	0.976463	0.530525	1.39814	0.789623	0.67423	0.0781379	0.247798	0.26228							2.3639e+07	Q13885	`TUBB2A
Q13895	`BYSL	Bystin	1.62737e+06	1.36587e+06	1.96228e+06	573491	594230	853633	423682	449286	397032	290434	299602	278855	-1.95027	-1.30209	1.19455	3.59059	2.26864	2.5217	0.00277066	0.0204332	0.0085708	O	O	O	Down	Down	UP	9.11576e+06	Q13895	`BYSL
Q14008-3	`CKAP5	Isoform 3 of Cytoskeleton-associated protein 5	2.81386e+07	6.0157e+06	5.86467e+07	9.21681e+06	9.35679e+06	8.40231e+06	7.46076e+06	5.7622e+06	6.88579e+06	3.17458e+06	3.247e+06	2.97853e+06	-1.68921	-1.25871	1.52026	0.801358	0.578569	4.80737	0.233739	0.364347	0.000473784			O			UP	1.49286e+08	Q14008	`CKAP5
Q14011-2	`CIRBP	Isoform 2 of Cold-inducible RNA-binding protein	2.12375e+06	3.46919e+06	385200	799185	654065	788548	1.38753e+06	1.29894e+06	1.27774e+06	676710	103496	685359	-0.10048	-0.927837	1.03406	0.0353575	0.407859	0.495295	0.941767	0.492951	0.376583							1.36497e+07	Q14011	`CIRBP
Q14103	`HNRNPD	Heterogeneous nuclear ribonucleoprotein D0	1.56943e+08	1.00342e+08	1.2567e+08	9.02742e+07	8.97006e+07	9.88809e+07	1.07138e+08	1.30238e+08	1.33709e+08	4.65893e+07	4.84634e+07	5.25644e+07	-0.0283585	-0.435155	0.918048	0.045776	1.06664	3.74729	0.926522	0.152184	0.0015078							1.18051e+09	Q14103	`HNRNPD
Q14112	`NID2	Nidogen-2							839608	744468	340124				2.98421	0	0	2.07133	NaN	NaN	0.0250602	NaN	NaN	O			UP			1.9242e+06	Q14112	`NID2
Q14118	`DAG1	Dystroglycan	-684.013	7528.25	12957.9	515543	8371.27	16208							2.12629	1.24985	-0.361244	1.17429	0.243554	0.0677189	0.118654	0.670554	0.879042							559924	Q14118	`DAG1
Q14137	`BOP1	Ribosome biogenesis protein BOP1	1.13204e+06	2.17067e+06	399522	5.29676e+06	5.78919e+06	5.93907e+06				213108	195162	210692	-3.18503	2.51176	4.78103	1.49781	1.61307	6.71662	0.0658923	0.0596852	0.000153754			O			UP	2.13462e+07	Q14137	`BOP1
Q14145	`KEAP1	Kelch-like ECH-associated protein 1	1.95707e+06	2.00755e+06	1.76307e+06	1.01136e+06	905033	984578							-4.63197	-0.980769	3.44443	2.93958	3.70606	2.62583	0.00674703	0.00382099	0.00727935	O		O	Down		UP	8.62866e+06	Q14145	`KEAP1
Q14151	`SAFB2	Scaffold attachment factor B2	2.51559e+06	1.44316e+06	961050	841519	1.29425e+06	946785	403269	414683	332252				-1.99085	-0.586172	3.81026	2.06324	0.591241	3.12864	0.0253757	0.357761	0.00330169	O		O	Down		UP	9.15256e+06	Q14151	`SAFB2
Q14152	`EIF3A	Eukaryotic translation initiation factor 3 subunit A	6.5388e+07	7.13637e+07	7.14868e+07	1.09466e+08	9.11393e+07	9.03986e+07	4.50089e+07	5.06379e+07	4.34455e+07	4.14632e+07	4.48485e+07	4.44458e+07	-0.584085	0.478297	1.14928	2.74489	2.06309	3.53722	0.0088612	0.0281497	0.00189972			O			UP	7.69092e+08	Q14152	`EIF3A
Q14157-5	`UBAP2L	Isoform 5 of Ubiquitin-associated protein 2-like	1.06054e+07	7.16778e+06	8.48382e+06	7.92959e+06	6.41377e+06	7.43597e+06	8.72338e+06	6.24067e+06	6.06043e+06	4.20423e+06	3.90618e+06	3.74716e+06	-0.32232	-0.256676	0.873182	0.616146	0.616177	2.97742	0.327641	0.344781	0.00417189							8.09184e+07	Q14157	`UBAP2L
Q14160-3	`SCRIB	Isoform 3 of Protein scribble homolog	318815	1.79806e+06	4.04289e+06	2.57955e+06	2.10466e+06	3.64254e+06	3.6416e+06	1.84046e+06	1.07379e+06	1.10377e+06	1.15167e+06	1.06049e+06	0.544907	1.03101	1.29158	0.172605	0.393969	2.28229	0.740321	0.506062	0.0127564			O			UP	2.43583e+07	Q14160	`SCRIB
Q14165	`MLEC	Malectin	2.02747e+07	1.4329e+07	5.40503e+07	2.25591e+07	3.82763e+07	3.60927e+07	4.97963e+07	5.32682e+07	5.24946e+07	4.66788e+07	4.83225e+07	5.34986e+07	1.04952	0.32965	-0.651031	0.848852	0.204604	1.23064	0.213194	0.717399	0.0877256							4.89641e+08	Q14165	`MLEC
Q14166	`TTLL12	Tubulin--tyrosine ligase-like protein 12	578303	981557	356852	4.09554e+06	3.4332e+06	4.2751e+06	1.42366e+06	1.81173e+06	1.67962e+06	1.39459e+06	1.34779e+06	1.60401e+06	1.47289	2.73771	1.43915	1.56212	2.49641	3.50746	0.058386	0.0146782	0.00197371		O	O		UP	UP	2.2982e+07	Q14166	`TTLL12
Q14195-2	`DPYSL3	Isoform LCRMP-4 of Dihydropyrimidinase-related protein 3	2.70188e+07	2.54302e+07	2.49194e+07	1.15779e+07	8.80932e+06	1.22936e+07	6.35701e+06	5.83556e+06	7.40415e+06	5.45209e+06	5.73738e+06	6.01724e+06	-1.98733	-1.25713	0.911955	4.31564	2.93246	2.39448	0.00127878	0.00796166	0.0107849	O	O		Down	Down		1.46853e+08	Q14195	`DPYSL3
Q14197	`MRPL58	Peptidyl-tRNA hydrolase ICT1, mitochondrial	297723	487526	439586				461840	617234	475922	446856	450155	452529	0.36278	-2.96205	-3.13293	0.644813	3.02621	3.56317	0.309498	0.00737256	0.0018758		O	O		Down	Down	4.12937e+06	Q14197	`MRPL58
Q14203	`DCTN1	Dynactin subunit 1	7.18431e+06	7.31235e+06	6.96373e+06	1.68632e+07	1.38414e+07	1.23948e+07	3.73512e+06	3.76224e+06	3.89825e+06	8.76869e+06	1.15942e+07	9.69172e+06	-0.913158	0.994445	0.517978	5.27413	2.78503	1.37828	0.000492465	0.00976997	0.0659206							1.0601e+08	Q14203	`DCTN1
Q14204	`DYNC1H1	Cytoplasmic dynein 1 heavy chain 1	1.23647e+08	1.27116e+08	1.94314e+08	2.17953e+08	2.83686e+08	2.63788e+08	1.60998e+08	1.50627e+08	1.56867e+08	1.93683e+08	1.87992e+08	1.96064e+08	0.105598	0.805641	0.397333	0.189835	1.54922	1.58831	0.717809	0.0659267	0.0439894							2.25674e+09	Q14204	`DYNC1H1
Q14232	`EIF2B1	Translation initiation factor eIF-2B subunit alpha	484011	591770	442705	153341	284331	230089	285591	167828	195799	150598	266769	214321	-1.25204	-1.21997	0.07348	2.07212	1.86981	0.0725547	0.0250455	0.038206	0.870425	O	O		Down	Down		3.46715e+06	Q14232	`EIF2B1
Q14240-2	`EIF4A2	Isoform 2 of Eukaryotic initiation factor 4A-II	1.76421e+06	2.40521e+06	2.02727e+06	3.70834e+06	3.44315e+06	3.12965e+06	2.25481e+07	1.82793e+07	1.62926e+07	1.21812e+07	1.11245e+07	1.1449e+07	3.20283	0.73859	-1.75963	4.15218	2.12836	4.58231	0.00143169	0.0252136	0.000634675	O		O	UP		Down	1.08353e+08	Q14240	`EIF4A2
Q14244-7	`MAP7	Isoform 7 of Ensconsin	468432	655761	822264	629811	728504	625701				363057	383276	312249	-2.38104	0.0615737	0.908017	0.711561	0.0888274	2.87345	0.272044	0.870615	0.00487795							4.98906e+06	Q14244	`MAP7
Q14247	`CTTN	Src substrate cortactin	3.94635e+06	6.71644e+06	9.90238e+06	1.17517e+07	2.6175e+07	2.08289e+07	1.67502e+07	1.46465e+07	1.40524e+07	3.80051e+06	3.4392e+06	3.91865e+06	1.23845	1.53648	2.32227	1.46514	1.38946	2.58025	0.0696604	0.0853272	0.00781026			O			UP	1.35928e+08	Q14247	`CTTN
Q14257-2	`RCN2	Isoform 2 of Reticulocalbin-2	2.83735e+06	2.13608e+06	2.87198e+06	2.2632e+06	5.10353e+06	5.6737e+06	3.76757e+06	3.78594e+06	3.09517e+06	3.98421e+06	2.30511e+06	3.95216e+06	0.447582	0.637529	0.284126	1.24201	0.653243	0.224954	0.104366	0.320551	0.645436							4.1776e+07	Q14257	`RCN2
Q14258	`TRIM25	E3 ubiquitin/ISG15 ligase TRIM25	2.02248e+07	2.14116e+07	1.69057e+07	1.59083e+07	1.16682e+07	1.60954e+07	1.27136e+07	1.14858e+07	1.117e+07	3.52788e+06	3.40839e+06	2.83922e+06	-0.722055	-0.431004	2.15047	2.45125	1.10503	3.5472	0.0136911	0.142503	0.0018758			O			UP	1.47359e+08	Q14258	`TRIM25
Q14296	`FASTK	Fas-activated serine/threonine kinase	768302	635483	1.13368e+06	488009	464182	487344				319593	319059	366164	-3.00992	-0.775311	0.521329	2.3347	1.45774	2.76089	0.0162825	0.0762348	0.00595093	O			Down			4.98182e+06	Q14296	`FASTK
Q14315	`FLNC	Filamin-C	930127	950352	820178	2.02463e+06	1.14566e+06	2.31089e+06	1.73179e+06	375958	437809	965877	885232	959060	-0.44892	0.962083	0.902852	0.253116	1.4113	1.34801	0.644546	0.0827028	0.0700362							1.35376e+07	Q14315	`FLNC
Q14318-2	`FKBP8	Isoform 2 of Peptidyl-prolyl cis-trans isomerase FKBP8	1.26754e+06	1.33831e+06	647779	2.14528e+06	1.20659e+06	1.75094e+06	434434	356204	233034	215746	211289	223323	-1.64314	0.681402	2.93277	1.73197	0.754125	3.5597	0.0431927	0.265376	0.0018758	O		O	Down		UP	1.00305e+07	Q14318	`FKBP8
Q14320	`FAM50A	Protein FAM50A	1.00438e+06	630530	68047.3	381593	513395	479306	406465	434134	394007				0.230025	0.374546	2.50269	0.0669084	0.112653	2.2001	0.89398	0.838727	0.0146965			O			UP	4.31186e+06	Q14320	`FAM50A
Q14444	`CAPRIN1	Caprin-1	8.74377e+06	1.02533e+07	1.84958e+07	5.02266e+06	1.06052e+07	9.19622e+06	3.95778e+06	5.62007e+06	4.35968e+06	8.26505e+06	2.64847e+06	2.7058e+06	-1.3653	-0.586398	1.01599	1.70934	0.557742	0.733163	0.0449804	0.378561	0.233086	O			Down			8.98738e+07	Q14444	`CAPRIN1
Q14493	`SLBP	Histone RNA hairpin-binding protein							436190	300055	380422	551256	424690	433176	2.75131	0	-1.24224	2.36293	NaN	1.03506	0.0156231	NaN	0.129195	O			UP			2.52579e+06	Q14493	`SLBP
Q14498	`RBM39	RNA-binding protein 39	1.47556e+06	2.38443e+06	2.03946e+06	3.57988e+06	3.03154e+06	2.18349e+06	1.38267e+06	1.69661e+06	1.48754e+06	1.78555e+06	1.95317e+06	1.7871e+06	-0.346686	0.574501	0.642262	0.71563	0.917699	1.39965	0.270293	0.197108	0.0634209							2.4787e+07	Q14498	`RBM39
Q14527	`HLTF	Helicase-like transcription factor							665369	466552	544132	624288	828401	668673	3.36446	0	-3.14787	2.51084	NaN	1.63611	0.0124752	NaN	0.0405269	O		O	UP		Down	3.79742e+06	Q14527	`HLTF
Q14558-2	`PRPSAP1	Isoform 2 of Phosphoribosyl pyrophosphate synthase-associated protein 1	664885	622727	642925	302053	396540	413967							-3.16364	-0.808189	1.31903	2.37907	2.29484	1.9119	0.0152128	0.019827	0.0247035	O		O	Down		UP	3.0431e+06	Q14558	`PRPSAP1
Q14566	`MCM6	DNA replication licensing factor MCM6	6.47046e+06	9.07049e+06	6.82188e+06	5.68463e+06	4.4765e+06	7.08653e+06	6.15698e+06	5.66464e+06	5.79402e+06	5.13491e+06	5.32727e+06	5.10382e+06	-0.328815	-0.383567	0.123068	0.991331	0.718958	0.254096	0.165467	0.282812	0.608525							7.27921e+07	Q14566	`MCM6
Q14657	`LAGE3	EKC/KEOPS complex subunit LAGE3	395401	344217	327863	509980	396089	363178	704728	711078	912142	821854	675382	906598	1.11887	0.23907	-0.926036	2.803	0.64358	2.06401	0.00820893	0.326786	0.0187417	O			UP			7.06851e+06	Q14657	`LAGE3
Q14671	`PUM1	Pumilio homolog 1	2.25293e+07	3.43304e+07	3.96535e+07	2.12366e+07	1.84478e+07	1.92918e+07	2.09743e+07	2.15994e+07	2.19575e+07	9.05307e+06	1.26157e+07	1.24682e+07	-0.54147	-0.673585	0.802675	1.03601	1.255	2.05708	0.152581	0.10822	0.0190088							2.54157e+08	Q14671	`PUM1
Q14677-3	`CLINT1	Isoform 3 of Clathrin interactor 1	1.32197e+07	1.58736e+07	1.60785e+07	1.1436e+07	8.48464e+06	1.47815e+07	6.67862e+06	1.33203e+07	1.84527e+07	1.58546e+07	7.49028e+06	1.20002e+07	-0.346457	-0.411385	0.00308355	0.321734	0.760708	0.00257342	0.56829	0.262202	0.99575							1.53671e+08	Q14677	`CLINT1
Q14683	`SMC1A	Structural maintenance of chromosomes protein 1A	2.97602e+07	2.16473e+07	1.29468e+07	2.3755e+07	2.89837e+07	2.41246e+07	1.7596e+07	1.56579e+07	1.53105e+07	5.36552e+06	5.36063e+06	7.47557e+06	-0.32784	0.331269	2.09049	0.388931	0.385497	3.46197	0.49847	0.513096	0.00208277			O			UP	2.07984e+08	Q14683	`SMC1A
Q14684	`RRP1B	Ribosomal RNA processing protein 1 homolog B	6.50655e+06	9.36308e+06	7.17203e+06	3.07362e+06	3.17554e+06	5.03342e+06	5.14011e+06	5.22639e+06	5.26678e+06	5.66626e+06	5.13429e+06	4.99708e+06	-0.542241	-1.05093	-0.521722	1.58311	1.71026	1.03709	0.0563256	0.0505397	0.128819							6.57551e+07	Q14684	`RRP1B
Q14692	`BMS1	Ribosome biogenesis protein BMS1 homolog	1.42646e+06	1.41778e+06	2.27889e+06	7.78059e+06	6388639	6.96271e+06	755509	1.73148e+06	2.35909e+06	3.16105e+06	4.69975e+06	4.29403e+06	-0.19288	2.07688	0.813239	0.131271	2.99968	1.87798	0.799965	0.00750181	0.026313		O			UP		4.3256e+07	Q14692	`BMS1
Q14694-2	`USP10	Isoform 2 of Ubiquitin carboxyl-terminal hydrolase 10	391945	219076	349269				351545	1.15451e+06	772561	380197	428103	487927	1.12871	-1.49553	-1.96385	0.933297	1.12142	1.55472	0.184402	0.13808	0.0468663			O			Down	4.53513e+06	Q14694	`USP10
Q14697-2	`GANAB	Isoform 2 of Neutral alpha-glucosidase AB	2.65806e+07	3.0288e+07	3.00422e+07	4.55331e+07	3.95087e+07	4.89957e+07	2.07389e+07	1.63448e+07	1.61273e+07	1.40619e+07	1.25521e+07	1.36951e+07	-0.715143	0.621878	1.72945	2.24189	2.32203	4.12049	0.0191805	0.0189928	0.000916424			O			UP	3.14468e+08	Q14697	`GANAB
Q14739	`LBR	Delta(14)-sterol reductase	4.53362e+06	8.78685e+06	7.55287e+06	7.37868e+06	7755060	8.90239e+06	1.08164e+06	940238	1.1513e+06	169998	366702	262845	-2.66849	0.25322	4.97471	3.04616	0.350584	3.94138	0.00563623	0.546724	0.00109964	O		O	Down		UP	4.88822e+07	Q14739	`LBR
Q14789-2	`GOLGB1	Isoform 2 of Golgin subfamily B member 1	7.71505e+06	7.97209e+06	7.33849e+06	2.16958e+06	3.45648e+06	5.69547e+06	2.89162e+06	3.13731e+06	3.00777e+06	2.91394e+06	2.62812e+06	2.37417e+06	-1.34934	-1.13386	0.410702	5	1.31583	0.426898	0.000687709	0.0976203	0.431505	O			Down			5.13001e+07	Q14789	`GOLGB1
Q14839-2	`CHD4	Isoform 2 of Chromodomain-helicase-DNA-binding protein 4	2.01276e+07	1.08341e+07	1.21302e+07	2.41956e+07	2.38941e+07	2.70785e+07	1.20463e+07	1.56404e+07	7.89144e+06	8.18028e+06	8.99335e+06	9.29092e+06	-0.277041	0.855064	1.50583	0.280322	1.41834	4.33841	0.613771	0.0817514	0.000780294			O			UP	1.80303e+08	Q14839	`CHD4
Q14847-2	`LASP1	Isoform 2 of LIM and SH3 domain protein 1	802903	1.15407e+06	450844	527542	462634	441534	641884	645857	790414				-0.116791	-0.651609	2.50335	0.103265	0.743386	1.57105	0.839658	0.270331	0.0455146			O			UP	5.91768e+06	Q14847	`LASP1
Q14974	`KPNB1	Importin subunit beta-1	3.19395e+07	2.90242e+07	3.42269e+07	7.58653e+07	6.09915e+07	6.1246e+07	9.45231e+07	9.87836e+07	1.0017e+08	8.98162e+07	9.24869e+07	9.48278e+07	1.6272	1.05298	-0.491624	4.60987	2.96692	2.00547	0.000996315	0.00761088	0.0207766	O	O		UP	UP		8.63901e+08	Q14974	`KPNB1
Q14978-2	`NOLC1	Isoform Beta of Nucleolar and coiled-body phosphoprotein 1							248711	399489	175375	124912	154272	123330	1.87457	0	-0.624207	1.99482	NaN	0.803436	0.0284567	NaN	0.201866	O			UP			1.22609e+06	Q14978	`NOLC1
Q14980	`NUMA1	Nuclear mitotic apparatus protein 1	8.46649e+07	1.08266e+07	1.06736e+08	4.26436e+06	6.64702e+06	1.30954e+07	3.98976e+06	2.73973e+06	3.30382e+06	5.06629e+06	4.71928e+06	4.90492e+06	-3.80121	-2.68069	0.554101	1.63639	1.0961	0.515465	0.0510579	0.144917	0.361622							2.50958e+08	Q14980	`NUMA1
Q14997	`PSME4	Proteasome activator complex subunit 4	1.78315e+09	1.7984e+09	1.72391e+09	2.14661e+09	2.19312e+09	2.11862e+09	1.91563e+09	1.81705e+09	1.83336e+09	1.69742e+09	1.72313e+09	1.76044e+09	0.0690282	0.283782	0.317951	1.08041	3.55962	3.94917	0.140955	0.00431759	0.00108906							2.25108e+10	Q14997	`PSME4
Q14C86-6	`GAPVD1	Isoform 6 of GTPase-activating protein and VPS9 domain-containing protein 1	927764	1.32981e+06	1.07965e+06	2.72958e+06	2.51585e+06	2.57271e+06	512480	615480	639175	4.53118e+06	3.78889e+06	3.6866e+06	-0.907991	1.24314	-0.613645	2.1402	2.8867	2.45158	0.0223973	0.00845241	0.00972696		O			UP		2.49292e+07	Q14C86	`GAPVD1
Q15003	`NCAPH	Condensin complex subunit 2										165231	768310	457381	0	0	-1.77094	NaN	NaN	1.18191	NaN	NaN	0.0969342							1.39092e+06	Q15003	`NCAPH
Q15004	`PCLAF	PCNA-associated factor	54252.1	376933	232227										-1.03898	-1.10388	0	0.54482	0.550848	NaN	0.372908	0.382451	NaN							663412	Q15004	`PCLAF
Q15005	`SPCS2	Signal peptidase complex subunit 2	9.51526e+06	4.1589e+06	1.47757e+07	1.98873e+06	1.85523e+06	1.79199e+06	2.6254e+06	3.78091e+06	3.34078e+06	2.03909e+06	2.63999e+06	2.31853e+06	-1.38005	-2.15553	-0.305552	1.16308	1.79486	1.23411	0.120956	0.0432695	0.0872924		O			Down		5.08306e+07	Q15005	`SPCS2
Q15007	`WTAP	Pre-mRNA-splicing regulator WTAP	1.78685e+06	1.33516e+06	1.42203e+06	2.9411e+06	2.7532e+06	3.35508e+06	834987	539464	369628	420352	277277	226033	-1.4496	1.00048	3.33671	1.79039	2.55121	3.56874	0.0393562	0.0138065	0.00186854	O	O	O	Down	UP	UP	1.62612e+07	Q15007	`WTAP
Q15008	`PSMD6	26S proteasome non-ATPase regulatory subunit 6	4.09457e+09	3.92756e+09	3.80747e+09	5.15207e+09	4.62608e+09	4.89042e+09	4.60779e+09	3.86567e+09	3.84597e+09	4.27114e+09	4.24786e+09	4.48893e+09	0.0539862	0.309574	0.172391	0.233097	2.33347	1.54264	0.667095	0.0186222	0.0480494							5.18255e+10	Q15008	`PSMD6
Q15014	`MORF4L2	Mortality factor 4-like protein 2	1.42968e+06	860862	2.639e+06	2.54415e+06	2.61916e+06	2.45207e+06	2.82293e+06	2.80416e+06	3.38777e+06	1.98617e+06	1.94317e+06	1.89214e+06	1.01518	0.776916	0.387291	1.00109	0.763802	3.46239	0.163051	0.260798	0.00208277							2.73813e+07	Q15014	`MORF4L2
Q15018	`ABRAXAS2	BRISC complex subunit Abraxas 2				120403	141010	265395	1.14447e+06	1.03049e+06	1.24008e+06	234341	203404	227401	2.8284	0.0475966	-0.422129	4.24352	0.0433415	0.524571	0.0013053	0.936871	0.354994	O			UP			4.607e+06	Q15018	`ABRAXAS2
Q15019-2	`SEPTIN2	Isoform 2 of Septin-2	541949	1.1428e+06	1.41339e+06	3.47433e+06	4.67484e+06	3.20192e+06	731071	856248	1.09145e+06	680984	720733	566854	-0.119174	1.96421	2.51544	0.0942181	1.91714	3.67191	0.853215	0.0352794	0.00166003		O	O		UP	UP	1.90966e+07	Q15019	`SEPTIN2
Q15020	`SART3	Squamous cell carcinoma antigen recognized by T-cells 3	3.40197e+06	2.28593e+06	2.96666e+06	6.41683e+06	7.24102e+06	7.91206e+06	2.28712e+06	2.41678e+06	2.38029e+06	2.92055e+06	2.53205e+06	2.51123e+06	-0.270079	1.33137	1.43572	0.727893	2.6637	3.66213	0.264932	0.0114239	0.00168115		O	O		UP	UP	4.52725e+07	Q15020	`SART3
Q15021	`NCAPD2	Condensin complex subunit 1	1.14084e+07	7.34025e+06	8.87914e+06	2.24987e+07	2.00639e+07	1.87034e+07	4.70098e+06	5.24734e+06	5.36451e+06	5.14396e+06	6.03579e+06	5.54596e+06	-0.830094	1.16842	1.87189	1.89523	2.36905	4.27944	0.033483	0.0176015	0.000786303		O	O		UP	UP	1.20932e+08	Q15021	`NCAPD2
Q15024	`EXOSC7	Exosome complex component RRP42	3.54665e+06	2.28107e+06	1.74864e+06	1.6046e+06	1.27245e+06	1.26841e+06	1.69331e+06	1.36914e+06	1.49436e+06	1.59888e+06	1.65731e+06	970928	-0.676588	-0.816518	0.00317128	1.02285	1.20664	0.0037986	0.156255	0.118575	0.994753							2.05058e+07	Q15024	`EXOSC7
Q15029	`EFTUD2	116 kDa U5 small nuclear ribonucleoprotein component	2.70946e+07	3.22089e+07	3.16874e+07	4.40804e+07	3.43039e+07	4.3179e+07	4.60563e+07	4.32308e+07	4.59736e+07	3.04437e+07	3.28133e+07	3.51966e+07	0.57563	0.413154	0.297658	2.60545	1.37221	1.07008	0.0109623	0.0880532	0.12095							4.46269e+08	Q15029	`EFTUD2
Q15042	`RAB3GAP1	Rab3 GTPase-activating protein catalytic subunit	48226.8	571935	521463	1.79295e+06	2.44398e+06	3.16863e+06	1.24344e+06	1.05951e+06	979225	858983	1.0267e+06	1.2916e+06	2.1623	3.30496	1.20252	0.85752	1.29971	1.83352	0.209768	0.100388	0.0282608			O			UP	1.50066e+07	Q15042	`RAB3GAP1
Q15046-2	`KARS	Isoform Mitochondrial of Lysine--tRNA ligase	6.51071e+07	2.64276e+07	7.16262e+07	4.91766e+07	9.86599e+07	1.16647e+08	5.02629e+07	6.75976e+07	7.23733e+07	1.60519e+08	8.03333e+07	7.60115e+07	0.332193	0.733054	-0.264125	0.274328	0.543163	0.196876	0.620789	0.387532	0.682692							9.34742e+08	Q15046	`KARS
Q15054	`POLD3	DNA polymerase delta subunit 3	457655	474360	415489	1.3634e+06	1.07788e+06	898730							-1.69834	1.2907	4.19017	0.92296	2.66997	4.2893	0.187244	0.0113594	0.000786303		O	O		UP	UP	4.68751e+06	Q15054	`POLD3
Q15056	`EIF4H	Eukaryotic translation initiation factor 4H	3.85991e+06	4.2645e+06	2.47255e+06	4.62327e+06	5.2061e+06	3.72004e+06	5.87509e+06	3.34986e+06	3.95615e+06	2.64596e+06	1.85352e+06	1.70051e+06	0.311956	0.379164	1.14147	0.385175	0.60619	2.04041	0.501273	0.349498	0.019541			O			UP	4.35275e+07	Q15056	`EIF4H
Q15067	`ACOX1	Peroxisomal acyl-coenzyme A oxidase 1	423577	1.94898e+06	1.29795e+06										-3.77499	-4.78531	0	1.92968	2.0416	NaN	0.0316018	0.0291081	NaN	O	O		Down	Down		3.67051e+06	Q15067	`ACOX1
Q15075	`EEA1	Early endosome antigen 1	1.32152e+07	7.05392e+06	1.13561e+07	1.67551e+07	2.45595e+07	2.51644e+07	1.3035e+07	1.24441e+07	1.31225e+07	1.72456e+07	1.78175e+07	1.21821e+07	0.33591	1.0967	0.489326	0.541624	1.52319	0.881077	0.375052	0.0687346	0.17413							1.83951e+08	Q15075	`EEA1
Q15084-2	`PDIA6	Isoform 2 of Protein disulfide-isomerase A6	4.6728e+07	5.9409e+07	5.93623e+08	5.27644e+08	5.66348e+08	4.75209e+08	4.79539e+08	4.56798e+08	5.04264e+08	4.18662e+08	4.78317e+08	4.98255e+08	2.02224	2.14305	0.169727	0.798909	0.849929	0.736825	0.234772	0.223889	0.231493							5.10479e+09	Q15084	`PDIA6
Q15102	`PAFAH1B3	Platelet-activating factor acetylhydrolase IB subunit gamma										257642	246397	189750	0	0	-1.52732	NaN	NaN	0.895559	NaN	NaN	0.169535							693789	Q15102	`PAFAH1B3
Q15181	`PPA1	Inorganic pyrophosphatase	5.13891e+07	5.34094e+07	5.19166e+07	1.75919e+07	2.08882e+07	1.91821e+07	3.62833e+07	3.12615e+07	3.25213e+07	3.46111e+07	3.63956e+07	3.33502e+07	-0.649892	-1.4458	-0.858445	3.21417	4.40604	3.36243	0.00455595	0.00249205	0.00236969		O			Down		4.188e+08	Q15181	`PPA1
Q15185	`PTGES3	Prostaglandin E synthase 3	1.20431e+07	1.18109e+07	1.26842e+07	2.0964e+07	2.69743e+07	2.14731e+07	1.46091e+07	945462	2.79283e+07	5.5749e+06	2.05569e+06	1.36643e+06	-0.741867	0.91689	3.19961	0.189608	2.80399	2.1905	0.717809	0.00949327	0.014938			O			UP	1.58429e+08	Q15185	`PTGES3
Q15233	`NONO	Non-POU domain-containing octamer-binding protein	1.68541e+08	1.44088e+08	1.36431e+08	9.00703e+07	1.2518e+08	1.0826e+08	1.46439e+08	1.2651e+08	1.38992e+08	9.52767e+07	8.54296e+07	9.82043e+07	-0.121223	-0.480195	0.20359	0.476981	1.35971	0.607009	0.422863	0.0901268	0.301369							1.46342e+09	Q15233	`NONO
Q15287	`RNPS1	RNA-binding protein with serine-rich domain 1	135249	228398	279629	4.24202e+06	3.98019e+06	4.08953e+06	3.65559e+06	3.51708e+06	3.9323e+06	3.24843e+06	2.90645e+06	2.80463e+06	4.17165	4.32154	0.460904	3.72198	3.79529	2.57951	0.0022602	0.00354533	0.00781026	O	O		UP	UP		3.30195e+07	Q15287	`RNPS1
Q15291	`RBBP5	Retinoblastoma-binding protein 5	1.00024e+06	1.10197e+06	617747	1.37734e+06	2.32162e+06	1.05766e+06	1.3472e+06	1.16928e+06	1.66376e+06	1.49561e+06	1.76295e+06	1.89833e+06	0.64817	0.770795	-0.188519	1.02269	0.849236	0.209585	0.156255	0.2241	0.665086							1.68137e+07	Q15291	`RBBP5
Q15293	`RCN1	Reticulocalbin-1	751078	1.33316e+06	782558	1.25255e+06	1.22754e+06	1.11064e+06	2.61274e+06	2.69587e+06	8.98699e+06	375003	1.90387e+06	1.12022e+06	2.112	0.374626	0.364777	1.51457	0.619058	0.203378	0.0635625	0.342906	0.673151							2.41522e+07	Q15293	`RCN1
Q15323	`KRT31	Keratin, type I cuticular Ha1	1.90344e+06	2.38984e+06	2.01763e+06	2.86362e+06	1.62262e+06	1.48262e+06				254866	244622	289414	-3.80213	-0.137957	2.85889	2.05019	0.166031	3.13572	0.0259286	0.764013	0.00326639	O		O	Down		UP	1.30687e+07	Q15323	`KRT31
Q15365	`PCBP1	Poly(rC)-binding protein 1	3.46688e+07	3.43037e+07	3.61481e+07	3.35634e+07	2.92075e+07	3.21344e+07	1.39944e+07	1.56958e+07	1.61846e+07	9.44678e+06	1.03138e+07	1.13269e+07	-1.19869	-0.149523	1.61171	4.21899	1.10622	4.13137	0.00130966	0.142327	0.000916424	O		O	Down		UP	2.76988e+08	Q15365	`PCBP1
Q15366-2	`PCBP2	Isoform 2 of Poly(rC)-binding protein 2	6.55641e+07	6.72148e+07	6.82713e+07	7.3914e+07	7.45404e+07	6.91025e+07	6.2884e+07	6.38765e+07	7.07335e+07	3.99388e+07	4.38973e+07	4.79013e+07	-0.0275313	0.113214	0.726873	0.188494	1.37205	3.02317	0.719321	0.0880532	0.00390602							7.47839e+08	Q15366	`PCBP2
Q15369	`ELOC	Elongin-C	1.66644e+06	2.11793e+06	893493	1.09331e+06	1.25621e+06	1.05248e+06	1.99494e+06	2.15173e+06	2.28133e+06	2.62109e+06	2.39439e+06	2.33615e+06	0.544919	-0.37513	-1.11413	0.657304	0.42202	3.56369	0.302094	0.482483	0.0018758			O			Down	2.18595e+07	Q15369	`ELOC
Q15370-2	`ELOB	Isoform 2 of Elongin-B	682729	854125	530776	3.23514e+06	1.99214e+06	421378	2.31315e+06	2.83224e+06	2.85663e+06	3.0992e+06	3.41325e+06	2.96329e+06	1.97268	1.04442	-1.1763	3.05392	0.502367	0.591206	0.00563623	0.415897	0.310958	O			UP			2.5194e+07	Q15370	`ELOB
Q15386	`UBE3C	Ubiquitin-protein ligase E3C	5.9878e+08	5.31902e+08	6.50829e+08	8.30595e+08	8.73525e+08	8.65073e+08	5.79493e+08	5.88686e+08	5.76137e+08	8.22481e+08	8.54217e+08	8.69313e+08	-0.0255877	0.532784	0.0131194	0.108845	2.43713	0.150881	0.831884	0.0157985	0.746937							8.64103e+09	Q15386	`UBE3C
Q15392	`DHCR24	Delta(24)-sterol reductase	1.08662e+06	1.16065e+06	1.06077e+06	1.53636e+06	1740241	1.3997e+06				517366	477902	583734	-3.27352	0.494681	1.5655	2.24791	2.12553	3.64773	0.0190221	0.0253014	0.00169799	O		O	Down		UP	9.56333e+06	Q15392	`DHCR24
Q15393	`SF3B3	Splicing factor 3B subunit 3	1.56809e+08	7.44649e+07	8.91469e+07	9.61802e+07	7.36529e+07	7.67783e+07	4.33365e+07	5.28294e+07	4.5406e+07	3.55234e+07	3.47353e+07	3.59914e+07	-1.10796	-0.312167	1.20479	1.52703	0.380095	3.24952	0.0622474	0.518447	0.00276813			O			UP	8.14854e+08	Q15393	`SF3B3
Q15417	`CNN3	Calponin-3	529801	211316	423868	471920	452983	437284	886503	1.24865e+06	690518	1.0929e+06	1.04072e+06	1.55758e+06	1.33655	0.326035	-1.41475	1.33096	0.335931	2.79486	0.0883833	0.561774	0.00563438			O			Down	9.04404e+06	Q15417	`CNN3
Q15427	`SF3B4	Splicing factor 3B subunit 4	8.36297e+06	9.23292e+06	1.9398e+06	1.27743e+07	1.90147e+06	2.23152e+06	2.77144e+06	2.72113e+06	2.94034e+06	3.3226e+06	2.66169e+06	2.71394e+06	-0.918628	-0.488799	0.391757	0.559376	0.160737	0.166711	0.362389	0.771592	0.724345							5.35741e+07	Q15427	`SF3B4
Q15428	`SF3A2	Splicing factor 3A subunit 2	3.66658e+06	3.68559e+06	3.61624e+06	7.16455e+06	5.99365e+06	6.17882e+06	2.18818e+06	2.89985e+06	2.68e+06	2.07617e+06	1.79095e+06	2.93852e+06	-0.507628	0.813606	1.53397	1.85844	3.28003	2.60784	0.035512	0.00549726	0.0075102			O			UP	4.48791e+07	Q15428	`SF3A2
Q15434	`RBMS2	RNA-binding motif, single-stranded-interacting protein 2				73931.8	1.12194e+06	637734	1.5106e+06	850799	2.02386e+06	1.253e+06	1.01738e+06	892867	4.32963	2.45638	-1.4758	3.36599	0.952215	0.541384	0.00372772	0.185181	0.343553	O			UP			9.38211e+06	Q15434	`RBMS2
Q15436	`SEC23A	Protein transport protein Sec23A	3.03324e+07	4.10377e+07	2.44814e+07	2.77315e+07	2.22812e+07	2.55283e+07	3.67423e+07	3.55245e+07	5.81101e+07	5.5672e+07	5.00383e+07	4.81639e+07	0.438517	-0.316682	-1.0295	0.626763	0.603835	3.11993	0.320811	0.350783	0.00336237			O			Down	4.55644e+08	Q15436	`SEC23A
Q15437	`SEC23B	Protein transport protein Sec23B	3.63468e+06	2.85008e+06	3.78214e+06	1.57298e+07	1.40383e+07	1.78066e+07	1.14518e+07	9.21909e+06	9.62463e+06	5.38411e+06	5.65605e+06	5.8581e+06	1.56561	2.21634	1.48738	3.21955	3.78666	3.83843	0.00455131	0.00358364	0.00129057	O	O	O	UP	UP	UP	1.05035e+08	Q15437	`SEC23B
Q15459	`SF3A1	Splicing factor 3A subunit 1	1.33609e+07	1.91449e+07	1.21601e+07	1.95586e+07	1.71465e+07	1.85698e+07	2.24821e+07	2.42995e+07	2.43964e+07	1.6628e+07	1.87154e+07	1.87233e+07	0.699751	0.33385	0.0320002	1.58177	0.739657	0.150369	0.0563975	0.271819	0.747489							2.25185e+08	Q15459	`SF3A1
Q15532	`SS18	Protein SSXT	1.87141e+07	7.46413e+06	6.78827e+06	5.73675e+06	2.10149e+06	3.76435e+06	1.01788e+07	7.17611e+06	7.95251e+06	3.11326e+06	3.35338e+06	3.41974e+06	-0.235655	-1.46168	0.115373	0.183327	1.09478	0.0979356	0.725048	0.14514	0.828465							7.9763e+07	Q15532	`SS18
Q15633	`TARBP2	RISC-loading complex subunit TARBP2	1.84298e+06	1.98414e+06	1.95565e+06	2.48377e+06	2.18449e+06	3.32991e+06	3.83358e+06	4.22827e+06	4.15982e+06	2.91286e+06	4.48237e+06	4.65849e+06	1.07902	0.4457	-0.583751	4.41477	1.14596	0.969591	0.00112952	0.132376	0.147212	O			UP			3.80564e+07	Q15633	`TARBP2
[truncated: 1,107 more rows]

## Sheet: IU1_Normal
Accession	`Gene	Description	Normal_0H_1st	Normal_0H_2nd	Normal_0H_3rd	TM_6H_1st	TM_6H_2nd	TM_6H_3rd	IU1_0H_1st	IU1_0H_2nd	IU1_0H_3rd	TM with IU1_6H_1st	TM with IU1_6H_2nd	TM with IU1_6H_3rd	Log2(IU1/Control)	Log2(TU6h/Control)	Log2(TU6h/IU1+TU6h)	p-value(-log10, IU1/Control)	p-value(-log10, TU6h/Control)	p-value(-log10, TU6h/IU1+TU6h)	q-value(IU1/Control)	q-value(TU6h/Control)	q-value(TU6h/IU1+TU6h)	DEPs(IU1/Control)	DEPs(TU6h/Control)	DEPs(TU6h/IU1+TU6h)	DEPs(IU1/Control)	DEPs(TU6h/Control)	DEPs(TU6h/IU1+TU6h)	sum
[truncated: 808 more rows]

[truncated: 4 more sheets: TM6H_Normal, TM6h_IU1_with_TM6h, VolcanoPlot, Clusters]
